# Supplementary material for: Identification of shared gene expression programs activated in multiple modes of torpor across vertebrate clades
Source: Sci Rep. 2024 Oct 17;14:24360. doi: 10.1038/s41598-024-74324-5 (PMC11487170; doi:10.1038/s41598-024-74324-5)
Supplement: Supplementary file 9 — Supplementary Material 9 [file 41598_2024_74324_MOESM9_ESM.xlsx]

## Sheet: 13LGS_1
1	2	3	4	5	6	7	8	9	10	11	12	13	14	15	16	17	18	19	20	21
Broad pattern. May be driven by differences in read number between samples	cortex	cortex and Hypothtalamus euthermia	Cortex and hypothalamus prehibernation	cortex and hypothalamus torpor	cortex and hypothalamus two days post torpor	cortex and hypothalamus fourteen days post torpor	retina euthermia	retina prehibernation	retina prehibernation	retina torpor	retina torpor	retina two days post torpor	retina fourteen days post torpor	RPE euthermia	RPE prehibernation	RPE prehibernation	RPE torpor	RPE fourteen days post torpor	liver	scattered
		bat brain euthermia, Djungarian hamster hypothalamus euthermia,	bat brain euthermia, chinese alligator 1 hypothalamus euthermia	bat brain torpor	bearded dragon brain euthermia, Djungarian hamster euthermia, chinese alligator 1 hypothalamus euthermia, chinese alligaotr 2 hypothalamus euthermia	chinese alligator 2 brain euthermia, chinese alligator 1 hypothalamus euthermia, bearded dragon brain euthermia
RIMBP2	NRGN	SGCZ	HJURP	DAPP1	GHRH	HOATZ	H4C14	MLANA	HORMAD1		ANKRD62	KNL1	EFNA2	GLIS3	H2BC1	TRUB1	ADAMTS15	IL17RE	SERPINF2	TPSAB1
SIRPA	MCHR1	H4C12	GJA5	DNAH12	TAL1	CFAP77	PTCHD4	GIP	BLM	CHAF1A	METTL21C	MIXL1	KANK4	DPPA3	C6orf52	PIGB	KLHL35	INAVA	F13B	GZMB
MDC1	CSF3R	CDH19	IL10RA	TOP2A	ZNF366	DNALI1	NA	CAPG	NA	TFAP2D		CCL28	MAB21L3	PADI1	OPN4	CIAO3	CST5	PIK3R6	SLC2A2	IFIH1
FAM219A	COL26A1	RTL1	GOLGA6L22	PRL	NPY5R	C22orf15	NA	NQO1	NA	NEUROG2	COX7A2	CALHM4	C1orf116	NA	RNF223	ZNRD2	ERFE	ACE2	FGL1	RIPK2
WIPF2	TECTA	PCDH11X	TNFRSF11A	PITX1	ELF5	PRR29	NA	MOGAT1	NA	TRIP13	NA	COL10A1	TMEM241	NA	TIGD3	NIP7	GLI1	TM4SF18	HAO1	SIGLEC15
NCKAP5L	MAS1	FUT4	TAF4B	FSHB	GXYLT2	GLIS1	NA	TLCD4	NA	MCM2	NA	NA	POC1A	NA	PPP1R27	PNKP	KRT26	EDA	UNC93A	OR13C9
CLIP3	DACT1	NA	P2RX3	PRIM2	LRRC32	C16orf78	NA	CCR4	NA	MAMDC2	NA	NA	NA	NA	FGF8	LIN52	MSMB	ELF4	C8B	RHO
TUBGCP3	CHRDL2	NA	HES7	RTKN2	RNASEL	CFAP144	NA	CDH3	NA	NA	NA	NA	NA	NA	LCN8	LONRF2	DEPP1	GLI2	C8A	GUK1
NAP1L3	FOXQ1	NA	PRX	GOT1L1	CCDC102B	TP73	NA	ARHGEF3	NA	NA	NA	NA	NA	NA	LMOD3	ALG12	LRRC38	KLHDC7A	KRT20	GUCA1B
ADAR	FGFBP3	NA	OTX1	LAMA1	FAM180A	WNT2	NA	CTSK	NA	NA	NA	NA	NA	NA	CABYR	ZFR2	PAX2	TAL2	GLYAT	GRK1
NUFIP1	FABP4	NA	ARL5C	ADGRL4	VAX1	ANKRD66	NA	THBS1	NA	NA	NA	NA	NA	NA	MYBL2	PARD6A	MS4A15	SLCO4C1	AGMO	LBHD1
STRADA	EMX1	NA	CNN1	GPR151	ENPP6	ATP12A	NA	PGLYRP1	NA	NA	NA	NA	NA	NA	SLC34A1	SLX4IP	FREM3	APOBEC3C	AMN	CRX
PPP1R9B	SPACA1	NA	BOLA2B	ANKRD30BL	APLNR	GBX2	NA	CALML3	NA	NA	NA	NA	NA	NA	C1QTNF2	HOOK2	ZNF648	TRABD2B	PGLYRP2	CNGA1
INCA1	KCNS3	NA	SHE	MME	BSX		NA	BGN	NA	NA	NA	NA	NA	NA	TMEM61	EXOSC5	MYL2	STOX1	SLC22A18	MRTO4
GDPD3	OPRD1	NA	SOWAHB	SHCBP1	SLAMF8	AMER1	NA	ADH1C	NA	NA	NA	NA	NA	NA	PEAK3	ABCA7	CD37	STAC3	ABCC2	AIPL1
ALDH18A1	NA	NA	IHO1	KCNMB2	NA	PTH2R	NA	CFH	NA	NA	NA	NA	NA	NA	ART1	OTUB2	MYL1	IL4I1	UGT2A3	RP1
NOL9	SFRP4	NA	NA	SLFN13	NA	KIF7	NA	STRA6	NA	NA	NA	NA	NA	NA	ITGB1BP2	NUP133	ACTA2	SYNPO2L	AFM	PFKP
RNF44	PCDHB2	NA	NA	TICAM1	NA	DNAH3	NA	SUCLG2	NA	NA	NA	NA	NA	NA	CLCF1	KCNJ10	CCDC116	SCGB1D2	PPP1R3B	SGK1
SIN3B	RSPO2	NA	NA	PRIMPOL	NA	LRRC74B	NA	EMP1	NA	NA	NA	NA	NA	NA	NA	SMNDC1	RAB25	HPSE2	ABCB11	ENSA
DPP9	DACT2	NA	NA	WDR49	NA	FGF10	NA	GSTA3	NA	NA	NA	NA	NA	NA	NA	AP1G2	TNNC2	VEGFC	SLC22A11	PROM1
SMYD5	EGR3	NA	NA	SYTL4	NA	IL12B	NA	UPK3BL1	NA	NA	NA	NA	NA	NA	NA	MRPS14	NA	CHAD	GCGR	STX3
NDRG1	PGM5	NA	NA	CHI3L1	NA	NA	NA	CD82	NA	NA	NA	NA	NA	NA	NA	GOLGA6L10	NA	BATF2	AMDHD1	ICMT
SSBP3	KCNV1	NA	NA	ISM1	NA	TEX33	NA	TCAP	NA	NA	NA	NA	NA	NA	NA	C1orf109	NA	CHST14	CHIA	PCMTD2
SPOCK2	ASB11	NA	NA	MAP3K15	NA	FKBP7	NA	CALML4	NA	NA	NA	NA	NA	NA	NA	RADIL	NA	VTCN1	NR0B2	RCVRN
PJA1	VSTM5	NA	NA	ZBBX	NA	CGB8	NA	MB	NA	NA	NA	NA	NA	NA	NA	RBSN	NA	RAB38	SERPINA7	LRIT1
PPP1R14C	DUSP9	NA	NA	ANXA3	NA	GPR139	NA	AHSG	NA	NA	NA	NA	NA	NA	NA	BRMS1	NA	BMP2	KYNU	CPLX4
PWWP3A	SEMA3D	NA	NA	TLR6	NA	STOML3	NA	ALB	NA	NA	NA	NA	NA	NA	NA	VMA21	NA	LRRN4CL	PLA2G2A	RNF14
TRAF3	ARHGAP22	NA	NA	ARRDC5	NA	TTC34	NA	TSPAN10	NA	NA	NA	NA	NA	NA	NA	FOXRED2	NA	MFSD6L	C4BPB	HERC3
UBE2O	CYP26B1	NA	NA	TLR3	NA	DNAH5	NA	SERPINA1	NA	NA	NA	NA	NA	NA	NA	TRIM23	NA	CLDN2	CLEC4G	REEP6
CMIP	EGR4	NA	NA	CD109	NA	CCKAR	NA	HMOX1	NA	NA	NA	NA	NA	NA	NA	LDAF1	NA	MYL3	GYS2	PLEKHB2
EXOC7	TSPEAR	NA	NA	SIX2	NA	CDCA7	NA	AFP	NA	NA	NA	NA	NA	NA	NA	TCTN2	NA	SLC19A3	ABCA10	STARD7
KLHL20	SATB2	NA	NA	LHX8	NA	DAW1	NA	FETUB	NA	NA	NA	NA	NA	NA	NA	NAT8L	NA	APOBEC3H	ASPG	NA
ARRB1	KCNF1	NA	NA	CEP128	NA	SUSD5	NA	TBC1D1	NA	NA	NA	NA	NA	NA	NA	PRB2	NA	THSD4	PLA2G12B	NA
PLXNA2	KCNJ4	NA	NA	SLFN12L	NA	DCDC2	NA	SULT1C3	NA	NA	NA	NA	NA	NA	NA	INO80C	NA	CDKN2B	NAGS	NA
PNMA1	MLIP	NA	NA	PLSCR5	NA	AVP	NA	FGA	NA	NA	NA	NA	NA	NA	NA	LRP3	NA	ATOH8	AQP9	NA
TRAF3IP1	KLK4	NA	NA	LIPI	NA	GABRE	NA	VAMP5	NA	NA	NA	NA	NA	NA	NA	SIRT5	NA	SYPL2	CPN2	NA
CCDC43	P4HA3	NA	NA	PDGFC	NA	CFAP45	NA	TNNT3	NA	NA	NA	NA	NA	NA	NA	TRPT1	NA	SNX33	C6	NA
NSMCE3	VIP	NA	NA	FGL2	NA	SPAG6	NA	SERPINF1	NA	NA	NA	NA	NA	NA	NA	TSFM	NA	ITGA9	C4orf19	NA
SYT3	MYBPHL	NA	NA	C9orf43	NA	PPP1R36	NA	TSPO	NA	NA	NA	NA	NA	NA	NA	RASSF1	NA	DHRS7C	STBD1	NA
RAB11FIP4	LPAR3	NA	NA	NA	NA	KIF26B	NA		NA	NA	NA	NA	NA	NA	NA	LENG9	NA	AJUBA	HHEX	NA
SPPL3	NEURL1B	NA	NA	NA	NA	IQCA1	NA	ADH7	NA	NA	NA	NA	NA	NA	NA	MAPK12	NA	ARSI	INHBC	NA
MSL3	RPRML	NA	NA	NA	NA	PIFO	NA	WFDC2	NA	NA	NA	NA	NA	NA	NA	PDCD2	NA	TCF7L1	CLDN14	NA
CIC	C1QL4	NA	NA	NA	NA	OXT	NA	COX6A2	NA	NA	NA	NA	NA	NA	NA	HEATR1	NA	SPNS3	FOXA2	NA
FBXO15	EMX2	NA	NA	NA	NA	TEKT2	NA	KNG1	NA	NA	NA	NA	NA	NA	NA	BBS12	NA	PRDM16	SLC22A7	NA
ERCC4	MRGPRF	NA	NA	NA	NA	CFAP20DC	NA	ASPRV1	NA	NA	NA	NA	NA	NA	NA	DCLK2	NA	SGCD	AGTR1	NA
CHST10	TNMD	NA	NA	NA	NA	TEKT4	NA	AQP3	NA	NA	NA	NA	NA	NA	NA	EIF4EBP2	NA	SIGLEC1	C7	NA
TMEM25	STING1	NA	NA	NA	NA	DNAJB13	NA	MAL	NA	NA	NA	NA	NA	NA	NA	ACYP2	NA	DOK1	DAO	NA
WASHC1	NTSR1	NA	NA	NA	NA	WNT9A	NA	SFRP1	NA	NA	NA	NA	NA	NA	NA	HIP1	NA	ADORA2A	MRC1	NA
HNRNPLL	CD48	NA	NA	NA	NA	TEKT3	NA	SEMA3C	NA	NA	NA	NA	NA	NA	NA	CCDC174	NA	CSF2RA	SLC22A24	NA
CDK18	ZNF831	NA	NA	NA	NA	ARHGAP36	NA	MGST1	NA	NA	NA	NA	NA	NA	NA	MVK	NA	RBM20	ACP3	NA
HSPA12A	SLA	NA	NA	NA	NA	ZNF774	NA	UAP1L1	NA	NA	NA	NA	NA	NA	NA	C1orf216	NA	CD300LF	GHR	NA
FYN	C3orf80	NA	NA	NA	NA	KRT83	NA	GMPR	NA	NA	NA	NA	NA	NA	NA	SNX8	NA	TMEM40	CIDEC	NA
SAP130	RGS14	NA	NA	NA	NA	ZFP92	NA	NAPRT	NA	NA	NA	NA	NA	NA	NA	GORASP1	NA	TCF7	LECT2	NA
KYAT3	KISS1R	NA	NA	NA	NA	DNAI2	NA	GSTO2	NA	NA	NA	NA	NA	NA	NA	RALYL	NA	OCA2	ACMSD	NA
ADAMTS4	AKAP5	NA	NA	NA	NA	ANKRD35	NA	RENBP	NA	NA	NA	NA	NA	NA	NA	DNAJC16	NA	ENPP1	LARGE2	NA
SNX27	CXCR3	NA	NA	NA	NA	TRIM55	NA	RAMP2	NA	NA	NA	NA	NA	NA	NA	RPTOR	NA	PRICKLE3	DSC2	NA
CCT6B	ALDH1A2	NA	NA	NA	NA	CRISPLD2	NA	APOH	NA	NA	NA	NA	NA	NA	NA	CPNE7	NA	PALLD	MICA	NA
RERE	KCNG3	NA	NA	NA	NA	PMCH	NA	CFI	NA	NA	NA	NA	NA	NA	NA	STX8	NA	FGF7	CTSO	NA
PHF2	FOXG1	NA	NA	NA	NA	CCDC166	NA	FAP	NA	NA	NA	NA	NA	NA	NA	PEX10	NA	STEAP1	CASP5	NA
CRIM1	EPHB3	NA	NA	NA	NA	LBHD2	NA	CEACAM1	NA	NA	NA	NA	NA	NA	NA	MMAB	NA	PRSS33	NR5A2	NA
AMIGO1	CRHBP	NA	NA	NA	NA	GPR6	NA	DES	NA	NA	NA	NA	NA	NA	NA	WDR12	NA	NA	MBNL3	NA
EDEM1	ARC	NA	NA	NA	NA	HCRTR2	NA	ACADL	NA	NA	NA	NA	NA	NA	NA	IGSF21	NA	NA	C1RL	NA
FHL1	ITIH5	NA	NA	NA	NA	WNT3	NA	RASGRP4	NA	NA	NA	NA	NA	NA	NA	EIF2B3	NA	NA	KCTD14	NA
MAPK8IP3	PCDHGA4	NA	NA	NA	NA	TOGARAM2	NA	ADHFE1	NA	NA	NA	NA	NA	NA	NA	WDR54	NA	NA	SDR16C5	NA
GPRASP2	STAT6	NA	NA	NA	NA	PARPBP	NA	HP	NA	NA	NA	NA	NA	NA	NA	BLVRA	NA	NA	NPC1L1	NA
MIER2	KCNH1	NA	NA	NA	NA	LTBP2	NA	GSTT2B	NA	NA	NA	NA	NA	NA	NA	TENT2	NA	NA	DEPDC7	NA
MAP4K2	SKAP1	NA	NA	NA	NA	SNTN	NA	HSPB8	NA	NA	NA	NA	NA	NA	NA	POM121	NA	NA	TMEM171	NA
MAPRE2	GDA	NA	NA	NA	NA	IQCD	NA	PXMP2	NA	NA	NA	NA	NA	NA	NA	LRRC27	NA	NA	HJV	NA
INPP4A	PRTN3	NA	NA	NA	NA	PDCD1	NA	NA	NA	NA	NA	NA	NA	NA	NA	FAM222A	NA	NA	KLB	NA
TELO2	C17orf99	NA	NA	NA	NA	NA	NA	NA	NA	NA	NA	NA	NA	NA	NA	RALGDS	NA	NA	TLR5	NA
FNBP1	MAPK13	NA	NA	NA	NA	NA	NA	NA	NA	NA	NA	NA	NA	NA	NA	DNAJC2	NA	NA	FCGR3A	NA
CYFIP1	CNR1	NA	NA	NA	NA	NA	NA	NA	NA	NA	NA	NA	NA	NA	NA	DHDH	NA	NA	GOLT1A	NA
CLCN6	KCNH8	NA	NA	NA	NA	NA	NA	NA	NA	NA	NA	NA	NA	NA	NA	BIVM-ERCC5	NA	NA	TNFSF4	NA
FBXL17	GADL1	NA	NA	NA	NA	NA	NA	NA	NA	NA	NA	NA	NA	NA	NA	NDUFAF2	NA	NA	SLC23A1	NA
ZMIZ2	DCX	NA	NA	NA	NA	NA	NA	NA	NA	NA	NA	NA	NA	NA	NA	CHCHD4	NA	NA	IGLV8-61	NA
GGA3	NPAS4	NA	NA	NA	NA	NA	NA	NA	NA	NA	NA	NA	NA	NA	NA	KRBA1	NA	NA	CYBB	NA
GPRASP1	CA4	NA	NA	NA	NA	NA	NA	NA	NA	NA	NA	NA	NA	NA	NA	PGPEP1	NA	NA	IFNLR1	NA
FAM168A	G0S2	NA	NA	NA	NA	NA	NA	NA	NA	NA	NA	NA	NA	NA	NA	DCAF4	NA	NA	GSTM1	NA
LDOC1	FERMT3	NA	NA	NA	NA	NA	NA	NA	NA	NA	NA	NA	NA	NA	NA	DGCR8	NA	NA	LYVE1	NA
SCN2B	CCKBR	NA	NA	NA	NA	NA	NA	NA	NA	NA	NA	NA	NA	NA	NA	COX15	NA	NA	CYP8B1	NA
MRPS27	RHCE	NA	NA	NA	NA	NA	NA	NA	NA	NA	NA	NA	NA	NA	NA	NSDHL	NA	NA	ITIH3	NA
TFDP1	RSPO3	NA	NA	NA	NA	NA	NA	NA	NA	NA	NA	NA	NA	NA	NA	TAF1A	NA	NA	SH2D4A	NA
INPP5A	DLGAP2	NA	NA	NA	NA	NA	NA	NA	NA	NA	NA	NA	NA	NA	NA	EXOSC4	NA	NA	TMEM30B	NA
PPP1R21	SLC9A2	NA	NA	NA	NA	NA	NA	NA	NA	NA	NA	NA	NA	NA	NA	ZNF821	NA	NA	IGLV9-49	NA
ATIC	KCNQ5	NA	NA	NA	NA	NA	NA	NA	NA	NA	NA	NA	NA	NA	NA	ZBTB11	NA	NA	CD5L	NA
CINP	DDN	NA	NA	NA	NA	NA	NA	NA	NA	NA	NA	NA	NA	NA	NA	DNLZ	NA	NA	EPSTI1	NA
CIPC	ISG20	NA	NA	NA	NA	NA	NA	NA	NA	NA	NA	NA	NA	NA	NA	DIPK1B	NA	NA	GPR39	NA
TMEM184A	TWIST1	NA	NA	NA	NA	NA	NA	NA	NA	NA	NA	NA	NA	NA	NA	GLB1L	NA	NA	IGLV3-9	NA
BORCS5	RHBG	NA	NA	NA	NA	NA	NA	NA	NA	NA	NA	NA	NA	NA	NA	ZFAND1	NA	NA	FGFR4	NA
SECISBP2	BMP5	NA	NA	NA	NA	NA	NA	NA	NA	NA	NA	NA	NA	NA	NA	XXYLT1	NA	NA	IGLV1-51	NA
SAMD4B	HTR2A	NA	NA	NA	NA	NA	NA	NA	NA	NA	NA	NA	NA	NA	NA	PUSL1	NA	NA	TNFRSF10A	NA
MAP3K3	LMO3	NA	NA	NA	NA	NA	NA	NA	NA	NA	NA	NA	NA	NA	NA	NUP62CL	NA	NA	SERPINA11	NA
ZC3H18	SMTNL2	NA	NA	NA	NA	NA	NA	NA	NA	NA	NA	NA	NA	NA	NA	CCDC137	NA	NA	CYP1A1	NA
DTNBP1	OSR1	NA	NA	NA	NA	NA	NA	NA	NA	NA	NA	NA	NA	NA	NA	USP30	NA	NA	GC	NA
CRTC1	TESC	NA	NA	NA	NA	NA	NA	NA	NA	NA	NA	NA	NA	NA	NA	TMEM107	NA	NA	SERPINC1	NA
AGK	ALPP	NA	NA	NA	NA	NA	NA	NA	NA	NA	NA	NA	NA	NA	NA	RUSC2	NA	NA	ITIH4	NA
CA10	TBX18	NA	NA	NA	NA	NA	NA	NA	NA	NA	NA	NA	NA	NA	NA	DHX32	NA	NA	UPK1B	NA
ID4	THPO	NA	NA	NA	NA	NA	NA	NA	NA	NA	NA	NA	NA	NA	NA	FKRP	NA	NA	PRRT1B	NA
AHSA2P	TMEM132B	NA	NA	NA	NA	NA	NA	NA	NA	NA	NA	NA	NA	NA	NA	SURF6	NA	NA	TPSG1	NA
PEX26	GPC5	NA	NA	NA	NA	NA	NA	NA	NA	NA	NA	NA	NA	NA	NA	NDOR1	NA	NA	AMBP	NA
DHX57	NA	NA	NA	NA	NA	NA	NA	NA	NA	NA	NA	NA	NA	NA	NA	DNAJC30	NA	NA	SH2D4B	NA
LANCL1	NA	NA	NA	NA	NA	NA	NA	NA	NA	NA	NA	NA	NA	NA	NA	TOM1	NA	NA	VSIG10	NA
KLHL12	NA	NA	NA	NA	NA	NA	NA	NA	NA	NA	NA	NA	NA	NA	NA	SP6	NA	NA	SLC17A2	NA
MARK2	NA	NA	NA	NA	NA	NA	NA	NA	NA	NA	NA	NA	NA	NA	NA	ATP8A1	NA	NA	SERPINA2	NA
CBFA2T2	NA	NA	NA	NA	NA	NA	NA	NA	NA	NA	NA	NA	NA	NA	NA	MZT2A	NA	NA	UGT2B4	NA
HNRNPA0	NA	NA	NA	NA	NA	NA	NA	NA	NA	NA	NA	NA	NA	NA	NA	AKAP12	NA	NA	SLC17A4	NA
GET1	NA	NA	NA	NA	NA	NA	NA	NA	NA	NA	NA	NA	NA	NA	NA	CHCHD5	NA	NA	MS4A4E	NA
PRB3	NA	NA	NA	NA	NA	NA	NA	NA	NA	NA	NA	NA	NA	NA	NA	SGSM3	NA	NA	FYB2	NA
FOXK2	NA	NA	NA	NA	NA	NA	NA	NA	NA	NA	NA	NA	NA	NA	NA	TRIM25	NA	NA	NRAP	NA
LSM14B	NA	NA	NA	NA	NA	NA	NA	NA	NA	NA	NA	NA	NA	NA	NA	WDR73	NA	NA	IL7	NA
CDKN2D	NA	NA	NA	NA	NA	NA	NA	NA	NA	NA	NA	NA	NA	NA	NA	TRAF2	NA	NA	ULBP2	NA
HIRIP3	NA	NA	NA	NA	NA	NA	NA	NA	NA	NA	NA	NA	NA	NA	NA	PRICKLE2	NA	NA	IGLV1-47	NA
POLR1E	NA	NA	NA	NA	NA	NA	NA	NA	NA	NA	NA	NA	NA	NA	NA	BCL7A	NA	NA	HGF	NA
CSRNP2	NA	NA	NA	NA	NA	NA	NA	NA	NA	NA	NA	NA	NA	NA	NA	MED21	NA	NA	ANKS4B	NA
ADNP2	NA	NA	NA	NA	NA	NA	NA	NA	NA	NA	NA	NA	NA	NA	NA	NACAD	NA	NA	GSTA1	NA
RPA2	NA	NA	NA	NA	NA	NA	NA	NA	NA	NA	NA	NA	NA	NA	NA	CTNS	NA	NA	CYP7A1	NA
DNAJA4	NA	NA	NA	NA	NA	NA	NA	NA	NA	NA	NA	NA	NA	NA	NA	TRIP11	NA	NA	TNFSF10	NA
GPN3	NA	NA	NA	NA	NA	NA	NA	NA	NA	NA	NA	NA	NA	NA	NA	TMUB1	NA	NA	UGT1A6	NA
ARHGEF7	NA	NA	NA	NA	NA	NA	NA	NA	NA	NA	NA	NA	NA	NA	NA	DLAT	NA	NA	SLC22A1	NA
PYCR2	NA	NA	NA	NA	NA	NA	NA	NA	NA	NA	NA	NA	NA	NA	NA	TTI2	NA	NA	CCNF	NA
TUBG2	NA	NA	NA	NA	NA	NA	NA	NA	NA	NA	NA	NA	NA	NA	NA	DOLK	NA	NA	IGHV3-23	NA
PMS2	NA	NA	NA	NA	NA	NA	NA	NA	NA	NA	NA	NA	NA	NA	NA	UROS	NA	NA		NA
TBL1Y	NA	NA	NA	NA	NA	NA	NA	NA	NA	NA	NA	NA	NA	NA	NA	MOGS	NA	NA	APOC4	NA
INPP5E	NA	NA	NA	NA	NA	NA	NA	NA	NA	NA	NA	NA	NA	NA	NA	DCAF5	NA	NA	IGKV1-17	NA
MAPRE3	NA	NA	NA	NA	NA	NA	NA	NA	NA	NA	NA	NA	NA	NA	NA	N4BP1	NA	NA	TMPRSS2	NA
RTCA	NA	NA	NA	NA	NA	NA	NA	NA	NA	NA	NA	NA	NA	NA	NA	KDM1B	NA	NA	SAA2	NA
SLC25A14	NA	NA	NA	NA	NA	NA	NA	NA	NA	NA	NA	NA	NA	NA	NA	CDKN2C	NA	NA	IGHV4-28	NA
MAP3K10	NA	NA	NA	NA	NA	NA	NA	NA	NA	NA	NA	NA	NA	NA	NA	HECTD3	NA	NA	UNC5CL	NA
UVSSA	NA	NA	NA	NA	NA	NA	NA	NA	NA	NA	NA	NA	NA	NA	NA	ZNF12	NA	NA	CCL16	NA
GDPGP1	NA	NA	NA	NA	NA	NA	NA	NA	NA	NA	NA	NA	NA	NA	NA	ZNF707	NA	NA	HAND2	NA
RPA3	NA	NA	NA	NA	NA	NA	NA	NA	NA	NA	NA	NA	NA	NA	NA	CCDC71	NA	NA	C17orf78	NA
GAS7	NA	NA	NA	NA	NA	NA	NA	NA	NA	NA	NA	NA	NA	NA	NA	FLYWCH2	NA	NA	ADH1A	NA
RAPGEF1	NA	NA	NA	NA	NA	NA	NA	NA	NA	NA	NA	NA	NA	NA	NA	TTPAL	NA	NA	DNAJC25-GNG10	NA
NUB1	NA	NA	NA	NA	NA	NA	NA	NA	NA	NA	NA	NA	NA	NA	NA	KCNE2	NA	NA	SLC10A5	NA
PTGR2	NA	NA	NA	NA	NA	NA	NA	NA	NA	NA	NA	NA	NA	NA	NA	C1orf50	NA	NA	DHX58	NA
CHERP	NA	NA	NA	NA	NA	NA	NA	NA	NA	NA	NA	NA	NA	NA	NA	TRIOBP	NA	NA	INHBE	NA
TAB1	NA	NA	NA	NA	NA	NA	NA	NA	NA	NA	NA	NA	NA	NA	NA	COX11	NA	NA	OR1F1	NA
BRPF1	NA	NA	NA	NA	NA	NA	NA	NA	NA	NA	NA	NA	NA	NA	NA	RBM34	NA	NA	HAO2	NA
	NA	NA	NA	NA	NA	NA	NA	NA	NA	NA	NA	NA	NA	NA	NA	INHA	NA	NA	OR13D1	NA
SGTA	NA	NA	NA	NA	NA	NA	NA	NA	NA	NA	NA	NA	NA	NA	NA	AP5S1	NA	NA	ANKRD7	NA
PCED1A	NA	NA	NA	NA	NA	NA	NA	NA	NA	NA	NA	NA	NA	NA	NA	SLC18B1	NA	NA	MAT1A	NA
POM121C	NA	NA	NA	NA	NA	NA	NA	NA	NA	NA	NA	NA	NA	NA	NA	ANKRD29	NA	NA	CES2	NA
CRAMP1	NA	NA	NA	NA	NA	NA	NA	NA	NA	NA	NA	NA	NA	NA	NA	OGFOD2	NA	NA	A1BG	NA
ZNF322	NA	NA	NA	NA	NA	NA	NA	NA	NA	NA	NA	NA	NA	NA	NA	FXYD7	NA	NA	SLC13A2	NA
DNAJC5	NA	NA	NA	NA	NA	NA	NA	NA	NA	NA	NA	NA	NA	NA	NA	ZNF672	NA	NA	NA	NA
MANEAL	NA	NA	NA	NA	NA	NA	NA	NA	NA	NA	NA	NA	NA	NA	NA	PYURF	NA	NA	NA	NA
LTO1	NA	NA	NA	NA	NA	NA	NA	NA	NA	NA	NA	NA	NA	NA	NA	RPIA	NA	NA	NA	NA
HDHD2	NA	NA	NA	NA	NA	NA	NA	NA	NA	NA	NA	NA	NA	NA	NA	USP53	NA	NA	NA	NA
YWHAG	NA	NA	NA	NA	NA	NA	NA	NA	NA	NA	NA	NA	NA	NA	NA	UBIAD1	NA	NA	NA	NA
EID2	NA	NA	NA	NA	NA	NA	NA	NA	NA	NA	NA	NA	NA	NA	NA	LYRM4	NA	NA	NA	NA
TWSG1	NA	NA	NA	NA	NA	NA	NA	NA	NA	NA	NA	NA	NA	NA	NA	SPRTN	NA	NA	NA	NA
RAB22A	NA	NA	NA	NA	NA	NA	NA	NA	NA	NA	NA	NA	NA	NA	NA	TDP2	NA	NA	NA	NA
TOM1L2	NA	NA	NA	NA	NA	NA	NA	NA	NA	NA	NA	NA	NA	NA	NA	RNF152	NA	NA	NA	NA
PPP1R12C	NA	NA	NA	NA	NA	NA	NA	NA	NA	NA	NA	NA	NA	NA	NA	SNX16	NA	NA	NA	NA
KLHL22	NA	NA	NA	NA	NA	NA	NA	NA	NA	NA	NA	NA	NA	NA	NA	C1QL2	NA	NA	NA	NA
PEX5	NA	NA	NA	NA	NA	NA	NA	NA	NA	NA	NA	NA	NA	NA	NA	SIRT6	NA	NA	NA	NA
CMTR1	NA	NA	NA	NA	NA	NA	NA	NA	NA	NA	NA	NA	NA	NA	NA	ZBTB9	NA	NA	NA	NA
	NA	NA	NA	NA	NA	NA	NA	NA	NA	NA	NA	NA	NA	NA	NA	LCLAT1	NA	NA	NA	NA
SKI	NA	NA	NA	NA	NA	NA	NA	NA	NA	NA	NA	NA	NA	NA	NA	FAM13C	NA	NA	NA	NA
TACC2	NA	NA	NA	NA	NA	NA	NA	NA	NA	NA	NA	NA	NA	NA	NA	SETDB2	NA	NA	NA	NA
MBD6	NA	NA	NA	NA	NA	NA	NA	NA	NA	NA	NA	NA	NA	NA	NA	SHD	NA	NA	NA	NA
MAP7D1	NA	NA	NA	NA	NA	NA	NA	NA	NA	NA	NA	NA	NA	NA	NA	CCDC113	NA	NA	NA	NA
PGAM5	NA	NA	NA	NA	NA	NA	NA	NA	NA	NA	NA	NA	NA	NA	NA	TGIF2	NA	NA	NA	NA
SPAG7	NA	NA	NA	NA	NA	NA	NA	NA	NA	NA	NA	NA	NA	NA	NA	NUDT2	NA	NA	NA	NA
ARL8A	NA	NA	NA	NA	NA	NA	NA	NA	NA	NA	NA	NA	NA	NA	NA	ELFN2	NA	NA	NA	NA
DENND11	NA	NA	NA	NA	NA	NA	NA	NA	NA	NA	NA	NA	NA	NA	NA	ALG11	NA	NA	NA	NA
ABCB4	NA	NA	NA	NA	NA	NA	NA	NA	NA	NA	NA	NA	NA	NA	NA	ZNF585A	NA	NA	NA	NA
LIPA	NA	NA	NA	NA	NA	NA	NA	NA	NA	NA	NA	NA	NA	NA	NA	GADD45G	NA	NA	NA	NA
OR2T29	NA	NA	NA	NA	NA	NA	NA	NA	NA	NA	NA	NA	NA	NA	NA	NGFR	NA	NA	NA	NA
KDM2B	NA	NA	NA	NA	NA	NA	NA	NA	NA	NA	NA	NA	NA	NA	NA	DOHH	NA	NA	NA	NA
SCRN1	NA	NA	NA	NA	NA	NA	NA	NA	NA	NA	NA	NA	NA	NA	NA	GPSM3	NA	NA	NA	NA
DVL3	NA	NA	NA	NA	NA	NA	NA	NA	NA	NA	NA	NA	NA	NA	NA	FOXO1	NA	NA	NA	NA
PNMA8C	NA	NA	NA	NA	NA	NA	NA	NA	NA	NA	NA	NA	NA	NA	NA	LGI3	NA	NA	NA	NA
ARHGEF2	NA	NA	NA	NA	NA	NA	NA	NA	NA	NA	NA	NA	NA	NA	NA	ABT1	NA	NA	NA	NA
ANKRD13C	NA	NA	NA	NA	NA	NA	NA	NA	NA	NA	NA	NA	NA	NA	NA	FAAP100	NA	NA	NA	NA
CSTF1	NA	NA	NA	NA	NA	NA	NA	NA	NA	NA	NA	NA	NA	NA	NA	LYSMD1	NA	NA	NA	NA
LZTS3	NA	NA	NA	NA	NA	NA	NA	NA	NA	NA	NA	NA	NA	NA	NA	GTPBP8	NA	NA	NA	NA
TPCN1	NA	NA	NA	NA	NA	NA	NA	NA	NA	NA	NA	NA	NA	NA	NA	HDDC3	NA	NA	NA	NA
ACOT7	NA	NA	NA	NA	NA	NA	NA	NA	NA	NA	NA	NA	NA	NA	NA	MRPL19	NA	NA	NA	NA
ASS1	NA	NA	NA	NA	NA	NA	NA	NA	NA	NA	NA	NA	NA	NA	NA	IL18BP	NA	NA	NA	NA
NIPAL3	NA	NA	NA	NA	NA	NA	NA	NA	NA	NA	NA	NA	NA	NA	NA	MGAT3	NA	NA	NA	NA
ARHGAP44	NA	NA	NA	NA	NA	NA	NA	NA	NA	NA	NA	NA	NA	NA	NA	PLPPR4	NA	NA	NA	NA
NFKBIL1	NA	NA	NA	NA	NA	NA	NA	NA	NA	NA	NA	NA	NA	NA	NA	MFSD1	NA	NA	NA	NA
PLEKHG4	NA	NA	NA	NA	NA	NA	NA	NA	NA	NA	NA	NA	NA	NA	NA	AK6	NA	NA	NA	NA
BTBD9	NA	NA	NA	NA	NA	NA	NA	NA	NA	NA	NA	NA	NA	NA	NA	CYP46A1	NA	NA	NA	NA
TCEAL1	NA	NA	NA	NA	NA	NA	NA	NA	NA	NA	NA	NA	NA	NA	NA	DPAGT1	NA	NA	NA	NA
	NA	NA	NA	NA	NA	NA	NA	NA	NA	NA	NA	NA	NA	NA	NA	ZDHHC13	NA	NA	NA	NA
AKIRIN2	NA	NA	NA	NA	NA	NA	NA	NA	NA	NA	NA	NA	NA	NA	NA	NOL3	NA	NA	NA	NA
EVC	NA	NA	NA	NA	NA	NA	NA	NA	NA	NA	NA	NA	NA	NA	NA	CTPS1	NA	NA	NA	NA
LDB2	NA	NA	NA	NA	NA	NA	NA	NA	NA	NA	NA	NA	NA	NA	NA	KIAA1143	NA	NA	NA	NA
CAPN1	NA	NA	NA	NA	NA	NA	NA	NA	NA	NA	NA	NA	NA	NA	NA	SGCB	NA	NA	NA	NA
MIEF1	NA	NA	NA	NA	NA	NA	NA	NA	NA	NA	NA	NA	NA	NA	NA	N6AMT1	NA	NA	NA	NA
POP4	NA	NA	NA	NA	NA	NA	NA	NA	NA	NA	NA	NA	NA	NA	NA	DOK3	NA	NA	NA	NA
SHMT2	NA	NA	NA	NA	NA	NA	NA	NA	NA	NA	NA	NA	NA	NA	NA	CCDC57	NA	NA	NA	NA
NEURL1	NA	NA	NA	NA	NA	NA	NA	NA	NA	NA	NA	NA	NA	NA	NA	DRC3	NA	NA	NA	NA
PHYH	NA	NA	NA	NA	NA	NA	NA	NA	NA	NA	NA	NA	NA	NA	NA	B3GNTL1	NA	NA	NA	NA
ZSWIM1	NA	NA	NA	NA	NA	NA	NA	NA	NA	NA	NA	NA	NA	NA	NA	MIS12	NA	NA	NA	NA
	NA	NA	NA	NA	NA	NA	NA	NA	NA	NA	NA	NA	NA	NA	NA	PELI1	NA	NA	NA	NA
PBDC1	NA	NA	NA	NA	NA	NA	NA	NA	NA	NA	NA	NA	NA	NA	NA	RAB23	NA	NA	NA	NA
NELL2	NA	NA	NA	NA	NA	NA	NA	NA	NA	NA	NA	NA	NA	NA	NA	TAF1C	NA	NA	NA	NA
TTYH3	NA	NA	NA	NA	NA	NA	NA	NA	NA	NA	NA	NA	NA	NA	NA	INIP	NA	NA	NA	NA
LNPK	NA	NA	NA	NA	NA	NA	NA	NA	NA	NA	NA	NA	NA	NA	NA	KHNYN	NA	NA	NA	NA
GPALPP1	NA	NA	NA	NA	NA	NA	NA	NA	NA	NA	NA	NA	NA	NA	NA	GTF2IRD2B	NA	NA	NA	NA
GSK3A	NA	NA	NA	NA	NA	NA	NA	NA	NA	NA	NA	NA	NA	NA	NA	ADAMTS5	NA	NA	NA	NA
NR2C2	NA	NA	NA	NA	NA	NA	NA	NA	NA	NA	NA	NA	NA	NA	NA	SLC26A6	NA	NA	NA	NA
CTAG1B	NA	NA	NA	NA	NA	NA	NA	NA	NA	NA	NA	NA	NA	NA	NA	PARVB	NA	NA	NA	NA
RAB6B	NA	NA	NA	NA	NA	NA	NA	NA	NA	NA	NA	NA	NA	NA	NA	LHPP	NA	NA	NA	NA
RTL6	NA	NA	NA	NA	NA	NA	NA	NA	NA	NA	NA	NA	NA	NA	NA	NME5	NA	NA	NA	NA
ADK	NA	NA	NA	NA	NA	NA	NA	NA	NA	NA	NA	NA	NA	NA	NA	MMACHC	NA	NA	NA	NA
CHAMP1	NA	NA	NA	NA	NA	NA	NA	NA	NA	NA	NA	NA	NA	NA	NA	SLC66A1	NA	NA	NA	NA
RXRA	NA	NA	NA	NA	NA	NA	NA	NA	NA	NA	NA	NA	NA	NA	NA	ISY1	NA	NA	NA	NA
MED17	NA	NA	NA	NA	NA	NA	NA	NA	NA	NA	NA	NA	NA	NA	NA	GABRD	NA	NA	NA	NA
RFC5	NA	NA	NA	NA	NA	NA	NA	NA	NA	NA	NA	NA	NA	NA	NA	ENDOV	NA	NA	NA	NA
C1orf122	NA	NA	NA	NA	NA	NA	NA	NA	NA	NA	NA	NA	NA	NA	NA	RPS6KA4	NA	NA	NA	NA
ASAP2	NA	NA	NA	NA	NA	NA	NA	NA	NA	NA	NA	NA	NA	NA	NA	C19orf44	NA	NA	NA	NA
OTC	NA	NA	NA	NA	NA	NA	NA	NA	NA	NA	NA	NA	NA	NA	NA	NANP	NA	NA	NA	NA
PPME1	NA	NA	NA	NA	NA	NA	NA	NA	NA	NA	NA	NA	NA	NA	NA	ARL16	NA	NA	NA	NA
SMIM10L1	NA	NA	NA	NA	NA	NA	NA	NA	NA	NA	NA	NA	NA	NA	NA	UNC119B	NA	NA	NA	NA
SLC44A2	NA	NA	NA	NA	NA	NA	NA	NA	NA	NA	NA	NA	NA	NA	NA	S1PR1	NA	NA	NA	NA
VPS45	NA	NA	NA	NA	NA	NA	NA	NA	NA	NA	NA	NA	NA	NA	NA	IFT27	NA	NA	NA	NA
DDX27	NA	NA	NA	NA	NA	NA	NA	NA	NA	NA	NA	NA	NA	NA	NA	CASP2	NA	NA	NA	NA
CDO1	NA	NA	NA	NA	NA	NA	NA	NA	NA	NA	NA	NA	NA	NA	NA	ZC4H2	NA	NA	NA	NA
RAB11FIP5	NA	NA	NA	NA	NA	NA	NA	NA	NA	NA	NA	NA	NA	NA	NA	OSBPL11	NA	NA	NA	NA
EPDR1	NA	NA	NA	NA	NA	NA	NA	NA	NA	NA	NA	NA	NA	NA	NA	ZNF213	NA	NA	NA	NA
DNAJC14	NA	NA	NA	NA	NA	NA	NA	NA	NA	NA	NA	NA	NA	NA	NA	NACC2	NA	NA	NA	NA
HOGA1	NA	NA	NA	NA	NA	NA	NA	NA	NA	NA	NA	NA	NA	NA	NA	MATK	NA	NA	NA	NA
TAF5L	NA	NA	NA	NA	NA	NA	NA	NA	NA	NA	NA	NA	NA	NA	NA	ZNF205	NA	NA	NA	NA
SH3KBP1	NA	NA	NA	NA	NA	NA	NA	NA	NA	NA	NA	NA	NA	NA	NA	ZNHIT3	NA	NA	NA	NA
MAPK3	NA	NA	NA	NA	NA	NA	NA	NA	NA	NA	NA	NA	NA	NA	NA	SAMD10	NA	NA	NA	NA
GRIPAP1	NA	NA	NA	NA	NA	NA	NA	NA	NA	NA	NA	NA	NA	NA	NA	BRINP1	NA	NA	NA	NA
PPP3R1	NA	NA	NA	NA	NA	NA	NA	NA	NA	NA	NA	NA	NA	NA	NA	BLZF1	NA	NA	NA	NA
GNAI1	NA	NA	NA	NA	NA	NA	NA	NA	NA	NA	NA	NA	NA	NA	NA	TMED8	NA	NA	NA	NA
DDR1	NA	NA	NA	NA	NA	NA	NA	NA	NA	NA	NA	NA	NA	NA	NA	PIGL	NA	NA	NA	NA
ST3GAL3	NA	NA	NA	NA	NA	NA	NA	NA	NA	NA	NA	NA	NA	NA	NA	TULP3	NA	NA	NA	NA
NA	NA	NA	NA	NA	NA	NA	NA	NA	NA	NA	NA	NA	NA	NA	NA	ZNF143	NA	NA	NA	NA
NA	NA	NA	NA	NA	NA	NA	NA	NA	NA	NA	NA	NA	NA	NA	NA	POLD4	NA	NA	NA	NA
NA	NA	NA	NA	NA	NA	NA	NA	NA	NA	NA	NA	NA	NA	NA	NA	DTD2	NA	NA	NA	NA
NA	NA	NA	NA	NA	NA	NA	NA	NA	NA	NA	NA	NA	NA	NA	NA	GTF2H4	NA	NA	NA	NA
NA	NA	NA	NA	NA	NA	NA	NA	NA	NA	NA	NA	NA	NA	NA	NA	RAB43	NA	NA	NA	NA
NA	NA	NA	NA	NA	NA	NA	NA	NA	NA	NA	NA	NA	NA	NA	NA	FBXL15	NA	NA	NA	NA
NA	NA	NA	NA	NA	NA	NA	NA	NA	NA	NA	NA	NA	NA	NA	NA	RDM1	NA	NA	NA	NA
NA	NA	NA	NA	NA	NA	NA	NA	NA	NA	NA	NA	NA	NA	NA	NA	CGN	NA	NA	NA	NA
NA	NA	NA	NA	NA	NA	NA	NA	NA	NA	NA	NA	NA	NA	NA	NA	SARS2	NA	NA	NA	NA
NA	NA	NA	NA	NA	NA	NA	NA	NA	NA	NA	NA	NA	NA	NA	NA	BYSL	NA	NA	NA	NA
NA	NA	NA	NA	NA	NA	NA	NA	NA	NA	NA	NA	NA	NA	NA	NA	ISOC1	NA	NA	NA	NA
NA	NA	NA	NA	NA	NA	NA	NA	NA	NA	NA	NA	NA	NA	NA	NA	POLE3	NA	NA	NA	NA
NA	NA	NA	NA	NA	NA	NA	NA	NA	NA	NA	NA	NA	NA	NA	NA	CCDC106	NA	NA	NA	NA
NA	NA	NA	NA	NA	NA	NA	NA	NA	NA	NA	NA	NA	NA	NA	NA	GTF2H2C	NA	NA	NA	NA
NA	NA	NA	NA	NA	NA	NA	NA	NA	NA	NA	NA	NA	NA	NA	NA	ALKBH7	NA	NA	NA	NA
NA	NA	NA	NA	NA	NA	NA	NA	NA	NA	NA	NA	NA	NA	NA	NA	RASGEF1A	NA	NA	NA	NA
NA	NA	NA	NA	NA	NA	NA	NA	NA	NA	NA	NA	NA	NA	NA	NA	DGKQ	NA	NA	NA	NA
NA	NA	NA	NA	NA	NA	NA	NA	NA	NA	NA	NA	NA	NA	NA	NA	PPP1R35	NA	NA	NA	NA
NA	NA	NA	NA	NA	NA	NA	NA	NA	NA	NA	NA	NA	NA	NA	NA	FAM161B	NA	NA	NA	NA
NA	NA	NA	NA	NA	NA	NA	NA	NA	NA	NA	NA	NA	NA	NA	NA	MAPK11	NA	NA	NA	NA
NA	NA	NA	NA	NA	NA	NA	NA	NA	NA	NA	NA	NA	NA	NA	NA	MAIP1	NA	NA	NA	NA
NA	NA	NA	NA	NA	NA	NA	NA	NA	NA	NA	NA	NA	NA	NA	NA	TMEM231	NA	NA	NA	NA
NA	NA	NA	NA	NA	NA	NA	NA	NA	NA	NA	NA	NA	NA	NA	NA	CAV2	NA	NA	NA	NA
NA	NA	NA	NA	NA	NA	NA	NA	NA	NA	NA	NA	NA	NA	NA	NA	SPRYD7	NA	NA	NA	NA
NA	NA	NA	NA	NA	NA	NA	NA	NA	NA	NA	NA	NA	NA	NA	NA	C11orf24	NA	NA	NA	NA
NA	NA	NA	NA	NA	NA	NA	NA	NA	NA	NA	NA	NA	NA	NA	NA	ZNF629	NA	NA	NA	NA
NA	NA	NA	NA	NA	NA	NA	NA	NA	NA	NA	NA	NA	NA	NA	NA	DNMBP	NA	NA	NA	NA
NA	NA	NA	NA	NA	NA	NA	NA	NA	NA	NA	NA	NA	NA	NA	NA	THEM4	NA	NA	NA	NA
NA	NA	NA	NA	NA	NA	NA	NA	NA	NA	NA	NA	NA	NA	NA	NA	ZCWPW1	NA	NA	NA	NA
NA	NA	NA	NA	NA	NA	NA	NA	NA	NA	NA	NA	NA	NA	NA	NA	TCP11L1	NA	NA	NA	NA
NA	NA	NA	NA	NA	NA	NA	NA	NA	NA	NA	NA	NA	NA	NA	NA	PLA2G15	NA	NA	NA	NA
NA	NA	NA	NA	NA	NA	NA	NA	NA	NA	NA	NA	NA	NA	NA	NA	VMAC	NA	NA	NA	NA
NA	NA	NA	NA	NA	NA	NA	NA	NA	NA	NA	NA	NA	NA	NA	NA	CLN8	NA	NA	NA	NA
NA	NA	NA	NA	NA	NA	NA	NA	NA	NA	NA	NA	NA	NA	NA	NA	RXYLT1	NA	NA	NA	NA
NA	NA	NA	NA	NA	NA	NA	NA	NA	NA	NA	NA	NA	NA	NA	NA	PEX16	NA	NA	NA	NA
NA	NA	NA	NA	NA	NA	NA	NA	NA	NA	NA	NA	NA	NA	NA	NA	C9orf85	NA	NA	NA	NA
NA	NA	NA	NA	NA	NA	NA	NA	NA	NA	NA	NA	NA	NA	NA	NA	TOX3	NA	NA	NA	NA
NA	NA	NA	NA	NA	NA	NA	NA	NA	NA	NA	NA	NA	NA	NA	NA	NUDCD1	NA	NA	NA	NA
NA	NA	NA	NA	NA	NA	NA	NA	NA	NA	NA	NA	NA	NA	NA	NA	SENP1	NA	NA	NA	NA
NA	NA	NA	NA	NA	NA	NA	NA	NA	NA	NA	NA	NA	NA	NA	NA	WDR36	NA	NA	NA	NA
NA	NA	NA	NA	NA	NA	NA	NA	NA	NA	NA	NA	NA	NA	NA	NA	SPRN	NA	NA	NA	NA
NA	NA	NA	NA	NA	NA	NA	NA	NA	NA	NA	NA	NA	NA	NA	NA	ENTPD6	NA	NA	NA	NA
NA	NA	NA	NA	NA	NA	NA	NA	NA	NA	NA	NA	NA	NA	NA	NA	MOCS1	NA	NA	NA	NA
NA	NA	NA	NA	NA	NA	NA	NA	NA	NA	NA	NA	NA	NA	NA	NA	ZNHIT2	NA	NA	NA	NA
NA	NA	NA	NA	NA	NA	NA	NA	NA	NA	NA	NA	NA	NA	NA	NA	DHRS7B	NA	NA	NA	NA
NA	NA	NA	NA	NA	NA	NA	NA	NA	NA	NA	NA	NA	NA	NA	NA	QPCTL	NA	NA	NA	NA
NA	NA	NA	NA	NA	NA	NA	NA	NA	NA	NA	NA	NA	NA	NA	NA	XRCC4	NA	NA	NA	NA
NA	NA	NA	NA	NA	NA	NA	NA	NA	NA	NA	NA	NA	NA	NA	NA	NUMBL	NA	NA	NA	NA
NA	NA	NA	NA	NA	NA	NA	NA	NA	NA	NA	NA	NA	NA	NA	NA	SLC26A11	NA	NA	NA	NA
NA	NA	NA	NA	NA	NA	NA	NA	NA	NA	NA	NA	NA	NA	NA	NA	VEGFB	NA	NA	NA	NA
NA	NA	NA	NA	NA	NA	NA	NA	NA	NA	NA	NA	NA	NA	NA	NA	NTPCR	NA	NA	NA	NA
NA	NA	NA	NA	NA	NA	NA	NA	NA	NA	NA	NA	NA	NA	NA	NA	IRF7	NA	NA	NA	NA
NA	NA	NA	NA	NA	NA	NA	NA	NA	NA	NA	NA	NA	NA	NA	NA	SLC35E3	NA	NA	NA	NA
NA	NA	NA	NA	NA	NA	NA	NA	NA	NA	NA	NA	NA	NA	NA	NA	POLR3F	NA	NA	NA	NA
NA	NA	NA	NA	NA	NA	NA	NA	NA	NA	NA	NA	NA	NA	NA	NA	ALX4	NA	NA	NA	NA
NA	NA	NA	NA	NA	NA	NA	NA	NA	NA	NA	NA	NA	NA	NA	NA	BCL10	NA	NA	NA	NA
NA	NA	NA	NA	NA	NA	NA	NA	NA	NA	NA	NA	NA	NA	NA	NA	BDP1	NA	NA	NA	NA
NA	NA	NA	NA	NA	NA	NA	NA	NA	NA	NA	NA	NA	NA	NA	NA	NRIP3	NA	NA	NA	NA
NA	NA	NA	NA	NA	NA	NA	NA	NA	NA	NA	NA	NA	NA	NA	NA	DCBLD2	NA	NA	NA	NA
NA	NA	NA	NA	NA	NA	NA	NA	NA	NA	NA	NA	NA	NA	NA	NA	GLIS2	NA	NA	NA	NA
NA	NA	NA	NA	NA	NA	NA	NA	NA	NA	NA	NA	NA	NA	NA	NA	FANCL	NA	NA	NA	NA
NA	NA	NA	NA	NA	NA	NA	NA	NA	NA	NA	NA	NA	NA	NA	NA	TXNL4B	NA	NA	NA	NA
NA	NA	NA	NA	NA	NA	NA	NA	NA	NA	NA	NA	NA	NA	NA	NA	AASDHPPT	NA	NA	NA	NA
NA	NA	NA	NA	NA	NA	NA	NA	NA	NA	NA	NA	NA	NA	NA	NA	CTDP1	NA	NA	NA	NA
NA	NA	NA	NA	NA	NA	NA	NA	NA	NA	NA	NA	NA	NA	NA	NA	MFSD12	NA	NA	NA	NA
NA	NA	NA	NA	NA	NA	NA	NA	NA	NA	NA	NA	NA	NA	NA	NA	INO80B-WBP1	NA	NA	NA	NA
NA	NA	NA	NA	NA	NA	NA	NA	NA	NA	NA	NA	NA	NA	NA	NA	TMEM86B	NA	NA	NA	NA
NA	NA	NA	NA	NA	NA	NA	NA	NA	NA	NA	NA	NA	NA	NA	NA	SNUPN	NA	NA	NA	NA
NA	NA	NA	NA	NA	NA	NA	NA	NA	NA	NA	NA	NA	NA	NA	NA	ANKRD26	NA	NA	NA	NA
NA	NA	NA	NA	NA	NA	NA	NA	NA	NA	NA	NA	NA	NA	NA	NA	EPHA4	NA	NA	NA	NA
NA	NA	NA	NA	NA	NA	NA	NA	NA	NA	NA	NA	NA	NA	NA	NA	HTD2	NA	NA	NA	NA
NA	NA	NA	NA	NA	NA	NA	NA	NA	NA	NA	NA	NA	NA	NA	NA	TRMT10B	NA	NA	NA	NA
NA	NA	NA	NA	NA	NA	NA	NA	NA	NA	NA	NA	NA	NA	NA	NA	URB1	NA	NA	NA	NA
NA	NA	NA	NA	NA	NA	NA	NA	NA	NA	NA	NA	NA	NA	NA	NA	ZNF35	NA	NA	NA	NA
NA	NA	NA	NA	NA	NA	NA	NA	NA	NA	NA	NA	NA	NA	NA	NA	STXBP6	NA	NA	NA	NA
NA	NA	NA	NA	NA	NA	NA	NA	NA	NA	NA	NA	NA	NA	NA	NA	TLCD3A	NA	NA	NA	NA
NA	NA	NA	NA	NA	NA	NA	NA	NA	NA	NA	NA	NA	NA	NA	NA	CCDC142	NA	NA	NA	NA
NA	NA	NA	NA	NA	NA	NA	NA	NA	NA	NA	NA	NA	NA	NA	NA	AK4	NA	NA	NA	NA
NA	NA	NA	NA	NA	NA	NA	NA	NA	NA	NA	NA	NA	NA	NA	NA	POMK	NA	NA	NA	NA
NA	NA	NA	NA	NA	NA	NA	NA	NA	NA	NA	NA	NA	NA	NA	NA	TMEM198	NA	NA	NA	NA
NA	NA	NA	NA	NA	NA	NA	NA	NA	NA	NA	NA	NA	NA	NA	NA	BAIAP2	NA	NA	NA	NA
NA	NA	NA	NA	NA	NA	NA	NA	NA	NA	NA	NA	NA	NA	NA	NA	TMEM203	NA	NA	NA	NA
NA	NA	NA	NA	NA	NA	NA	NA	NA	NA	NA	NA	NA	NA	NA	NA	BRIX1	NA	NA	NA	NA
NA	NA	NA	NA	NA	NA	NA	NA	NA	NA	NA	NA	NA	NA	NA	NA	TRMT6	NA	NA	NA	NA
NA	NA	NA	NA	NA	NA	NA	NA	NA	NA	NA	NA	NA	NA	NA	NA	ETHE1	NA	NA	NA	NA
NA	NA	NA	NA	NA	NA	NA	NA	NA	NA	NA	NA	NA	NA	NA	NA	ZNF557	NA	NA	NA	NA
NA	NA	NA	NA	NA	NA	NA	NA	NA	NA	NA	NA	NA	NA	NA	NA	SNRNP35	NA	NA	NA	NA
NA	NA	NA	NA	NA	NA	NA	NA	NA	NA	NA	NA	NA	NA	NA	NA	NMRAL1	NA	NA	NA	NA
NA	NA	NA	NA	NA	NA	NA	NA	NA	NA	NA	NA	NA	NA	NA	NA	CEP44	NA	NA	NA	NA
NA	NA	NA	NA	NA	NA	NA	NA	NA	NA	NA	NA	NA	NA	NA	NA	SCRN2	NA	NA	NA	NA
NA	NA	NA	NA	NA	NA	NA	NA	NA	NA	NA	NA	NA	NA	NA	NA	RND3	NA	NA	NA	NA
NA	NA	NA	NA	NA	NA	NA	NA	NA	NA	NA	NA	NA	NA	NA	NA	PGAP4	NA	NA	NA	NA
NA	NA	NA	NA	NA	NA	NA	NA	NA	NA	NA	NA	NA	NA	NA	NA	YJU2B	NA	NA	NA	NA
NA	NA	NA	NA	NA	NA	NA	NA	NA	NA	NA	NA	NA	NA	NA	NA	SLX4	NA	NA	NA	NA
NA	NA	NA	NA	NA	NA	NA	NA	NA	NA	NA	NA	NA	NA	NA	NA	MBTPS2	NA	NA	NA	NA
NA	NA	NA	NA	NA	NA	NA	NA	NA	NA	NA	NA	NA	NA	NA	NA	ZNF514	NA	NA	NA	NA
NA	NA	NA	NA	NA	NA	NA	NA	NA	NA	NA	NA	NA	NA	NA	NA	C11orf87	NA	NA	NA	NA
NA	NA	NA	NA	NA	NA	NA	NA	NA	NA	NA	NA	NA	NA	NA	NA	ZNF71	NA	NA	NA	NA
NA	NA	NA	NA	NA	NA	NA	NA	NA	NA	NA	NA	NA	NA	NA	NA	ARMC5	NA	NA	NA	NA
NA	NA	NA	NA	NA	NA	NA	NA	NA	NA	NA	NA	NA	NA	NA	NA	RPS6KL1	NA	NA	NA	NA
NA	NA	NA	NA	NA	NA	NA	NA	NA	NA	NA	NA	NA	NA	NA	NA	HCN3	NA	NA	NA	NA
NA	NA	NA	NA	NA	NA	NA	NA	NA	NA	NA	NA	NA	NA	NA	NA	MIPEP	NA	NA	NA	NA
NA	NA	NA	NA	NA	NA	NA	NA	NA	NA	NA	NA	NA	NA	NA	NA	ORAI2	NA	NA	NA	NA
NA	NA	NA	NA	NA	NA	NA	NA	NA	NA	NA	NA	NA	NA	NA	NA	ZNF277	NA	NA	NA	NA
NA	NA	NA	NA	NA	NA	NA	NA	NA	NA	NA	NA	NA	NA	NA	NA	NOL10	NA	NA	NA	NA
NA	NA	NA	NA	NA	NA	NA	NA	NA	NA	NA	NA	NA	NA	NA	NA	LMLN	NA	NA	NA	NA
NA	NA	NA	NA	NA	NA	NA	NA	NA	NA	NA	NA	NA	NA	NA	NA	PELP1	NA	NA	NA	NA
NA	NA	NA	NA	NA	NA	NA	NA	NA	NA	NA	NA	NA	NA	NA	NA	FKBPL	NA	NA	NA	NA
NA	NA	NA	NA	NA	NA	NA	NA	NA	NA	NA	NA	NA	NA	NA	NA	LMBRD2	NA	NA	NA	NA
NA	NA	NA	NA	NA	NA	NA	NA	NA	NA	NA	NA	NA	NA	NA	NA	MED29	NA	NA	NA	NA
NA	NA	NA	NA	NA	NA	NA	NA	NA	NA	NA	NA	NA	NA	NA	NA	OSBPL5	NA	NA	NA	NA
NA	NA	NA	NA	NA	NA	NA	NA	NA	NA	NA	NA	NA	NA	NA	NA	MPPE1	NA	NA	NA	NA
NA	NA	NA	NA	NA	NA	NA	NA	NA	NA	NA	NA	NA	NA	NA	NA	ARSA	NA	NA	NA	NA
NA	NA	NA	NA	NA	NA	NA	NA	NA	NA	NA	NA	NA	NA	NA	NA	MTRES1	NA	NA	NA	NA
NA	NA	NA	NA	NA	NA	NA	NA	NA	NA	NA	NA	NA	NA	NA	NA	ZNF182	NA	NA	NA	NA
NA	NA	NA	NA	NA	NA	NA	NA	NA	NA	NA	NA	NA	NA	NA	NA	WSCD2	NA	NA	NA	NA
NA	NA	NA	NA	NA	NA	NA	NA	NA	NA	NA	NA	NA	NA	NA	NA	SGPP2	NA	NA	NA	NA
NA	NA	NA	NA	NA	NA	NA	NA	NA	NA	NA	NA	NA	NA	NA	NA	TYW1	NA	NA	NA	NA
NA	NA	NA	NA	NA	NA	NA	NA	NA	NA	NA	NA	NA	NA	NA	NA	PIGC	NA	NA	NA	NA
NA	NA	NA	NA	NA	NA	NA	NA	NA	NA	NA	NA	NA	NA	NA	NA	SEMA4B	NA	NA	NA	NA
NA	NA	NA	NA	NA	NA	NA	NA	NA	NA	NA	NA	NA	NA	NA	NA	LAP3	NA	NA	NA	NA
NA	NA	NA	NA	NA	NA	NA	NA	NA	NA	NA	NA	NA	NA	NA	NA	ZNF276	NA	NA	NA	NA
NA	NA	NA	NA	NA	NA	NA	NA	NA	NA	NA	NA	NA	NA	NA	NA	ZNF287	NA	NA	NA	NA
NA	NA	NA	NA	NA	NA	NA	NA	NA	NA	NA	NA	NA	NA	NA	NA	KBTBD11	NA	NA	NA	NA
NA	NA	NA	NA	NA	NA	NA	NA	NA	NA	NA	NA	NA	NA	NA	NA	FBXO42	NA	NA	NA	NA
NA	NA	NA	NA	NA	NA	NA	NA	NA	NA	NA	NA	NA	NA	NA	NA	ZBTB45	NA	NA	NA	NA
NA	NA	NA	NA	NA	NA	NA	NA	NA	NA	NA	NA	NA	NA	NA	NA	UMPS	NA	NA	NA	NA
NA	NA	NA	NA	NA	NA	NA	NA	NA	NA	NA	NA	NA	NA	NA	NA	FPGT	NA	NA	NA	NA
NA	NA	NA	NA	NA	NA	NA	NA	NA	NA	NA	NA	NA	NA	NA	NA	METTL21A	NA	NA	NA	NA
NA	NA	NA	NA	NA	NA	NA	NA	NA	NA	NA	NA	NA	NA	NA	NA	C11orf54	NA	NA	NA	NA
NA	NA	NA	NA	NA	NA	NA	NA	NA	NA	NA	NA	NA	NA	NA	NA	EOGT	NA	NA	NA	NA
NA	NA	NA	NA	NA	NA	NA	NA	NA	NA	NA	NA	NA	NA	NA	NA	CERS1	NA	NA	NA	NA
NA	NA	NA	NA	NA	NA	NA	NA	NA	NA	NA	NA	NA	NA	NA	NA	RABL3	NA	NA	NA	NA
NA	NA	NA	NA	NA	NA	NA	NA	NA	NA	NA	NA	NA	NA	NA	NA	ZKSCAN5	NA	NA	NA	NA
NA	NA	NA	NA	NA	NA	NA	NA	NA	NA	NA	NA	NA	NA	NA	NA	BCDIN3D	NA	NA	NA	NA
NA	NA	NA	NA	NA	NA	NA	NA	NA	NA	NA	NA	NA	NA	NA	NA	COQ3	NA	NA	NA	NA
NA	NA	NA	NA	NA	NA	NA	NA	NA	NA	NA	NA	NA	NA	NA	NA	SLC2A8	NA	NA	NA	NA
NA	NA	NA	NA	NA	NA	NA	NA	NA	NA	NA	NA	NA	NA	NA	NA	KIAA1549	NA	NA	NA	NA
NA	NA	NA	NA	NA	NA	NA	NA	NA	NA	NA	NA	NA	NA	NA	NA	KCTD7	NA	NA	NA	NA
NA	NA	NA	NA	NA	NA	NA	NA	NA	NA	NA	NA	NA	NA	NA	NA	ZC3H10	NA	NA	NA	NA
NA	NA	NA	NA	NA	NA	NA	NA	NA	NA	NA	NA	NA	NA	NA	NA	APOBEC2	NA	NA	NA	NA
NA	NA	NA	NA	NA	NA	NA	NA	NA	NA	NA	NA	NA	NA	NA	NA	POP5	NA	NA	NA	NA
NA	NA	NA	NA	NA	NA	NA	NA	NA	NA	NA	NA	NA	NA	NA	NA	PIGM	NA	NA	NA	NA
NA	NA	NA	NA	NA	NA	NA	NA	NA	NA	NA	NA	NA	NA	NA	NA	POLR1G	NA	NA	NA	NA
NA	NA	NA	NA	NA	NA	NA	NA	NA	NA	NA	NA	NA	NA	NA	NA	FUT11	NA	NA	NA	NA
NA	NA	NA	NA	NA	NA	NA	NA	NA	NA	NA	NA	NA	NA	NA	NA	CPTP	NA	NA	NA	NA
NA	NA	NA	NA	NA	NA	NA	NA	NA	NA	NA	NA	NA	NA	NA	NA	PDLIM4	NA	NA	NA	NA
NA	NA	NA	NA	NA	NA	NA	NA	NA	NA	NA	NA	NA	NA	NA	NA	DUS2	NA	NA	NA	NA
NA	NA	NA	NA	NA	NA	NA	NA	NA	NA	NA	NA	NA	NA	NA	NA	SCARA3	NA	NA	NA	NA
NA	NA	NA	NA	NA	NA	NA	NA	NA	NA	NA	NA	NA	NA	NA	NA	ESYT1	NA	NA	NA	NA
NA	NA	NA	NA	NA	NA	NA	NA	NA	NA	NA	NA	NA	NA	NA	NA	DPH7	NA	NA	NA	NA
NA	NA	NA	NA	NA	NA	NA	NA	NA	NA	NA	NA	NA	NA	NA	NA		NA	NA	NA	NA
NA	NA	NA	NA	NA	NA	NA	NA	NA	NA	NA	NA	NA	NA	NA	NA	CREB3L2	NA	NA	NA	NA
NA	NA	NA	NA	NA	NA	NA	NA	NA	NA	NA	NA	NA	NA	NA	NA	RAP2A	NA	NA	NA	NA
NA	NA	NA	NA	NA	NA	NA	NA	NA	NA	NA	NA	NA	NA	NA	NA	GMEB2	NA	NA	NA	NA
NA	NA	NA	NA	NA	NA	NA	NA	NA	NA	NA	NA	NA	NA	NA	NA	GAD2	NA	NA	NA	NA
NA	NA	NA	NA	NA	NA	NA	NA	NA	NA	NA	NA	NA	NA	NA	NA	PERM1	NA	NA	NA	NA
NA	NA	NA	NA	NA	NA	NA	NA	NA	NA	NA	NA	NA	NA	NA	NA	PLEKHH3	NA	NA	NA	NA
NA	NA	NA	NA	NA	NA	NA	NA	NA	NA	NA	NA	NA	NA	NA	NA	BTD	NA	NA	NA	NA
NA	NA	NA	NA	NA	NA	NA	NA	NA	NA	NA	NA	NA	NA	NA	NA	ZNF768	NA	NA	NA	NA
NA	NA	NA	NA	NA	NA	NA	NA	NA	NA	NA	NA	NA	NA	NA	NA	PRPH	NA	NA	NA	NA
NA	NA	NA	NA	NA	NA	NA	NA	NA	NA	NA	NA	NA	NA	NA	NA	NUP210	NA	NA	NA	NA
NA	NA	NA	NA	NA	NA	NA	NA	NA	NA	NA	NA	NA	NA	NA	NA	SLCO2B1	NA	NA	NA	NA
NA	NA	NA	NA	NA	NA	NA	NA	NA	NA	NA	NA	NA	NA	NA	NA	TIMM21	NA	NA	NA	NA
NA	NA	NA	NA	NA	NA	NA	NA	NA	NA	NA	NA	NA	NA	NA	NA	ZNF580	NA	NA	NA	NA
NA	NA	NA	NA	NA	NA	NA	NA	NA	NA	NA	NA	NA	NA	NA	NA	EIF4E3	NA	NA	NA	NA
NA	NA	NA	NA	NA	NA	NA	NA	NA	NA	NA	NA	NA	NA	NA	NA	SLC14A1	NA	NA	NA	NA
NA	NA	NA	NA	NA	NA	NA	NA	NA	NA	NA	NA	NA	NA	NA	NA	SLC7A14	NA	NA	NA	NA
NA	NA	NA	NA	NA	NA	NA	NA	NA	NA	NA	NA	NA	NA	NA	NA	LRP2BP	NA	NA	NA	NA
NA	NA	NA	NA	NA	NA	NA	NA	NA	NA	NA	NA	NA	NA	NA	NA	ALDH5A1	NA	NA	NA	NA
NA	NA	NA	NA	NA	NA	NA	NA	NA	NA	NA	NA	NA	NA	NA	NA	SOCS3	NA	NA	NA	NA
NA	NA	NA	NA	NA	NA	NA	NA	NA	NA	NA	NA	NA	NA	NA	NA	SOX8	NA	NA	NA	NA
NA	NA	NA	NA	NA	NA	NA	NA	NA	NA	NA	NA	NA	NA	NA	NA	LINS1	NA	NA	NA	NA
NA	NA	NA	NA	NA	NA	NA	NA	NA	NA	NA	NA	NA	NA	NA	NA	GRWD1	NA	NA	NA	NA
NA	NA	NA	NA	NA	NA	NA	NA	NA	NA	NA	NA	NA	NA	NA	NA	PCGF3	NA	NA	NA	NA
NA	NA	NA	NA	NA	NA	NA	NA	NA	NA	NA	NA	NA	NA	NA	NA	DXO	NA	NA	NA	NA
NA	NA	NA	NA	NA	NA	NA	NA	NA	NA	NA	NA	NA	NA	NA	NA	LAG3	NA	NA	NA	NA
NA	NA	NA	NA	NA	NA	NA	NA	NA	NA	NA	NA	NA	NA	NA	NA	MPG	NA	NA	NA	NA
NA	NA	NA	NA	NA	NA	NA	NA	NA	NA	NA	NA	NA	NA	NA	NA	TPK1	NA	NA	NA	NA
NA	NA	NA	NA	NA	NA	NA	NA	NA	NA	NA	NA	NA	NA	NA	NA	NETO1	NA	NA	NA	NA
NA	NA	NA	NA	NA	NA	NA	NA	NA	NA	NA	NA	NA	NA	NA	NA	ANKRD23	NA	NA	NA	NA
NA	NA	NA	NA	NA	NA	NA	NA	NA	NA	NA	NA	NA	NA	NA	NA	SIAH2	NA	NA	NA	NA
NA	NA	NA	NA	NA	NA	NA	NA	NA	NA	NA	NA	NA	NA	NA	NA	CNPY4	NA	NA	NA	NA
NA	NA	NA	NA	NA	NA	NA	NA	NA	NA	NA	NA	NA	NA	NA	NA	MRRF	NA	NA	NA	NA
NA	NA	NA	NA	NA	NA	NA	NA	NA	NA	NA	NA	NA	NA	NA	NA	RCC1L	NA	NA	NA	NA
NA	NA	NA	NA	NA	NA	NA	NA	NA	NA	NA	NA	NA	NA	NA	NA	MEX3B	NA	NA	NA	NA
NA	NA	NA	NA	NA	NA	NA	NA	NA	NA	NA	NA	NA	NA	NA	NA	SH3YL1	NA	NA	NA	NA
NA	NA	NA	NA	NA	NA	NA	NA	NA	NA	NA	NA	NA	NA	NA	NA	SPEF1	NA	NA	NA	NA
NA	NA	NA	NA	NA	NA	NA	NA	NA	NA	NA	NA	NA	NA	NA	NA	PTRHD1	NA	NA	NA	NA
NA	NA	NA	NA	NA	NA	NA	NA	NA	NA	NA	NA	NA	NA	NA	NA	EAF1	NA	NA	NA	NA
NA	NA	NA	NA	NA	NA	NA	NA	NA	NA	NA	NA	NA	NA	NA	NA	ZNF3	NA	NA	NA	NA
NA	NA	NA	NA	NA	NA	NA	NA	NA	NA	NA	NA	NA	NA	NA	NA	TRMT10A	NA	NA	NA	NA
NA	NA	NA	NA	NA	NA	NA	NA	NA	NA	NA	NA	NA	NA	NA	NA	SAYSD1	NA	NA	NA	NA
NA	NA	NA	NA	NA	NA	NA	NA	NA	NA	NA	NA	NA	NA	NA	NA	ISG15	NA	NA	NA	NA
NA	NA	NA	NA	NA	NA	NA	NA	NA	NA	NA	NA	NA	NA	NA	NA	BCL2L12	NA	NA	NA	NA
NA	NA	NA	NA	NA	NA	NA	NA	NA	NA	NA	NA	NA	NA	NA	NA	SEMA4D	NA	NA	NA	NA
NA	NA	NA	NA	NA	NA	NA	NA	NA	NA	NA	NA	NA	NA	NA	NA	DARS2	NA	NA	NA	NA
NA	NA	NA	NA	NA	NA	NA	NA	NA	NA	NA	NA	NA	NA	NA	NA	PRRC1	NA	NA	NA	NA
NA	NA	NA	NA	NA	NA	NA	NA	NA	NA	NA	NA	NA	NA	NA	NA	GPN2	NA	NA	NA	NA
NA	NA	NA	NA	NA	NA	NA	NA	NA	NA	NA	NA	NA	NA	NA	NA	BET1L	NA	NA	NA	NA
NA	NA	NA	NA	NA	NA	NA	NA	NA	NA	NA	NA	NA	NA	NA	NA	SNX24	NA	NA	NA	NA
NA	NA	NA	NA	NA	NA	NA	NA	NA	NA	NA	NA	NA	NA	NA	NA	FAM241B	NA	NA	NA	NA
NA	NA	NA	NA	NA	NA	NA	NA	NA	NA	NA	NA	NA	NA	NA	NA	GLRA3	NA	NA	NA	NA
NA	NA	NA	NA	NA	NA	NA	NA	NA	NA	NA	NA	NA	NA	NA	NA	KDM8	NA	NA	NA	NA
NA	NA	NA	NA	NA	NA	NA	NA	NA	NA	NA	NA	NA	NA	NA	NA	NIPSNAP3A	NA	NA	NA	NA
NA	NA	NA	NA	NA	NA	NA	NA	NA	NA	NA	NA	NA	NA	NA	NA	CDC42EP3	NA	NA	NA	NA
NA	NA	NA	NA	NA	NA	NA	NA	NA	NA	NA	NA	NA	NA	NA	NA	PTPDC1	NA	NA	NA	NA
NA	NA	NA	NA	NA	NA	NA	NA	NA	NA	NA	NA	NA	NA	NA	NA	RND1	NA	NA	NA	NA
NA	NA	NA	NA	NA	NA	NA	NA	NA	NA	NA	NA	NA	NA	NA	NA	SYT15	NA	NA	NA	NA
NA	NA	NA	NA	NA	NA	NA	NA	NA	NA	NA	NA	NA	NA	NA	NA	ADAMTSL5	NA	NA	NA	NA
NA	NA	NA	NA	NA	NA	NA	NA	NA	NA	NA	NA	NA	NA	NA	NA	LY86	NA	NA	NA	NA
NA	NA	NA	NA	NA	NA	NA	NA	NA	NA	NA	NA	NA	NA	NA	NA	IRGQ	NA	NA	NA	NA
NA	NA	NA	NA	NA	NA	NA	NA	NA	NA	NA	NA	NA	NA	NA	NA	AXL	NA	NA	NA	NA
NA	NA	NA	NA	NA	NA	NA	NA	NA	NA	NA	NA	NA	NA	NA	NA	MPLKIP	NA	NA	NA	NA
NA	NA	NA	NA	NA	NA	NA	NA	NA	NA	NA	NA	NA	NA	NA	NA	UCHL5	NA	NA	NA	NA
NA	NA	NA	NA	NA	NA	NA	NA	NA	NA	NA	NA	NA	NA	NA	NA	ERMP1	NA	NA	NA	NA
NA	NA	NA	NA	NA	NA	NA	NA	NA	NA	NA	NA	NA	NA	NA	NA	MKRN2OS	NA	NA	NA	NA
NA	NA	NA	NA	NA	NA	NA	NA	NA	NA	NA	NA	NA	NA	NA	NA	TSHZ1	NA	NA	NA	NA
NA	NA	NA	NA	NA	NA	NA	NA	NA	NA	NA	NA	NA	NA	NA	NA	NMNAT3	NA	NA	NA	NA
NA	NA	NA	NA	NA	NA	NA	NA	NA	NA	NA	NA	NA	NA	NA	NA	ZNF883	NA	NA	NA	NA
NA	NA	NA	NA	NA	NA	NA	NA	NA	NA	NA	NA	NA	NA	NA	NA	SEMA5B	NA	NA	NA	NA
NA	NA	NA	NA	NA	NA	NA	NA	NA	NA	NA	NA	NA	NA	NA	NA	OLFML3	NA	NA	NA	NA
NA	NA	NA	NA	NA	NA	NA	NA	NA	NA	NA	NA	NA	NA	NA	NA	TCOF1	NA	NA	NA	NA
NA	NA	NA	NA	NA	NA	NA	NA	NA	NA	NA	NA	NA	NA	NA	NA	TMEM151A	NA	NA	NA	NA
NA	NA	NA	NA	NA	NA	NA	NA	NA	NA	NA	NA	NA	NA	NA	NA	PID1	NA	NA	NA	NA
NA	NA	NA	NA	NA	NA	NA	NA	NA	NA	NA	NA	NA	NA	NA	NA	SLC29A4	NA	NA	NA	NA
NA	NA	NA	NA	NA	NA	NA	NA	NA	NA	NA	NA	NA	NA	NA	NA	FAM210A	NA	NA	NA	NA
NA	NA	NA	NA	NA	NA	NA	NA	NA	NA	NA	NA	NA	NA	NA	NA	MRM3	NA	NA	NA	NA
NA	NA	NA	NA	NA	NA	NA	NA	NA	NA	NA	NA	NA	NA	NA	NA	PUS1	NA	NA	NA	NA
NA	NA	NA	NA	NA	NA	NA	NA	NA	NA	NA	NA	NA	NA	NA	NA	DERL2	NA	NA	NA	NA
NA	NA	NA	NA	NA	NA	NA	NA	NA	NA	NA	NA	NA	NA	NA	NA	GNAL	NA	NA	NA	NA
NA	NA	NA	NA	NA	NA	NA	NA	NA	NA	NA	NA	NA	NA	NA	NA	FKBP14	NA	NA	NA	NA
NA	NA	NA	NA	NA	NA	NA	NA	NA	NA	NA	NA	NA	NA	NA	NA	VCPKMT	NA	NA	NA	NA
NA	NA	NA	NA	NA	NA	NA	NA	NA	NA	NA	NA	NA	NA	NA	NA	MCAT	NA	NA	NA	NA
NA	NA	NA	NA	NA	NA	NA	NA	NA	NA	NA	NA	NA	NA	NA	NA	C10orf88	NA	NA	NA	NA
NA	NA	NA	NA	NA	NA	NA	NA	NA	NA	NA	NA	NA	NA	NA	NA	TMEM185B	NA	NA	NA	NA
NA	NA	NA	NA	NA	NA	NA	NA	NA	NA	NA	NA	NA	NA	NA	NA	SEZ6L	NA	NA	NA	NA
NA	NA	NA	NA	NA	NA	NA	NA	NA	NA	NA	NA	NA	NA	NA	NA	CEP70	NA	NA	NA	NA
NA	NA	NA	NA	NA	NA	NA	NA	NA	NA	NA	NA	NA	NA	NA	NA	ERI2	NA	NA	NA	NA
NA	NA	NA	NA	NA	NA	NA	NA	NA	NA	NA	NA	NA	NA	NA	NA	TRAIP	NA	NA	NA	NA
NA	NA	NA	NA	NA	NA	NA	NA	NA	NA	NA	NA	NA	NA	NA	NA	KLHDC1	NA	NA	NA	NA
NA	NA	NA	NA	NA	NA	NA	NA	NA	NA	NA	NA	NA	NA	NA	NA	SREK1IP1	NA	NA	NA	NA
NA	NA	NA	NA	NA	NA	NA	NA	NA	NA	NA	NA	NA	NA	NA	NA	APH1B	NA	NA	NA	NA
NA	NA	NA	NA	NA	NA	NA	NA	NA	NA	NA	NA	NA	NA	NA	NA	SLC25A40	NA	NA	NA	NA
NA	NA	NA	NA	NA	NA	NA	NA	NA	NA	NA	NA	NA	NA	NA	NA	DCK	NA	NA	NA	NA
NA	NA	NA	NA	NA	NA	NA	NA	NA	NA	NA	NA	NA	NA	NA	NA	DHRS13	NA	NA	NA	NA
NA	NA	NA	NA	NA	NA	NA	NA	NA	NA	NA	NA	NA	NA	NA	NA	FUT8	NA	NA	NA	NA
NA	NA	NA	NA	NA	NA	NA	NA	NA	NA	NA	NA	NA	NA	NA	NA	PIK3IP1	NA	NA	NA	NA
NA	NA	NA	NA	NA	NA	NA	NA	NA	NA	NA	NA	NA	NA	NA	NA	NUDT10	NA	NA	NA	NA
NA	NA	NA	NA	NA	NA	NA	NA	NA	NA	NA	NA	NA	NA	NA	NA	CCDC149	NA	NA	NA	NA
NA	NA	NA	NA	NA	NA	NA	NA	NA	NA	NA	NA	NA	NA	NA	NA	BTBD6	NA	NA	NA	NA
NA	NA	NA	NA	NA	NA	NA	NA	NA	NA	NA	NA	NA	NA	NA	NA	PCSK6	NA	NA	NA	NA
NA	NA	NA	NA	NA	NA	NA	NA	NA	NA	NA	NA	NA	NA	NA	NA	ABHD17C	NA	NA	NA	NA
NA	NA	NA	NA	NA	NA	NA	NA	NA	NA	NA	NA	NA	NA	NA	NA	CUX2	NA	NA	NA	NA
NA	NA	NA	NA	NA	NA	NA	NA	NA	NA	NA	NA	NA	NA	NA	NA	PRKX	NA	NA	NA	NA
NA	NA	NA	NA	NA	NA	NA	NA	NA	NA	NA	NA	NA	NA	NA	NA	HUS1	NA	NA	NA	NA
NA	NA	NA	NA	NA	NA	NA	NA	NA	NA	NA	NA	NA	NA	NA	NA	POP7	NA	NA	NA	NA
NA	NA	NA	NA	NA	NA	NA	NA	NA	NA	NA	NA	NA	NA	NA	NA	RNF122	NA	NA	NA	NA
NA	NA	NA	NA	NA	NA	NA	NA	NA	NA	NA	NA	NA	NA	NA	NA	DCHS2	NA	NA	NA	NA
NA	NA	NA	NA	NA	NA	NA	NA	NA	NA	NA	NA	NA	NA	NA	NA	MAD2L1BP	NA	NA	NA	NA
NA	NA	NA	NA	NA	NA	NA	NA	NA	NA	NA	NA	NA	NA	NA	NA	NECTIN2	NA	NA	NA	NA
NA	NA	NA	NA	NA	NA	NA	NA	NA	NA	NA	NA	NA	NA	NA	NA	NA	NA	NA	NA	NA
NA	NA	NA	NA	NA	NA	NA	NA	NA	NA	NA	NA	NA	NA	NA	NA	ZBTB8OS	NA	NA	NA	NA
NA	NA	NA	NA	NA	NA	NA	NA	NA	NA	NA	NA	NA	NA	NA	NA	CDH20	NA	NA	NA	NA
NA	NA	NA	NA	NA	NA	NA	NA	NA	NA	NA	NA	NA	NA	NA	NA	OTOP3	NA	NA	NA	NA
NA	NA	NA	NA	NA	NA	NA	NA	NA	NA	NA	NA	NA	NA	NA	NA	SKP2	NA	NA	NA	NA
NA	NA	NA	NA	NA	NA	NA	NA	NA	NA	NA	NA	NA	NA	NA	NA	LRRC14	NA	NA	NA	NA
NA	NA	NA	NA	NA	NA	NA	NA	NA	NA	NA	NA	NA	NA	NA	NA	GALE	NA	NA	NA	NA
NA	NA	NA	NA	NA	NA	NA	NA	NA	NA	NA	NA	NA	NA	NA	NA	MTFMT	NA	NA	NA	NA
NA	NA	NA	NA	NA	NA	NA	NA	NA	NA	NA	NA	NA	NA	NA	NA	IRF1	NA	NA	NA	NA
NA	NA	NA	NA	NA	NA	NA	NA	NA	NA	NA	NA	NA	NA	NA	NA	SPPL2A	NA	NA	NA	NA
NA	NA	NA	NA	NA	NA	NA	NA	NA	NA	NA	NA	NA	NA	NA	NA	POGK	NA	NA	NA	NA
NA	NA	NA	NA	NA	NA	NA	NA	NA	NA	NA	NA	NA	NA	NA	NA	IER5	NA	NA	NA	NA
NA	NA	NA	NA	NA	NA	NA	NA	NA	NA	NA	NA	NA	NA	NA	NA	ZNF771	NA	NA	NA	NA
NA	NA	NA	NA	NA	NA	NA	NA	NA	NA	NA	NA	NA	NA	NA	NA	ZNF483	NA	NA	NA	NA
NA	NA	NA	NA	NA	NA	NA	NA	NA	NA	NA	NA	NA	NA	NA	NA	SMYD4	NA	NA	NA	NA
NA	NA	NA	NA	NA	NA	NA	NA	NA	NA	NA	NA	NA	NA	NA	NA	GPC1	NA	NA	NA	NA
NA	NA	NA	NA	NA	NA	NA	NA	NA	NA	NA	NA	NA	NA	NA	NA	YARS2	NA	NA	NA	NA
NA	NA	NA	NA	NA	NA	NA	NA	NA	NA	NA	NA	NA	NA	NA	NA	LMF1	NA	NA	NA	NA
NA	NA	NA	NA	NA	NA	NA	NA	NA	NA	NA	NA	NA	NA	NA	NA	PSMB8	NA	NA	NA	NA
NA	NA	NA	NA	NA	NA	NA	NA	NA	NA	NA	NA	NA	NA	NA	NA	EIPR1	NA	NA	NA	NA
NA	NA	NA	NA	NA	NA	NA	NA	NA	NA	NA	NA	NA	NA	NA	NA	ZNF736	NA	NA	NA	NA
NA	NA	NA	NA	NA	NA	NA	NA	NA	NA	NA	NA	NA	NA	NA	NA	ADAT1	NA	NA	NA	NA
NA	NA	NA	NA	NA	NA	NA	NA	NA	NA	NA	NA	NA	NA	NA	NA	SHKBP1	NA	NA	NA	NA
NA	NA	NA	NA	NA	NA	NA	NA	NA	NA	NA	NA	NA	NA	NA	NA	AKNA	NA	NA	NA	NA
NA	NA	NA	NA	NA	NA	NA	NA	NA	NA	NA	NA	NA	NA	NA	NA	PSMC3IP	NA	NA	NA	NA
NA	NA	NA	NA	NA	NA	NA	NA	NA	NA	NA	NA	NA	NA	NA	NA	EDN2	NA	NA	NA	NA
NA	NA	NA	NA	NA	NA	NA	NA	NA	NA	NA	NA	NA	NA	NA	NA	TMEM69	NA	NA	NA	NA
NA	NA	NA	NA	NA	NA	NA	NA	NA	NA	NA	NA	NA	NA	NA	NA	CEP41	NA	NA	NA	NA
NA	NA	NA	NA	NA	NA	NA	NA	NA	NA	NA	NA	NA	NA	NA	NA	ARHGDIG	NA	NA	NA	NA
NA	NA	NA	NA	NA	NA	NA	NA	NA	NA	NA	NA	NA	NA	NA	NA	RBM19	NA	NA	NA	NA
NA	NA	NA	NA	NA	NA	NA	NA	NA	NA	NA	NA	NA	NA	NA	NA	SENP8	NA	NA	NA	NA
NA	NA	NA	NA	NA	NA	NA	NA	NA	NA	NA	NA	NA	NA	NA	NA	ZNF394	NA	NA	NA	NA
NA	NA	NA	NA	NA	NA	NA	NA	NA	NA	NA	NA	NA	NA	NA	NA	CYB561D1	NA	NA	NA	NA
NA	NA	NA	NA	NA	NA	NA	NA	NA	NA	NA	NA	NA	NA	NA	NA	INSL5	NA	NA	NA	NA
NA	NA	NA	NA	NA	NA	NA	NA	NA	NA	NA	NA	NA	NA	NA	NA	TPCN2	NA	NA	NA	NA
NA	NA	NA	NA	NA	NA	NA	NA	NA	NA	NA	NA	NA	NA	NA	NA	ZNF605	NA	NA	NA	NA
NA	NA	NA	NA	NA	NA	NA	NA	NA	NA	NA	NA	NA	NA	NA	NA	MGME1	NA	NA	NA	NA
NA	NA	NA	NA	NA	NA	NA	NA	NA	NA	NA	NA	NA	NA	NA	NA	ZNF408	NA	NA	NA	NA
NA	NA	NA	NA	NA	NA	NA	NA	NA	NA	NA	NA	NA	NA	NA	NA	CHPF2	NA	NA	NA	NA
NA	NA	NA	NA	NA	NA	NA	NA	NA	NA	NA	NA	NA	NA	NA	NA	MRM2	NA	NA	NA	NA
NA	NA	NA	NA	NA	NA	NA	NA	NA	NA	NA	NA	NA	NA	NA	NA	INSYN2A	NA	NA	NA	NA
NA	NA	NA	NA	NA	NA	NA	NA	NA	NA	NA	NA	NA	NA	NA	NA	WDR53	NA	NA	NA	NA
NA	NA	NA	NA	NA	NA	NA	NA	NA	NA	NA	NA	NA	NA	NA	NA	CFAP206	NA	NA	NA	NA
NA	NA	NA	NA	NA	NA	NA	NA	NA	NA	NA	NA	NA	NA	NA	NA	SIPA1	NA	NA	NA	NA
NA	NA	NA	NA	NA	NA	NA	NA	NA	NA	NA	NA	NA	NA	NA	NA	COX18	NA	NA	NA	NA
NA	NA	NA	NA	NA	NA	NA	NA	NA	NA	NA	NA	NA	NA	NA	NA	GAS2L1	NA	NA	NA	NA
NA	NA	NA	NA	NA	NA	NA	NA	NA	NA	NA	NA	NA	NA	NA	NA	RFC3	NA	NA	NA	NA
NA	NA	NA	NA	NA	NA	NA	NA	NA	NA	NA	NA	NA	NA	NA	NA	PDE2A	NA	NA	NA	NA
NA	NA	NA	NA	NA	NA	NA	NA	NA	NA	NA	NA	NA	NA	NA	NA	MAD2L1	NA	NA	NA	NA
NA	NA	NA	NA	NA	NA	NA	NA	NA	NA	NA	NA	NA	NA	NA	NA	GBP2	NA	NA	NA	NA
NA	NA	NA	NA	NA	NA	NA	NA	NA	NA	NA	NA	NA	NA	NA	NA	USP29	NA	NA	NA	NA
NA	NA	NA	NA	NA	NA	NA	NA	NA	NA	NA	NA	NA	NA	NA	NA	DUS4L	NA	NA	NA	NA
NA	NA	NA	NA	NA	NA	NA	NA	NA	NA	NA	NA	NA	NA	NA	NA	RHPN1	NA	NA	NA	NA
NA	NA	NA	NA	NA	NA	NA	NA	NA	NA	NA	NA	NA	NA	NA	NA	RAD51D	NA	NA	NA	NA
NA	NA	NA	NA	NA	NA	NA	NA	NA	NA	NA	NA	NA	NA	NA	NA	GOLGA8T	NA	NA	NA	NA
NA	NA	NA	NA	NA	NA	NA	NA	NA	NA	NA	NA	NA	NA	NA	NA	NOP9	NA	NA	NA	NA
NA	NA	NA	NA	NA	NA	NA	NA	NA	NA	NA	NA	NA	NA	NA	NA	ELL	NA	NA	NA	NA
NA	NA	NA	NA	NA	NA	NA	NA	NA	NA	NA	NA	NA	NA	NA	NA	MSANTD1	NA	NA	NA	NA
NA	NA	NA	NA	NA	NA	NA	NA	NA	NA	NA	NA	NA	NA	NA	NA	HCLS1	NA	NA	NA	NA
NA	NA	NA	NA	NA	NA	NA	NA	NA	NA	NA	NA	NA	NA	NA	NA	STK3	NA	NA	NA	NA
NA	NA	NA	NA	NA	NA	NA	NA	NA	NA	NA	NA	NA	NA	NA	NA	CLCA1	NA	NA	NA	NA
NA	NA	NA	NA	NA	NA	NA	NA	NA	NA	NA	NA	NA	NA	NA	NA	TWNK	NA	NA	NA	NA
NA	NA	NA	NA	NA	NA	NA	NA	NA	NA	NA	NA	NA	NA	NA	NA	ZNF454	NA	NA	NA	NA
NA	NA	NA	NA	NA	NA	NA	NA	NA	NA	NA	NA	NA	NA	NA	NA	ABCD1	NA	NA	NA	NA
NA	NA	NA	NA	NA	NA	NA	NA	NA	NA	NA	NA	NA	NA	NA	NA	MTRR	NA	NA	NA	NA
NA	NA	NA	NA	NA	NA	NA	NA	NA	NA	NA	NA	NA	NA	NA	NA	PGM2	NA	NA	NA	NA
NA	NA	NA	NA	NA	NA	NA	NA	NA	NA	NA	NA	NA	NA	NA	NA	APCDD1	NA	NA	NA	NA
NA	NA	NA	NA	NA	NA	NA	NA	NA	NA	NA	NA	NA	NA	NA	NA	ZNF879	NA	NA	NA	NA
NA	NA	NA	NA	NA	NA	NA	NA	NA	NA	NA	NA	NA	NA	NA	NA	TIGAR	NA	NA	NA	NA

## Sheet: 13LGS_2
1	2	3	4	5	6	7
Broad pattern. May be driven by differences in read number between samples	hypothalamus	forebrain (cortex)	medulla	summer active and spring dark (euthermia)	arousal from torpor, entry to torpor, torpor (torpor)	interbout arousal
				bat brain euthermia, marsupial brain euthermia, chinese alligator 2 brain euthermia,chinese alligator 1 hypothalamus euthermia, bearded dragon brain euthermia	marsupial brain torpor, Djungarian brain torpor, chinese alligator 2 hypothalamus torpor	bat brain torpor, chinese alligator 2 brain torpor, chinese alligator 2 hypothalamus active, chinese alligator 1 hypothalamus torpor, bearded dragon brain torpor
RNF113A	RADX	NRGN	HOXB8	ARHGAP42	ATF3	KLHL25
GMPR2	PARPBP	AKAP5	HOXB6	BOLA2B	CSRNP1	ZBTB37
ARL3	NKX2-4	EMX2	MPZ	SRPX	CPA1	POU6F2
YWHAQ	PITX2	EGR3	MS4A10	ATP8B1	TWF2	TAF4B
NACA2	NR5A1	KCNMB2	MAB21L2	HRH4	EIF2B1	RBM15
RETREG2	KISS1	SATB2	HOXC4	STING1	DNAI2	PF4V1
SLC25A11	DGKK	KCNH7	HOXA3	TIMELESS	TRNAU1AP	SLC16A10
CTDNEP1	CHRM5	KLK5	HOXD4	CCDC141	AP2B1	ENTPD8
PRELID1	PTGER3	TMEM74	HOXB5	CCSER1	MIA2	KCNK6
TMEM147	BSX	VIPR1	HOXA4	PAWR	SYT9	ZNF200
CDIP1	GPR149	ADORA2A	HOXB7	DUSP4	SAG	BAMBI
EEF1B2	ESR1	EDN1	PAX2	GFPT2	CMKLR2	FKBP7
VCP	HCRTR1	GALNT14	HOXA2	SLC9A2	STK16	CFAP95
DMAP1	AR	MLIP	PAX8	ASB8	NDUFS2	TP73
SDF2	SIM1	EMX1	DRGX	TCAF2C	CIAO2B	GINS4
	CITED4	AXDND1	HOXA7	TRIM29		B9D2
RPL21	FZD5	MYBPHL	LBX1	IGKV2D-30	SLC12A2	TRIB1
SELENOS	CYP2B6	GPR151	HOXC6	MTNR1A	CHAF1A	RPL30
PCBP2	CCKAR	INPP5F	SULT2B1	TCF21	CDH1	PCDH12
RPL3	RRAD	CNRIP1	MAB21L1	ECT2L	CFAP300	MED11
PITHD1	GALR1	LHX8	HOXC5	AGTR1	CBR1	NR6A1
HGS	PRDM12	SEMA3E	ASAH2	GRPR	SYF2	ZBTB8A
RMDN3	GCK	IL12RB2	PRX	ERI1	PATJ	ZKSCAN1
OLA1	CFAP161	ATP1B1	NA	MIS18BP1	SLFN12L	KRTAP3-3
RPS14	CPA5	KRT7	IRX1	CRISPLD2	TNFRSF9	LRRN4CL
SSRP1	NHLH2	THPO	PRKCQ	LMCD1	LEAP2	RPS21
	SIX2	HTR1D	GCG	MRGPRF	MDH1B	FUT10
MRPS27	CRISPLD1	RSPO3	ERG	OPTC	SIGLECL1	PALLD
PSMD7	FEZF1	TPH1	AHSP	REST	B3GNT5	LYN
URGCP	ASB4	TRAF5	TRIM43	TLR3	C1QL4	NID2
RPLP0	SIX6	DRAXIN	RBM47	MC4R	IBSP	MOGAT3
ATP6V1D	OXT	PRKG2	CCDC160	SEPTIN12	SHLD3	ITPKC
STK25	ATP6V0E2	MAS1	TCF7	CCDC177	GJA9	ZNF396
MRPL55	CCDC153	EPOP	THSD4	TMEM200B	ALDH3A1	ZNF366
NDUFAF3	ACSS3	RTN4RL2	TES	BTLA	CCR4	DLL4
C11orf16	PIP4K2B	CCN6	CLDN1	WNT10B	NFATC2IP	SPO11
SNX1	SYT10	LHX6	KANK4	WNT8B	RHBDL2	ZFP30
GDI1	TBX3	ZNF831	CHAT	DISP1	SIRT4	SLC35F2
NIPSNAP1	TLR2	DPY19L2	PRDM16	RBM44	TOMM20L	CISH
CKAP5	PRLHR	TERB2	TRPV4	ARG1	TFCP2L1	TMEM169
GSTO1	SCGN	GADL1	CA13	DMGDH	FADS3	AMER1
DDB1	CCDC102B	FOXG1	LMX1B	COL5A2	NEIL2	EIF4EBP1
EIF1	HMX3	BTG3	GBX1	TRMT12	TSKU	GALM
DCTN1	BRS3	FILIP1	TFAP2B	NEMP1	GLI3	ZNF391
ST7	PMCH	RER1	EPN3	FAT2	PYCARD	TRIM21
HDHD2	TEKT4	INKA2	ISLR	GCNT3	ERICH4	ADM
VPS11	IQCA1	TRIM63	RNASE3	CRTAM	DNAH12	BCL2L15
ENDOD1	MYO1H	FAM133A	IL21R	WTIP	SRMS	SLC16A4
NDUFB6	TFR2	DPYS	NKX6-1	THBS1	SIL1	MAP3K21
DAD1	CCDC166	ADAMTS3	ATP10B	DKK2	APOOL	PIH1D2
AKR1A1	OPRM1	PTHLH	COLQ	KRTAP5-9	SPDYA	PTPN14
ARFIP2	SHCBP1L	DUSP2	C1orf232	CTH	SDR42E1	MYB
NDUFS7	OTP	SLA	IL12B	IL13RA1	ENOX2	PKNOX1
CCT3	CNGB1	MAPK13	TCIRG1	VWC2	HSD11B2	FAS
PLEKHA7	EPHX3	RTKN2	KLHL14	SLC25A43	SRSF7	DTX3L
DDOST	KRT8	DGKH	SCIN	USF2	DCLK3	PWWP2B
CCDC22	NTSR2	RASGRP1	PROK1	GALR2	BCO1	RPS17
CCT5	PHLDB3	ENTPD7	P2RX3	TMEM121	ASIC1	RASL12
PUF60	PCGF2	TMEM121B	EMILIN2	ALOX15	CEP85L	DNAJC4
ATP6AP1	GPR139	PTPN3	TNNC2	PLEKHF1	DSN1	CCDC170
TPRG1L	CCDC146	SLCO1C1	RNASE8	VAV1	GPNMB	RPL35
KNOP1	PGR	CD5	BCO2	STK32C	MDH2	NLRC4
TAGLN3	SYTL4	MYCL	ITGA5	SIGLEC15	NINL	TOR2A
DIAPH1	SP8	FGFBP3	CSF3R	C4orf47	ANXA3	PDIK1L
GSTA4	IL37	LAMTOR1	MAGIX	VSTM5	H1-2	RFWD3
LONP2	NEU4	ADRA2C	FAM162B	MFSD10	GOLGA6L22	BUD13
LRRC26	VAX1	NEURL1B	TPH2	KRTAP4-2	TBC1D2	ATP23
ABCF1	MBNL3	EGR4	SULT1A3	TICAM1	POLR1D	CALM1
PRDX1	GCH1	ARMC2	RAB7B	COL19A1	NA	CEBPD
PSMD2	HIC2	GLB1L2	INHBB	GLI1	NA	ARC
IMMT	ST8SIA4	USP43	AKR1B10	SAPCD2	NA	XPNPEP3
GANAB		STX1A	SMAD6	COMP	NA	XRCC2
ELOB	ITPRIPL1	TSPEAR	MYL1	TTC23L	NA	RAB39A
ITM2A	INSYN2B	GABRR1	NAT2	TMEM267	NA	PARD6B
HBS1L	C9orf64	ADRA1D	PDE11A	CHST9	NA	HAS3
RGS8	USP44	KCNV1	CA8	LRRC17	NA	GMPPB
BORCS5	SHROOM3	ANXA13	SNX33	CFAP92	NA	CLP1
NOP16	FSCN2	USF3	PLD5	PYGO1	NA	FBXL12
FKBP8	AVP	KCNB2	UCMA	DOK5	NA	PTMS
RPF2	DACH2	VIP	TNFSF10	LTC4S	NA	CASP5
CTBP1	TRAC	KCNF1	SYNPO2L	HEPH	NA	ZBTB5
B3GALT4	UFC1	TBC1D8B	HLA-DRB5	LPAR6	NA	L3MBTL4
PSMB3	LRRC74B	RPL10L	MS4A15	OMD	NA	LTBP1
TXNL1	CENPVL3	AKR7L	KIRREL2	SPATC1L	NA	CCDC96
HSPA9	KIF26B	GATA6	CSN2	TAL1	NA	KLHL30
SSU72	UCN3	GRAP2	SEMA3B	IDI1	NA	NA
RRAGA	LBHD2	DACT2	SLC38A11	NA	NA	NA
ABCD3	KIF26A	KLK4	SLCO2A1	NA	NA	NA
PSMA7	PNMA5	LHX9	GLRA1	NA	NA	NA
IFT46	HCRTR2	SSTR4	PLEKHA4	NA	NA	NA
RPL19	EID3	FSBP	FLVCR2	NA	NA	NA
NABP2	HOATZ	MCHR1	CDCA5	NA	NA	NA
PIP4P1	SIX3	CYP26B1	SPSB2	NA	NA	NA
MORF4L1	POU2F3	EEPD1	RPS15A	NA	NA	NA
RPS7	SPAG1	GFUS	CCDC102A	NA	NA	NA
ARIH2	MME	OTULINL	MGP	NA	NA	NA
TCP1	CHRDL1	KISS1R	CALCA	NA	NA	NA
WFIKKN2	PIK3AP1	TECTA	CCDC88B	NA	NA	NA
PRPF6	GHRH	STUM	KCNN4	NA	NA	NA
SYS1	MOCOS	FBXO32	ERCC6L	NA	NA	NA
RALY	SLC22A15	RASL11A	COL8A1	NA	NA	NA
LRRC41	TTC29	CEP128	RPH3A	NA	NA	NA
UBXN4	FAM167A	EFHC2	SPX	NA	NA	NA
UQCC3	C22orf15	KCNJ4	RPL32	NA	NA	NA
UBA5	GALNT13	ATP5MGL	SPI1	NA	NA	NA
ACTR1A	C20orf85	CPNE4	RHOJ	NA	NA	NA
GNA12	TENT5A	SLC17A7	COL4A5	NA	NA	NA
PSAP	OR2C1	CMTM8	ACOX2	NA	NA	NA
RPL18	SLC39A2	EPHA7	SEMA3D	NA	NA	NA
RTCB	PRR29	NEUROD1	ELK3	NA	NA	NA
KEAP1	MFSD6L	KCNH8	HOXB4	NA	NA	NA
TUBB4B	DNTT	CCND2	DYSF	NA	NA	NA
CFDP1	GPR150	EPHX4	TBC1D4	NA	NA	NA
TEX264	CDH23	NXPH2	HLA-DMB	NA	NA	NA
WDR24	DHH	SETBP1	PHOSPHO1	NA	NA	NA
TMED10	ZSCAN12	DDN	PHOX2B	NA	NA	NA
CHST10	TEKT2	GPR88	NCKAP5	NA	NA	NA
MAP4K1	GABRE	CDH12	EBF1	NA	NA	NA
MIER2	RIT2	CXCR3	FGG	NA	NA	NA
RTN3	FAM166B	GDA	H2BC18	NA	NA	NA
SLC22A31	TBCB	SGCG	BRI3	NA	NA	NA
ABCF2	CD3G	LHX2	EBF2	NA	NA	NA
BCAS2		ANO3	SFRP4	NA	NA	NA
DCAF13	RPH3AL	KCNT2	MEIS1	NA	NA	NA
PAIP2	SPAG6	RSPO2	LAMA3	NA	NA	NA
SLC7A7	PLSCR5	CHRM3	IP6K3	NA	NA	NA
DTX3	CRB1	KCNA4	PLEKHH2	NA	NA	NA
EFTUD2	XAF1	CNTN3	CD180	NA	NA	NA
YKT6	TMEM235	NR4A3	DAO	NA	NA	NA
BCKDHA	RPL10	LRRK2	NFATC4	NA	NA	NA
EEF1G	LHX5	TIAM2	COL23A1	NA	NA	NA
RPL26L1	TRPC5	C3orf80	HOXB9	NA	NA	NA
SMARCD3	CDC14A	CCK	CEACAM3	NA	NA	NA
PRKACA	DLX1	PDE10A	RBMS3	NA	NA	NA
MACROH2A1	FAM219B	SMAD3	CCDC116	NA	NA	NA
SELENOK	SNCAIP	TACR3	SGCD	NA	NA	NA
SF3B2	CFAP45	NAE1	ANKRD35	NA	NA	NA
ELP3	GHSR	TWIST1	CDK15	NA	NA	NA
CSKMT	EXOSC6	C1QTNF7	TSSK3	NA	NA	NA
ECHS1	PCDH11X	ADTRP	SFRP2	NA	NA	NA
CCT4	RPL27	KITLG	GAS1	NA	NA	NA
DEGS2	SLC26A8	CALB1	LINGO4	NA	NA	NA
RNASEH2A	CREG2	STEAP2	C2	NA	NA	NA
IDE	GPR101	SNF8	HLA-DQA1	NA	NA	NA
ARPC1A	EPHB2	MYCN	RAB37	NA	NA	NA
EIF2S2	RD3	CDH9	C10orf90	NA	NA	NA
CIRBP	AP1M2	GUCY1A2		NA	NA	NA
ACTR10	PPP1R17	CLMP	TRAV8-4	NA	NA	NA
GCC1	RNASEL	TESC	TEK	NA	NA	NA
FUNDC1	PLEKHB1	WIPF3	GPR4	NA	NA	NA
RPL24	NFAM1	ZNF385B	KCNE5	NA	NA	NA
PRKRA	UNCX	HOMER1	GJA5	NA	NA	NA
SEZ6L2	IL18R1	MAL2	SGK2	NA	NA	NA
AGPAT2	PITX1	FHL2	FREM1	NA	NA	NA
GFER	F11R	SLC35D3	GH1	NA	NA	NA
DHX30	TH	SERPINE3	CD300LF	NA	NA	NA
WDR77	ANKFN1	SERTAD1	TLX3	NA	NA	NA
EMC10	PSMB9	EXOC6	SKOR2	NA	NA	NA
SDHAF2	CFAP221	RHBG	SYNE3	NA	NA	NA
COG1	IQCG	BMAL2	GARIN1B	NA	NA	NA
SLC37A4	TRIM47	GPR22	C1QTNF1	NA	NA	NA
LSM2	DLX2	CHRNA4	PI16	NA	NA	NA
FBXO3	BARHL2	FRMPD4	NKX3-1	NA	NA	NA
	CFAP20DC	KCNQ5	HOXA1	NA	NA	NA
DYNC1I2	PCBD2	HS3ST4	SNTB2	NA	NA	NA
LUC7L	ABRAXAS1	PLEKHA2	ISYNA1	NA	NA	NA
NUTF2	OR9Q2	RABGAP1	IGLV5-37	NA	NA	NA
HDAC2	PRLR	PRR32	HLA-DRA	NA	NA	NA
ATP6V0D1	FOXB1	ADAMTS19	APLNR	NA	NA	NA
PTPA	POMC	TRBC1	DPP4	NA	NA	NA
PYM1	LEPR	OAF	TNNI1	NA	NA	NA
UBE2A	CGB8	ENC1	GPER1	NA	NA	NA
CD81	CCDC122	RILPL1	RPL11	NA	NA	NA
ERLEC1	PTP4A1	FAM81A	DAPK2	NA	NA	NA
SMU1	TMEM238	STARD4	PCDHB2	NA	NA	NA
B4GALT2	DNALI1	CAMK4	RUFY4	NA	NA	NA
THRA	CLXN	NEU3	CABYR	NA	NA	NA
BTBD2	C2orf66	ST6GALNAC5	PAG1	NA	NA	NA
NUP93	ANKRD34C	F5	BIN2	NA	NA	NA
PBDC1	FBP1	DYRK3	RCN3	NA	NA	NA
IMPDH2	ELF3	MCM6	RARRES1	NA	NA	NA
CNOT10	NOD2	ZDHHC14	NPM1	NA	NA	NA
YIPF1	APLF	DLGAP2	CALR	NA	NA	NA
MTCH1	INSM1	SAMD13	SHCBP1	NA	NA	NA
NOSIP	NPR3	RPRML	HOXD8	NA	NA	NA
MFN2	SLC9B2	ZNF804A	CDH19	NA	NA	NA
SH3GLB2	ACVR2B	ARPP19	TNFSF13B	NA	NA	NA
MFF	RAB27A	DTWD1	LMNTD1	NA	NA	NA
LGALS4	EFHC1	BAX	TMEM119	NA	NA	NA
DDX1	TMEM44	CHSY3	RBMX2	NA	NA	NA
GAPDH	TTC34	FAP	OSR1	NA	NA	NA
LDHA	ATP7A	BUB1B	TBX2	NA	NA	NA
FAM162A	ARID3C	DUSP14	FAM43A	NA	NA	NA
BSCL2	VWA3B	DUSP19	HHEX	NA	NA	NA
GPS1	ANXA8	ARL4D	KCTD8	NA	NA	NA
HMGB1	DEUP1	COX5A	ABI3	NA	NA	NA
H3C1	ZNF763	TNFAIP8L3	CCDC80	NA	NA	NA
TMEM59L	CBY3	PRIMPOL	SPC24	NA	NA	NA
SET	DOCK11	RTN4R	S100A11	NA	NA	NA
CHCHD2	C2CD4C	NPHS2	PTGFR	NA	NA	NA
GPI	DHRS2	LYPD5	SREBF1	NA	NA	NA
BRD9	PYROXD2	RGS14	KIF16B	NA	NA	NA
ITGB7	GABRG3	CCNB1IP1	BACE2	NA	NA	NA
PSMC3	JCHAIN	DUSP9	ADGRG6	NA	NA	NA
SRP54	GNAI2	GRIN2A	TPM2	NA	NA	NA
ZDHHC22	SLC16A9	PLPPR5	FANCC	NA	NA	NA
SRRD	ATG9B	GRM2	CPXM2	NA	NA	NA
WDR55	TRAM2	KIAA0825	OR10J3	NA	NA	NA
OCIAD1	ONECUT1	PSMB4	SBK2	NA	NA	NA
MTIF3	DRC1	LMO3	PTPN21	NA	NA	NA
PA2G4	GLP1R	SLC16A14	MYBPC1	NA	NA	NA
CDKN2D	DNAAF11	DCX	SLC45A3	NA	NA	NA
RNASEK-C17orf49	LTB	GRB14	NIPAL4	NA	NA	NA
RPA2	OSM	IRF6	ENPP6	NA	NA	NA
IGBP1	VSIG8	SLC16A11	FAM20A	NA	NA	NA
ATXN10	SLC18A2	FUT2	COL7A1	NA	NA	NA
TSN	GABRG1	WNT2B	TPT1	NA	NA	NA
FHIP2B	VCAM1	LRRC10B	OLFML1	NA	NA	NA
DIPK1A	ECEL1	TMEM200A	DUSP10	NA	NA	NA
TMEM63B	LHX1	ADCY1	C1R	NA	NA	NA
ERGIC2	BHMT	RHOBTB1	SLC43A1	NA	NA	NA
PDXDC1	PLA2G4C	PTPN7	FLT3LG	NA	NA	NA
DAP3	KRT4	SOCS2	MITF	NA	NA	NA
HAGH	NA	GPR52	MSX1	NA	NA	NA
ZFTRAF1	ZNF485	GRPEL2	AQP1	NA	NA	NA
TCTA	AMIGO2	HAPLN1	FGF10	NA	NA	NA
NRDC	PTS	ABHD5	IGFBP6	NA	NA	NA
NPDC1	ZMYND10	RTN4RL1	HYAL1	NA	NA	NA
LNX2	RIBC2	PCDHA11	FRZB	NA	NA	NA
PFKM	DENND2C	ALKBH8	RPS15	NA	NA	NA
RAB1B	PIGZ	CYRIA	SLC22A6	NA	NA	NA
DERA	CPA4	KLHL23	SOD3	NA	NA	NA
PTGES2	MAGEL2	OPN3	ARHGAP25	NA	NA	NA
NOL8	KCNS1	FOXP2	GGT5	NA	NA	NA
MARS1	GAP43	NA	SCX	NA	NA	NA
NAP1L3	PDCD1	NA	SKAP1	NA	NA	NA
NONO	PMFBP1	NA	HPS6	NA	NA	NA
ATP5MG	GPR83	NA	BMP6	NA	NA	NA
DCTN5	AKR1D1	NA	ARHGAP45	NA	NA	NA
TMED2	TNFRSF11A	NA	CEACAM6	NA	NA	NA
USP7	RXRG	NA	CAVIN2	NA	NA	NA
HADH	PPP1R32	NA	PLEKHD1	NA	NA	NA
HNRNPC	GHR	NA	FBLN5	NA	NA	NA
RPS13	PPM1N	NA	ENO3	NA	NA	NA
VPS16	N4BP2	NA	LRRC32	NA	NA	NA
NAXD	PCDH19	NA	AFF1	NA	NA	NA
UBE2N	TRHR	NA	RBM41	NA	NA	NA
TLCD1	SOX14	NA	LDLRAP1	NA	NA	NA
BCAT1	TENM1	NA	NATD1	NA	NA	NA
AAMP	CCT8L2	NA	CD74	NA	NA	NA
GDI2	NTS	NA	ITIH5	NA	NA	NA
GOLGA2	KRT83	NA	ZFPM1	NA	NA	NA
APBB1	PDGFC	NA	HEY2	NA	NA	NA
SDHB	ZNF774	NA	DOK1	NA	NA	NA
VAPB	RFTN1	NA	CMYA5	NA	NA	NA
RPL15	BBOF1	NA	HK2	NA	NA	NA
FAM219A	RFLNA	NA	EFHD1	NA	NA	NA
ATOSB	PON3	NA	MDFIC	NA	NA	NA
EIF3I	LEKR1	NA	HLA-DPB1	NA	NA	NA
ATP6V0B	ADAD1	NA	PCED1B	NA	NA	NA
COPS4	TRPC7	NA	ARMCX6	NA	NA	NA
NCBP2AS2	TRH	NA	CDHR1	NA	NA	NA
WDR83	ST8SIA2	NA	ZMAT5	NA	NA	NA
CTNNA1	ADCK2	NA	CENPS-CORT	NA	NA	NA
CDK9	MYT1	NA	GPR3	NA	NA	NA
DNAJC11	PPEF1	NA	HSPB6	NA	NA	NA
NTM	NPFFR1	NA	LCP1	NA	NA	NA
CSDE1	PCDH17	NA	SBSPON	NA	NA	NA
HEXA	DLK2	NA	NMUR2	NA	NA	NA
MED24	SEPSECS	NA	PTPRQ	NA	NA	NA
PPM1A	CHRNA6	NA	PHLDA3	NA	NA	NA
LMBRD1	RMI1	NA	REEP4	NA	NA	NA
C1orf122	IGFBPL1	NA	PDLIM3	NA	NA	NA
RPS3A	WEE1	NA	CCDC69	NA	NA	NA
RPL7A	ADPRM	NA	CCL21	NA	NA	NA
SEC62	NOS3	NA	PIWIL4	NA	NA	NA
RWDD1	CNTN5	NA	IGHV4-39	NA	NA	NA
RAB5IF	GPR135	NA	FCGR2A	NA	NA	NA
DYNC1I1	HRH1	NA	ENPEP	NA	NA	NA
C5orf15	MARCHF10	NA	MRO	NA	NA	NA
PEF1	TAS2R4	NA	RPS11	NA	NA	NA
ORC4	ALDH1B1	NA	PLP2	NA	NA	NA
SDHC	LYZ	NA	HMG20B	NA	NA	NA
ARF1	KRT25	NA	HOXD1	NA	NA	NA
C1QBP	ZSWIM9	NA	SRARP	NA	NA	NA
NDUFAF1	TMEM132E	NA	FGD3	NA	NA	NA
UBE2F	GLIPR1	NA	SUSD5	NA	NA	NA
AP2M1	NUSAP1	NA	ANKRD7	NA	NA	NA
ATP6V0A1	RP2	NA	ZNF503	NA	NA	NA
EIF4A2	FAM104B	NA	RPL34	NA	NA	NA
EIF3H	MDK	NA	TDRD6	NA	NA	NA
UROD	AMZ1	NA	THBS4	NA	NA	NA
AQP12A	EAF2	NA	HEBP2	NA	NA	NA
AMFR	GPR45	NA	UBA7	NA	NA	NA
RIC8A	SLC25A17	NA	PARD3B	NA	NA	NA
METAP1	CFAP144	NA	HSPB1	NA	NA	NA
FITM2	ZBTB41	NA	CDKN2B	NA	NA	NA
COPB2	GSTT2	NA	BMP5	NA	NA	NA
RPL5	NEXMIF	NA	ACP5	NA	NA	NA
NRSN2	CCDC169	NA	CHST6	NA	NA	NA
BEX1	DNPH1	NA	SCNN1A	NA	NA	NA
GTF2A2	TMEM196	NA	PLVAP	NA	NA	NA
PPP5C	LRRD1	NA	FGF17	NA	NA	NA
WDR1	PRDM10	NA	CAMP	NA	NA	NA
TLE1	GPRIN3	NA	S1PR5	NA	NA	NA
RPSA	DLX5	NA	RPS12	NA	NA	NA
E2F6	CDKL4	NA	SYT2	NA	NA	NA
NCKIPSD	CDH7	NA	FAM181B	NA	NA	NA
ACP2	SLC30A10	NA	STXBP2	NA	NA	NA
HSP90AA1	MBLAC2	NA	ESRRG	NA	NA	NA
PSMA5	SLC4A11	NA	CNN1	NA	NA	NA
UFD1	DSP	NA	ANPEP	NA	NA	NA
TOM1L2	USP51	NA	TLR6	NA	NA	NA
NAT9	VIT	NA	SOX7	NA	NA	NA
GNA11	ZC3H12C	NA	TIMM23	NA	NA	NA
SMARCD1	MARCHF8	NA	ATP2A1	NA	NA	NA
EWSR1	KLHL1	NA	TUBB	NA	NA	NA
CADM2	CILP	NA	GMFG	NA	NA	NA
	NPTX2	NA	HBEGF	NA	NA	NA
SNX5	GABRB1	NA	PDLIM1	NA	NA	NA
UNC50	FAM181A	NA	EIF4E1B	NA	NA	NA
NOL7	PACRG	NA	RRAS	NA	NA	NA
GLOD4	LRRIQ4	NA	SH3TC1	NA	NA	NA
GNB1	RASSF9	NA		NA	NA	NA
RAD23B	CROCC	NA	RASGRP4	NA	NA	NA
RAB11FIP5		NA	CREB5	NA	NA	NA
ASB6	EPHB1	NA	STS	NA	NA	NA
ZNF207	GYPC	NA	IRX2	NA	NA	NA
VPS52	FAM47E	NA	HES1	NA	NA	NA
MANEAL	VPS28	NA	ALOX5AP	NA	NA	NA
NDUFV2	ERBB2	NA	EXPH5	NA	NA	NA
TADA3	LMNB1	NA	DNASE1L1	NA	NA	NA
PEX11B	PIP5KL1	NA	DBX2	NA	NA	NA
EIF4H	SLAMF8	NA	TACR1	NA	NA	NA
DDX5	CTU1	NA	MNDA	NA	NA	NA
PPIP5K1	CARD14	NA	MYL11	NA	NA	NA
TAF11	GATA2	NA	NLRP1	NA	NA	NA
KBTBD2	ICE2	NA	KCNS3	NA	NA	NA
MORF4L2	IL17RD	NA	NOTUM	NA	NA	NA
RRAGC	ZFP92	NA	SIAH3	NA	NA	NA
NAP1L2	LBH	NA	KCNK13	NA	NA	NA
PAQR7	NPY5R	NA	COL3A1	NA	NA	NA
EID1	PTPRO	NA	TSC22D3	NA	NA	NA
TANGO2	C8orf88	NA	PIM1	NA	NA	NA
ASCC1	P3H4	NA	CGNL1	NA	NA	NA
ABHD8	TRIM55	NA	VWA5A	NA	NA	NA
RPS16	TGFA	NA	MMRN2	NA	NA	NA
GRB2	C16orf46	NA	FAM78A	NA	NA	NA
LZTR1	RPS2	NA	PGM5	NA	NA	NA
SLC4A1AP	DOK2	NA	REM1	NA	NA	NA
SMS	LRRC9	NA	PTPRN2	NA	NA	NA
PPT1	TMEM17	NA	NABP1	NA	NA	NA
CFAP53	BDNF	NA	ZBTB7B	NA	NA	NA
PPP2R5B	PHETA1	NA	ZNF579	NA	NA	NA
BRD7	SH2B2	NA	ZNF438	NA	NA	NA
NKRF	NUAK2	NA	FAM217A	NA	NA	NA
DCTN2	STK26	NA	ZBTB20	NA	NA	NA
AP3D1	TMEM158	NA	POLE	NA	NA	NA
UBE2V1	MTM1	NA	SALL3	NA	NA	NA
RMC1	C7orf57	NA	MFAP4	NA	NA	NA
UCK1	CPQ	NA	IL10RA	NA	NA	NA
LYRM1	ZDBF2	NA	WBP1	NA	NA	NA
POLR3K	SYCP3	NA	IFI30	NA	NA	NA
ESD	DNAH5	NA	MFAP2	NA	NA	NA
TMEM47	PCSK1	NA	CLCF1	NA	NA	NA
EIF3F	FAAH2	NA	FOXF1	NA	NA	NA
MYL6	RNLS	NA	CNKSR3	NA	NA	NA
DYM	DMRTC1	NA	ZHX2	NA	NA	NA
RPL18A	C4orf50	NA	RBMXL2	NA	NA	NA
GOLGA1	ACAN	NA	CDCA2	NA	NA	NA
CHMP4B	C11orf96	NA	TRNP1	NA	NA	NA
GFOD2	RIF1	NA	SCGB1A1	NA	NA	NA
NPRL2	GMDS	NA	SPHK1	NA	NA	NA
GNL2	TMEM126B	NA	SULT1A1	NA	NA	NA
PSMG4	CLCN5	NA	GOT1L1	NA	NA	NA
PKD1	RALGPS2	NA	RGN	NA	NA	NA
MAGEH1	NFXL1	NA	ARHGAP27	NA	NA	NA
LIAS	DYNC2H1	NA	SHROOM4	NA	NA	NA
RNF123	DNAJB13	NA	CORT	NA	NA	NA
STAMBP	PTCHD1	NA	WNT3	NA	NA	NA
CRYZ	NALF2	NA	AOAH	NA	NA	NA
TPD52L1	SESN2	NA	C1QL1	NA	NA	NA
PPA1	TRPC4	NA	CYP2S1	NA	NA	NA
ANKZF1	BET1	NA	FGF9	NA	NA	NA
SPTAN1	DYDC2	NA	TINAGL1	NA	NA	NA
RTRAF	RPRM	NA	NPIPB3	NA	NA	NA
	BRINP3	NA	MVP	NA	NA	NA
RCC2	ZNF275	NA	TUFT1	NA	NA	NA
PPP2R5D	STK32A	NA	RBBP8	NA	NA	NA
BECN1	FSHB	NA	STK33	NA	NA	NA
NARS1	PDLIM5	NA	FLI1	NA	NA	NA
GRINA	RHOV	NA	FOXC1	NA	NA	NA
COMMD1	PGAP1	NA	TM4SF18	NA	NA	NA
PSMD6	DAW1	NA	C3	NA	NA	NA
ACAA1	PLCE1	NA	HOMER3	NA	NA	NA
UBE2O	TGFBR1	NA	IL4R	NA	NA	NA
CYCS	PRR19	NA	TMEM250	NA	NA	NA
DUSP26	MAP3K2	NA	NMI	NA	NA	NA
WIPI2	NWD1	NA	ZFP36	NA	NA	NA
P4HTM	CNTNAP3C	NA	NKX2-2	NA	NA	NA
TCEA2	AK9	NA	CSF1	NA	NA	NA
NDUFS4	MINDY2	NA	FILIP1L	NA	NA	NA
SCYL1	PLCXD3	NA	CYP27A1	NA	NA	NA
UBAP1	CENPC	NA	LAMA2	NA	NA	NA
FBXO15	COL1A2	NA	TFPI	NA	NA	NA
CNOT11	FBLL1	NA	FBLN2	NA	NA	NA
HSP90AB1	CAPSL	NA	PRDM11	NA	NA	NA
NLGN4X	ZNF784	NA	GTF3C5	NA	NA	NA
DEGS1	SLC26A2	NA	FN1	NA	NA	NA
DDX27	PKIB	NA	MXRA8	NA	NA	NA
PNMA8A	HACD1	NA	EYA1	NA	NA	NA
SLC35A4		NA	ABTB2	NA	NA	NA
MRPS28	SDK1	NA	BLOC1S4	NA	NA	NA
RRAGD	HTR7	NA	RBM38	NA	NA	NA
CENPB	STAC	NA	ACADVL	NA	NA	NA
PSMA1	UNC5C	NA	TTC9	NA	NA	NA
SAT1	ATP10D	NA	OCLN	NA	NA	NA
GUSB	TLR4	NA	NKX6-2	NA	NA	NA
NCBP2	LRP1B	NA	CARD10	NA	NA	NA
RAP1B	ALG10	NA	NAALAD2	NA	NA	NA
HSPBP1	GPC3	NA	PRKD2	NA	NA	NA
ZNF511	HTR1B	NA	KIF7	NA	NA	NA
DNAJA2	C10orf105	NA	CHRM2	NA	NA	NA
UBB	PCDH20	NA	TEX33	NA	NA	NA
LRRC75A	TOX2	NA	CCDC60	NA	NA	NA
TMEM115	PPAT	NA	ST18	NA	NA	NA
HADHA	BST1	NA	EBF3	NA	NA	NA
GPKOW	DCP2	NA	PGF	NA	NA	NA
COQ8A	KCNJ8	NA	MYPOP	NA	NA	NA
ATP6V1E1	RPLP1	NA	FCGR1BP	NA	NA	NA
CHMP1B	RERG	NA	OTX2	NA	NA	NA
VPS51	NA	NA	FBLN7	NA	NA	NA
STMN3	NA	NA	CD48	NA	NA	NA
ACTL6A	NA	NA	TNFRSF13C	NA	NA	NA
MRPL9	NA	NA	FBXL7	NA	NA	NA
CCT6A	NA	NA	MYL9	NA	NA	NA
EBNA1BP2	NA	NA	MCM3	NA	NA	NA
OSGEP	NA	NA	KCNJ13	NA	NA	NA
NDUFA8	NA	NA	PHACTR1	NA	NA	NA
RPL23A	NA	NA	CALCRL	NA	NA	NA
HSP90B1	NA	NA	RPL9	NA	NA	NA
BSDC1	NA	NA	SCN4B	NA	NA	NA
ATP13A1	NA	NA	TSHZ3	NA	NA	NA
	NA	NA	PRRG1	NA	NA	NA
PSMD3	NA	NA	CRYGN	NA	NA	NA
SLC25A53	NA	NA	ZBED1	NA	NA	NA
HDGFL2	NA	NA	OSMR	NA	NA	NA
RBM22	NA	NA	RPL38	NA	NA	NA
TRAPPC10	NA	NA	LDLR	NA	NA	NA
QRICH1	NA	NA	AFAP1L2	NA	NA	NA
SELENOT	NA	NA	SLC4A5	NA	NA	NA
DNAJC7	NA	NA	SWAP70	NA	NA	NA
SLC20A1	NA	NA	NXPH4	NA	NA	NA
RPL12	NA	NA	SNAP23	NA	NA	NA
SNX27	NA	NA	TAF3	NA	NA	NA
HSPA5	NA	NA	PLXNB3	NA	NA	NA
VDAC2	NA	NA	PTGES	NA	NA	NA
STRAP	NA	NA	TPBGL	NA	NA	NA
EIF3J	NA	NA	IGF2	NA	NA	NA
FLCN	NA	NA	AIFM2	NA	NA	NA
KIAA1191	NA	NA	DUSP15	NA	NA	NA
MPP3	NA	NA	KLF2	NA	NA	NA
PSMA4	NA	NA	RAB3IL1	NA	NA	NA
FAM118A	NA	NA	ZC3HAV1	NA	NA	NA
GRAMD1A	NA	NA	NPR1	NA	NA	NA
CCDC167	NA	NA	PEAR1	NA	NA	NA
ARMCX3	NA	NA	RBM20	NA	NA	NA
COMMD10	NA	NA	ARRDC2	NA	NA	NA
SH3GL1	NA	NA	IMP4	NA	NA	NA
CYP4X1	NA	NA	KCNA1	NA	NA	NA
NME1	NA	NA	CTNNA3	NA	NA	NA
PPP2R1A	NA	NA	DDIAS	NA	NA	NA
FEZ1	NA	NA	C1S	NA	NA	NA
SLC26A10P	NA	NA	C2orf88	NA	NA	NA
TSR2	NA	NA	TPX2	NA	NA	NA
NAA10	NA	NA	PSRC1	NA	NA	NA
TM9SF2	NA	NA	PLCB2	NA	NA	NA
SLC25A29	NA	NA	UNC93B1	NA	NA	NA
USF1	NA	NA	CD248	NA	NA	NA
SYAP1	NA	NA	FLNC	NA	NA	NA
PSPC1	NA	NA	CLEC5A	NA	NA	NA
SNRNP40	NA	NA	ODF3L2	NA	NA	NA
AJM1	NA	NA	PRSS46P	NA	NA	NA
SNRNP200	NA	NA	SPATA6	NA	NA	NA
MAGED1	NA	NA	MCM2	NA	NA	NA
CDK20	NA	NA	ASPN	NA	NA	NA
BCL2L1	NA	NA	NOTCH4	NA	NA	NA
MED10	NA	NA	TREM2	NA	NA	NA
TAS1R3	NA	NA	C9orf43	NA	NA	NA
ZDHHC16	NA	NA	HEG1	NA	NA	NA
	NA	NA	INAFM1	NA	NA	NA
KIN	NA	NA	SLC22A8	NA	NA	NA
FOXK2	NA	NA	GULP1	NA	NA	NA
MIF4GD	NA	NA	COLEC12	NA	NA	NA
GDAP1L1	NA	NA	INHBA	NA	NA	NA
OSBPL2	NA	NA	GAN	NA	NA	NA
GABARAPL1	NA	NA	HBG1	NA	NA	NA
GINM1	NA	NA	HHIP	NA	NA	NA
SLC7A4	NA	NA	IGFBP3	NA	NA	NA
TMEM141	NA	NA	IL1R1	NA	NA	NA
WTAP	NA	NA	PLA2G5	NA	NA	NA
FANCD2	NA	NA	SGCA	NA	NA	NA
SLC39A1	NA	NA	PGGHG	NA	NA	NA
CBX1	NA	NA	MINAR1	NA	NA	NA
ELP5	NA	NA	SEC14L5	NA	NA	NA
SNAPIN	NA	NA	C17orf107	NA	NA	NA
DDX23	NA	NA	NDUFAF8	NA	NA	NA
CSTF1	NA	NA	FERMT3	NA	NA	NA
PSPH	NA	NA	RIMKLA	NA	NA	NA
EIF4G1	NA	NA	CD44	NA	NA	NA
TUBA1B	NA	NA	RET	NA	NA	NA
ITM2B	NA	NA	CALY	NA	NA	NA
CHPT1	NA	NA	NIBAN1	NA	NA	NA
DDRGK1	NA	NA	PLPP4	NA	NA	NA
OTUD5	NA	NA	CSPG4	NA	NA	NA
ALKBH5	NA	NA	SAA2	NA	NA	NA
CDK10	NA	NA	LRP5	NA	NA	NA
RPL8	NA	NA	IRAK3	NA	NA	NA
DOP1B	NA	NA	SLC2A10	NA	NA	NA
PRKAG1	NA	NA	NA	NA	NA	NA
EGLN1	NA	NA	NA	NA	NA	NA
FEN1	NA	NA	NA	NA	NA	NA
LACTB	NA	NA	NA	NA	NA	NA
NELFCD	NA	NA	NA	NA	NA	NA
PPP1R3F	NA	NA	NA	NA	NA	NA
GDF9	NA	NA	NA	NA	NA	NA
CFAP20	NA	NA	NA	NA	NA	NA
	NA	NA	NA	NA	NA	NA
COPA	NA	NA	NA	NA	NA	NA
TCAF1	NA	NA	NA	NA	NA	NA
FNTA	NA	NA	NA	NA	NA	NA
FIG4	NA	NA	NA	NA	NA	NA
CFAP418	NA	NA	NA	NA	NA	NA
MAP1LC3B	NA	NA	NA	NA	NA	NA
GBA2	NA	NA	NA	NA	NA	NA
CHMP2B	NA	NA	NA	NA	NA	NA
CETN2	NA	NA	NA	NA	NA	NA
KARS1	NA	NA	NA	NA	NA	NA
ARHGAP30	NA	NA	NA	NA	NA	NA
CDK5RAP1	NA	NA	NA	NA	NA	NA
PSMD12	NA	NA	NA	NA	NA	NA
RDH11	NA	NA	NA	NA	NA	NA
METTL5	NA	NA	NA	NA	NA	NA
COQ10A	NA	NA	NA	NA	NA	NA
EPN1	NA	NA	NA	NA	NA	NA
GYG1	NA	NA	NA	NA	NA	NA
PPP6C	NA	NA	NA	NA	NA	NA
DNAJA1	NA	NA	NA	NA	NA	NA
SERHL2	NA	NA	NA	NA	NA	NA
POLR1E	NA	NA	NA	NA	NA	NA
LRRC49	NA	NA	NA	NA	NA	NA
MEAF6	NA	NA	NA	NA	NA	NA
PRNP	NA	NA	NA	NA	NA	NA
PSMD4	NA	NA	NA	NA	NA	NA
SQSTM1	NA	NA	NA	NA	NA	NA
KLHL17	NA	NA	NA	NA	NA	NA
MAPK8IP1	NA	NA	NA	NA	NA	NA
CMTR1	NA	NA	NA	NA	NA	NA
TRAP1	NA	NA	NA	NA	NA	NA
NRBP2	NA	NA	NA	NA	NA	NA
PURA	NA	NA	NA	NA	NA	NA
RAB2A	NA	NA	NA	NA	NA	NA
ALKBH1	NA	NA	NA	NA	NA	NA
WASHC5	NA	NA	NA	NA	NA	NA
COPS2	NA	NA	NA	NA	NA	NA
KAT2A	NA	NA	NA	NA	NA	NA
AGAP3	NA	NA	NA	NA	NA	NA
IDH3B	NA	NA	NA	NA	NA	NA
PGP	NA	NA	NA	NA	NA	NA
HIBADH	NA	NA	NA	NA	NA	NA
CPSF7	NA	NA	NA	NA	NA	NA
PRPF19	NA	NA	NA	NA	NA	NA
CSE1L	NA	NA	NA	NA	NA	NA
CRELD1	NA	NA	NA	NA	NA	NA
HNRNPU	NA	NA	NA	NA	NA	NA
SNX15	NA	NA	NA	NA	NA	NA
RHBDF1	NA	NA	NA	NA	NA	NA
CDC42	NA	NA	NA	NA	NA	NA
PGM1	NA	NA	NA	NA	NA	NA
HNRNPD	NA	NA	NA	NA	NA	NA
RPL37A	NA	NA	NA	NA	NA	NA
	NA	NA	NA	NA	NA	NA
AHSA1	NA	NA	NA	NA	NA	NA
TSG101	NA	NA	NA	NA	NA	NA
C2orf76	NA	NA	NA	NA	NA	NA
NRBP1	NA	NA	NA	NA	NA	NA
UBE2E3	NA	NA	NA	NA	NA	NA
SUMO2	NA	NA	NA	NA	NA	NA
PTPMT1	NA	NA	NA	NA	NA	NA
AGPAT3	NA	NA	NA	NA	NA	NA
C1orf21	NA	NA	NA	NA	NA	NA
CUL7	NA	NA	NA	NA	NA	NA
CPSF1	NA	NA	NA	NA	NA	NA
GALC	NA	NA	NA	NA	NA	NA
EEF2	NA	NA	NA	NA	NA	NA
TTLL1	NA	NA	NA	NA	NA	NA
PFDN2	NA	NA	NA	NA	NA	NA
RBM5	NA	NA	NA	NA	NA	NA
NIT1	NA	NA	NA	NA	NA	NA
CCPG1	NA	NA	NA	NA	NA	NA
USP4	NA	NA	NA	NA	NA	NA
PSMB5	NA	NA	NA	NA	NA	NA
KLHL22	NA	NA	NA	NA	NA	NA
ATP6V0E1	NA	NA	NA	NA	NA	NA
SGCE	NA	NA	NA	NA	NA	NA
ARHGEF11	NA	NA	NA	NA	NA	NA
FBXO25	NA	NA	NA	NA	NA	NA
CBX4	NA	NA	NA	NA	NA	NA
ZNF513	NA	NA	NA	NA	NA	NA
THOC5	NA	NA	NA	NA	NA	NA
AGPAT1	NA	NA	NA	NA	NA	NA
RAN	NA	NA	NA	NA	NA	NA
TIMM44	NA	NA	NA	NA	NA	NA
MRPL14	NA	NA	NA	NA	NA	NA
SEC13	NA	NA	NA	NA	NA	NA
HNRNPA1	NA	NA	NA	NA	NA	NA
ABCG1	NA	NA	NA	NA	NA	NA
RAB3A	NA	NA	NA	NA	NA	NA
EIF1AD	NA	NA	NA	NA	NA	NA
CD83	NA	NA	NA	NA	NA	NA
POLRMT	NA	NA	NA	NA	NA	NA
GLA	NA	NA	NA	NA	NA	NA
COQ7	NA	NA	NA	NA	NA	NA
RHOA	NA	NA	NA	NA	NA	NA
EIF3L	NA	NA	NA	NA	NA	NA
CLNS1A	NA	NA	NA	NA	NA	NA
ADSL	NA	NA	NA	NA	NA	NA
SCAP	NA	NA	NA	NA	NA	NA
SLC29A1	NA	NA	NA	NA	NA	NA
REV1	NA	NA	NA	NA	NA	NA
RPL37	NA	NA	NA	NA	NA	NA
LY6E	NA	NA	NA	NA	NA	NA
HAT1	NA	NA	NA	NA	NA	NA
MZT2B	NA	NA	NA	NA	NA	NA
SNX2	NA	NA	NA	NA	NA	NA
APH1A	NA	NA	NA	NA	NA	NA
COPS8	NA	NA	NA	NA	NA	NA
RBM15B	NA	NA	NA	NA	NA	NA
MRS2	NA	NA	NA	NA	NA	NA
RAB28	NA	NA	NA	NA	NA	NA
CRCP	NA	NA	NA	NA	NA	NA
HM13	NA	NA	NA	NA	NA	NA
SLC25A3	NA	NA	NA	NA	NA	NA
USP39	NA	NA	NA	NA	NA	NA
PCDHGB7	NA	NA	NA	NA	NA	NA
WARS1	NA	NA	NA	NA	NA	NA
PPIE	NA	NA	NA	NA	NA	NA
CLSTN3	NA	NA	NA	NA	NA	NA
SLC44A2	NA	NA	NA	NA	NA	NA
PHAX	NA	NA	NA	NA	NA	NA
OR10H1	NA	NA	NA	NA	NA	NA
ZNF330	NA	NA	NA	NA	NA	NA
ACP1	NA	NA	NA	NA	NA	NA
EIF3E	NA	NA	NA	NA	NA	NA
PGS1	NA	NA	NA	NA	NA	NA
TMEM9	NA	NA	NA	NA	NA	NA
TPD52L2	NA	NA	NA	NA	NA	NA
ARPC3	NA	NA	NA	NA	NA	NA
SGTA	NA	NA	NA	NA	NA	NA
RNF25	NA	NA	NA	NA	NA	NA
PLEKHG4	NA	NA	NA	NA	NA	NA
ATP5F1A	NA	NA	NA	NA	NA	NA
ARRB1	NA	NA	NA	NA	NA	NA
C1orf131	NA	NA	NA	NA	NA	NA
BAG6	NA	NA	NA	NA	NA	NA
PSMD11	NA	NA	NA	NA	NA	NA
GABRA3	NA	NA	NA	NA	NA	NA
CARM1	NA	NA	NA	NA	NA	NA
ARMCX1	NA	NA	NA	NA	NA	NA
BPHL	NA	NA	NA	NA	NA	NA
STMN1	NA	NA	NA	NA	NA	NA
ODC1	NA	NA	NA	NA	NA	NA
MTRF1L	NA	NA	NA	NA	NA	NA
SSB	NA	NA	NA	NA	NA	NA
NCAPH2	NA	NA	NA	NA	NA	NA
GRIPAP1	NA	NA	NA	NA	NA	NA
NOP2	NA	NA	NA	NA	NA	NA
SNRPB	NA	NA	NA	NA	NA	NA
PSMC1	NA	NA	NA	NA	NA	NA
PSMC6	NA	NA	NA	NA	NA	NA
TMEM130	NA	NA	NA	NA	NA	NA
RPN2	NA	NA	NA	NA	NA	NA
ACTR1B	NA	NA	NA	NA	NA	NA
CRY2	NA	NA	NA	NA	NA	NA
ELP1	NA	NA	NA	NA	NA	NA
TOMM40	NA	NA	NA	NA	NA	NA
MTHFD1	NA	NA	NA	NA	NA	NA
CMAS	NA	NA	NA	NA	NA	NA
OR2T29	NA	NA	NA	NA	NA	NA
DENR	NA	NA	NA	NA	NA	NA
FYN	NA	NA	NA	NA	NA	NA
BFSP1	NA	NA	NA	NA	NA	NA
CUL1	NA	NA	NA	NA	NA	NA
MRPS26	NA	NA	NA	NA	NA	NA
CUX1	NA	NA	NA	NA	NA	NA
RNH1	NA	NA	NA	NA	NA	NA
SNX3	NA	NA	NA	NA	NA	NA
WBP4	NA	NA	NA	NA	NA	NA
CSNK1A1	NA	NA	NA	NA	NA	NA
MARCHF2	NA	NA	NA	NA	NA	NA
TCEAL6	NA	NA	NA	NA	NA	NA
PSME3	NA	NA	NA	NA	NA	NA
AKAP8L	NA	NA	NA	NA	NA	NA
PPP1R37	NA	NA	NA	NA	NA	NA
RAB1A	NA	NA	NA	NA	NA	NA
PIN1	NA	NA	NA	NA	NA	NA
IK	NA	NA	NA	NA	NA	NA
SNU13	NA	NA	NA	NA	NA	NA
HNRNPH2	NA	NA	NA	NA	NA	NA
NHP2	NA	NA	NA	NA	NA	NA
ARCN1	NA	NA	NA	NA	NA	NA
MED25	NA	NA	NA	NA	NA	NA
AMBRA1	NA	NA	NA	NA	NA	NA
INTS8	NA	NA	NA	NA	NA	NA
AKAP1	NA	NA	NA	NA	NA	NA
DIS3L	NA	NA	NA	NA	NA	NA
DNPEP	NA	NA	NA	NA	NA	NA
DENND5A	NA	NA	NA	NA	NA	NA
UCHL3	NA	NA	NA	NA	NA	NA
LTO1	NA	NA	NA	NA	NA	NA
AKAP3	NA	NA	NA	NA	NA	NA
SYT11	NA	NA	NA	NA	NA	NA
RAB5C	NA	NA	NA	NA	NA	NA
GET3	NA	NA	NA	NA	NA	NA
DIMT1	NA	NA	NA	NA	NA	NA
EID2	NA	NA	NA	NA	NA	NA
CHCHD1	NA	NA	NA	NA	NA	NA
RAX2	NA	NA	NA	NA	NA	NA
RBM17	NA	NA	NA	NA	NA	NA
FADS1	NA	NA	NA	NA	NA	NA
TERF2	NA	NA	NA	NA	NA	NA
CARS2	NA	NA	NA	NA	NA	NA
PEX5	NA	NA	NA	NA	NA	NA
PPP2R3B	NA	NA	NA	NA	NA	NA
PRDX6	NA	NA	NA	NA	NA	NA
RFC5	NA	NA	NA	NA	NA	NA
ANGPTL6	NA	NA	NA	NA	NA	NA
RPS19	NA	NA	NA	NA	NA	NA
ILF3	NA	NA	NA	NA	NA	NA
RTCA	NA	NA	NA	NA	NA	NA
C18orf21	NA	NA	NA	NA	NA	NA
DUSP3	NA	NA	NA	NA	NA	NA
OTUB1	NA	NA	NA	NA	NA	NA
THOC1	NA	NA	NA	NA	NA	NA
RAB6A	NA	NA	NA	NA	NA	NA
ERCC1	NA	NA	NA	NA	NA	NA
PSMB6	NA	NA	NA	NA	NA	NA
HNRNPUL2	NA	NA	NA	NA	NA	NA
STOML2	NA	NA	NA	NA	NA	NA
CAPZB	NA	NA	NA	NA	NA	NA
SPOCK3	NA	NA	NA	NA	NA	NA
PHKG2	NA	NA	NA	NA	NA	NA
NA	NA	NA	NA	NA	NA	NA
DNAJA3	NA	NA	NA	NA	NA	NA
TPRKB	NA	NA	NA	NA	NA	NA
NDRG2	NA	NA	NA	NA	NA	NA
PPP4C	NA	NA	NA	NA	NA	NA
EME1	NA	NA	NA	NA	NA	NA
PNMA1	NA	NA	NA	NA	NA	NA
HMGN3	NA	NA	NA	NA	NA	NA
MLF2	NA	NA	NA	NA	NA	NA
GGN	NA	NA	NA	NA	NA	NA
GPBP1	NA	NA	NA	NA	NA	NA
ST3GAL3	NA	NA	NA	NA	NA	NA
MANF	NA	NA	NA	NA	NA	NA
UBXN6	NA	NA	NA	NA	NA	NA
DNASE1L2	NA	NA	NA	NA	NA	NA
PRPF3	NA	NA	NA	NA	NA	NA
POLD2	NA	NA	NA	NA	NA	NA
DNAJB4	NA	NA	NA	NA	NA	NA
SH3GL3	NA	NA	NA	NA	NA	NA
APMAP	NA	NA	NA	NA	NA	NA
CSNK1G2	NA	NA	NA	NA	NA	NA
MAPRE3	NA	NA	NA	NA	NA	NA
EIF5A	NA	NA	NA	NA	NA	NA
INO80	NA	NA	NA	NA	NA	NA
VDAC1	NA	NA	NA	NA	NA	NA
WBP2	NA	NA	NA	NA	NA	NA
ADAM15	NA	NA	NA	NA	NA	NA
CKB	NA	NA	NA	NA	NA	NA
METTL3	NA	NA	NA	NA	NA	NA
ZC3H8	NA	NA	NA	NA	NA	NA
BEGAIN	NA	NA	NA	NA	NA	NA
PLPP1	NA	NA	NA	NA	NA	NA
PCBP1	NA	NA	NA	NA	NA	NA
STAG1	NA	NA	NA	NA	NA	NA
COX7A2L	NA	NA	NA	NA	NA	NA
H2AC25	NA	NA	NA	NA	NA	NA
LSM12	NA	NA	NA	NA	NA	NA
PYCR2	NA	NA	NA	NA	NA	NA
RMND5B	NA	NA	NA	NA	NA	NA
TMEM25	NA	NA	NA	NA	NA	NA
SLC25A39	NA	NA	NA	NA	NA	NA
YWHAE	NA	NA	NA	NA	NA	NA
PLPPR2	NA	NA	NA	NA	NA	NA
MRPS22	NA	NA	NA	NA	NA	NA
GNAO1	NA	NA	NA	NA	NA	NA
GTF3C6	NA	NA	NA	NA	NA	NA
XBP1	NA	NA	NA	NA	NA	NA
ACP6	NA	NA	NA	NA	NA	NA
MRPL17	NA	NA	NA	NA	NA	NA
USP2	NA	NA	NA	NA	NA	NA
CRAT	NA	NA	NA	NA	NA	NA
OGDH	NA	NA	NA	NA	NA	NA
GDPGP1	NA	NA	NA	NA	NA	NA
PDCD6IP	NA	NA	NA	NA	NA	NA
PEX14	NA	NA	NA	NA	NA	NA
NME7	NA	NA	NA	NA	NA	NA
TSSK6	NA	NA	NA	NA	NA	NA
DBP	NA	NA	NA	NA	NA	NA
MAPRE1	NA	NA	NA	NA	NA	NA
MAPK3	NA	NA	NA	NA	NA	NA
ZNF133	NA	NA	NA	NA	NA	NA
CALB2	NA	NA	NA	NA	NA	NA
GALNT11	NA	NA	NA	NA	NA	NA
TCEANC2	NA	NA	NA	NA	NA	NA
RTL8C	NA	NA	NA	NA	NA	NA
HPF1	NA	NA	NA	NA	NA	NA
RFXANK	NA	NA	NA	NA	NA	NA
SLC25A33	NA	NA	NA	NA	NA	NA
TXNL4A	NA	NA	NA	NA	NA	NA
RRAGB	NA	NA	NA	NA	NA	NA
SUCLA2	NA	NA	NA	NA	NA	NA
SERBP1	NA	NA	NA	NA	NA	NA
PSMF1	NA	NA	NA	NA	NA	NA
ZXDC	NA	NA	NA	NA	NA	NA
FAM172A	NA	NA	NA	NA	NA	NA
HSD17B12	NA	NA	NA	NA	NA	NA
AP1M1	NA	NA	NA	NA	NA	NA
PTPRS	NA	NA	NA	NA	NA	NA
HDLBP	NA	NA	NA	NA	NA	NA
UBQLN4	NA	NA	NA	NA	NA	NA
TBCEL	NA	NA	NA	NA	NA	NA
DPP9	NA	NA	NA	NA	NA	NA
GOT1	NA	NA	NA	NA	NA	NA
RTN4	NA	NA	NA	NA	NA	NA
AGPAT4	NA	NA	NA	NA	NA	NA
ABCF3	NA	NA	NA	NA	NA	NA
PRMT2	NA	NA	NA	NA	NA	NA
RGS19	NA	NA	NA	NA	NA	NA
RXRB	NA	NA	NA	NA	NA	NA
PPP1R13B	NA	NA	NA	NA	NA	NA
ZBTB22	NA	NA	NA	NA	NA	NA
AGT	NA	NA	NA	NA	NA	NA
ABHD12	NA	NA	NA	NA	NA	NA
ACOT7	NA	NA	NA	NA	NA	NA
PRXL2A	NA	NA	NA	NA	NA	NA
C1orf43	NA	NA	NA	NA	NA	NA
GFM2	NA	NA	NA	NA	NA	NA
MBD3	NA	NA	NA	NA	NA	NA
RPL13A	NA	NA	NA	NA	NA	NA
MRPS9	NA	NA	NA	NA	NA	NA
RTF2	NA	NA	NA	NA	NA	NA
WDPCP	NA	NA	NA	NA	NA	NA
CAP1	NA	NA	NA	NA	NA	NA
TKT	NA	NA	NA	NA	NA	NA
CANT1	NA	NA	NA	NA	NA	NA
CDC123	NA	NA	NA	NA	NA	NA
HTRA1	NA	NA	NA	NA	NA	NA
SHISA5	NA	NA	NA	NA	NA	NA
SEPTIN2	NA	NA	NA	NA	NA	NA
PDCD11	NA	NA	NA	NA	NA	NA
TUBB3	NA	NA	NA	NA	NA	NA
CAT	NA	NA	NA	NA	NA	NA
HRAS	NA	NA	NA	NA	NA	NA
TTYH1	NA	NA	NA	NA	NA	NA
SPOUT1	NA	NA	NA	NA	NA	NA
TP53I3	NA	NA	NA	NA	NA	NA
FUS	NA	NA	NA	NA	NA	NA
STMN2	NA	NA	NA	NA	NA	NA
CHKB	NA	NA	NA	NA	NA	NA
RPL17	NA	NA	NA	NA	NA	NA
NDUFB8	NA	NA	NA	NA	NA	NA
PPP1CA	NA	NA	NA	NA	NA	NA
EXOC4	NA	NA	NA	NA	NA	NA
LDHB	NA	NA	NA	NA	NA	NA
GGCX	NA	NA	NA	NA	NA	NA
SARAF	NA	NA	NA	NA	NA	NA
MSTO1	NA	NA	NA	NA	NA	NA
CERS2	NA	NA	NA	NA	NA	NA
MSH6	NA	NA	NA	NA	NA	NA
SULF2	NA	NA	NA	NA	NA	NA
ATP5PD	NA	NA	NA	NA	NA	NA
EXOSC10	NA	NA	NA	NA	NA	NA
FBXW8	NA	NA	NA	NA	NA	NA
BOLA1	NA	NA	NA	NA	NA	NA
GABBR1	NA	NA	NA	NA	NA	NA
DDHD2	NA	NA	NA	NA	NA	NA
ACAD8	NA	NA	NA	NA	NA	NA
COX4I1	NA	NA	NA	NA	NA	NA
G6PD	NA	NA	NA	NA	NA	NA
GNAS	NA	NA	NA	NA	NA	NA
RSL1D1	NA	NA	NA	NA	NA	NA
PHB2	NA	NA	NA	NA	NA	NA
EMC7	NA	NA	NA	NA	NA	NA
VAPA	NA	NA	NA	NA	NA	NA
ERP44	NA	NA	NA	NA	NA	NA
KLHL7	NA	NA	NA	NA	NA	NA
PPIA	NA	NA	NA	NA	NA	NA
LIN7B	NA	NA	NA	NA	NA	NA
YIF1B	NA	NA	NA	NA	NA	NA
RAB35	NA	NA	NA	NA	NA	NA
HNRNPUL1	NA	NA	NA	NA	NA	NA
SYMPK	NA	NA	NA	NA	NA	NA
VAMP3	NA	NA	NA	NA	NA	NA
AHCY	NA	NA	NA	NA	NA	NA
ARFGAP2	NA	NA	NA	NA	NA	NA
AMIGO1	NA	NA	NA	NA	NA	NA
STARD10	NA	NA	NA	NA	NA	NA
TOR1AIP1	NA	NA	NA	NA	NA	NA
COMMD7	NA	NA	NA	NA	NA	NA
SLC6A8	NA	NA	NA	NA	NA	NA
BPNT1	NA	NA	NA	NA	NA	NA
	NA	NA	NA	NA	NA	NA
ZNF865	NA	NA	NA	NA	NA	NA
AIG1	NA	NA	NA	NA	NA	NA
SQLE	NA	NA	NA	NA	NA	NA
HYAL3	NA	NA	NA	NA	NA	NA
KDM4B	NA	NA	NA	NA	NA	NA
FDFT1	NA	NA	NA	NA	NA	NA
NDUFC2-KCTD14	NA	NA	NA	NA	NA	NA
RUNDC3A	NA	NA	NA	NA	NA	NA
VPS41	NA	NA	NA	NA	NA	NA
UTP14A	NA	NA	NA	NA	NA	NA
NA	NA	NA	NA	NA	NA	NA
ILK	NA	NA	NA	NA	NA	NA
SLC5A3	NA	NA	NA	NA	NA	NA
ERGIC3	NA	NA	NA	NA	NA	NA
FSD1	NA	NA	NA	NA	NA	NA
FIP1L1	NA	NA	NA	NA	NA	NA
CTSA	NA	NA	NA	NA	NA	NA
ABHD14A	NA	NA	NA	NA	NA	NA
FAF1	NA	NA	NA	NA	NA	NA
UBE2L5	NA	NA	NA	NA	NA	NA
C6orf62	NA	NA	NA	NA	NA	NA
SCG3	NA	NA	NA	NA	NA	NA
R3HDM4	NA	NA	NA	NA	NA	NA
MICU1	NA	NA	NA	NA	NA	NA
NCKAP5L	NA	NA	NA	NA	NA	NA
BCAM	NA	NA	NA	NA	NA	NA
PARG	NA	NA	NA	NA	NA	NA
WDR26	NA	NA	NA	NA	NA	NA
MAP1LC3A	NA	NA	NA	NA	NA	NA
CCNE1	NA	NA	NA	NA	NA	NA
TAF7	NA	NA	NA	NA	NA	NA
GAK	NA	NA	NA	NA	NA	NA
	NA	NA	NA	NA	NA	NA
HDHD5	NA	NA	NA	NA	NA	NA
MARK3	NA	NA	NA	NA	NA	NA
TMED4	NA	NA	NA	NA	NA	NA
PRCC	NA	NA	NA	NA	NA	NA
RPS9	NA	NA	NA	NA	NA	NA
RPL13	NA	NA	NA	NA	NA	NA
CCDC85B	NA	NA	NA	NA	NA	NA
RALA	NA	NA	NA	NA	NA	NA
FAM204A	NA	NA	NA	NA	NA	NA
MYL6B	NA	NA	NA	NA	NA	NA
AKIRIN1	NA	NA	NA	NA	NA	NA
CMSS1	NA	NA	NA	NA	NA	NA
KIF2C	NA	NA	NA	NA	NA	NA
PSMG1	NA	NA	NA	NA	NA	NA
IBA57	NA	NA	NA	NA	NA	NA
RNASEH2C	NA	NA	NA	NA	NA	NA
HNRNPDL	NA	NA	NA	NA	NA	NA
	NA	NA	NA	NA	NA	NA
ATP5MF-PTCD1	NA	NA	NA	NA	NA	NA
PTPRA	NA	NA	NA	NA	NA	NA
MED14	NA	NA	NA	NA	NA	NA
CDV3	NA	NA	NA	NA	NA	NA
PRPSAP1	NA	NA	NA	NA	NA	NA
ROM1	NA	NA	NA	NA	NA	NA
VPS72	NA	NA	NA	NA	NA	NA
PHYH	NA	NA	NA	NA	NA	NA
PLS3	NA	NA	NA	NA	NA	NA
MKRN2	NA	NA	NA	NA	NA	NA
TXNRD1	NA	NA	NA	NA	NA	NA
UXT	NA	NA	NA	NA	NA	NA
CDK5	NA	NA	NA	NA	NA	NA
SLTM	NA	NA	NA	NA	NA	NA
SLC35A5	NA	NA	NA	NA	NA	NA
GLRB	NA	NA	NA	NA	NA	NA
ATP6V1FNB	NA	NA	NA	NA	NA	NA
RRP7A	NA	NA	NA	NA	NA	NA
PDHB	NA	NA	NA	NA	NA	NA
ARL8A	NA	NA	NA	NA	NA	NA
ATXN7L3	NA	NA	NA	NA	NA	NA
PRPS1	NA	NA	NA	NA	NA	NA
SNX6	NA	NA	NA	NA	NA	NA
SLC17A5	NA	NA	NA	NA	NA	NA
CCDC51	NA	NA	NA	NA	NA	NA
CUL4A	NA	NA	NA	NA	NA	NA
C17orf80	NA	NA	NA	NA	NA	NA
SNRPC	NA	NA	NA	NA	NA	NA
RSU1	NA	NA	NA	NA	NA	NA
CDC37L1	NA	NA	NA	NA	NA	NA
TRIM68	NA	NA	NA	NA	NA	NA
NGDN	NA	NA	NA	NA	NA	NA
SLC25A19	NA	NA	NA	NA	NA	NA
SLC25A25	NA	NA	NA	NA	NA	NA
RCAN2	NA	NA	NA	NA	NA	NA
RCAN1	NA	NA	NA	NA	NA	NA
IRF2BP2	NA	NA	NA	NA	NA	NA
SETD2	NA	NA	NA	NA	NA	NA
IMPDH1	NA	NA	NA	NA	NA	NA
ATG101	NA	NA	NA	NA	NA	NA
ARF6	NA	NA	NA	NA	NA	NA
AKR7A2	NA	NA	NA	NA	NA	NA
FKBP1A	NA	NA	NA	NA	NA	NA
CTSF	NA	NA	NA	NA	NA	NA
INTS3	NA	NA	NA	NA	NA	NA
NAP1L1	NA	NA	NA	NA	NA	NA
SMARCC2	NA	NA	NA	NA	NA	NA
RBM42	NA	NA	NA	NA	NA	NA
DBNDD2	NA	NA	NA	NA	NA	NA
CCDC12	NA	NA	NA	NA	NA	NA
PSMB2	NA	NA	NA	NA	NA	NA
APLP1	NA	NA	NA	NA	NA	NA
TOR1AIP2	NA	NA	NA	NA	NA	NA
GSTM4	NA	NA	NA	NA	NA	NA
MOCS2	NA	NA	NA	NA	NA	NA
GALT	NA	NA	NA	NA	NA	NA
PDRG1	NA	NA	NA	NA	NA	NA
HNRNPA2B1	NA	NA	NA	NA	NA	NA
TMED9	NA	NA	NA	NA	NA	NA
RPUSD3	NA	NA	NA	NA	NA	NA
FDPS	NA	NA	NA	NA	NA	NA
GPR137	NA	NA	NA	NA	NA	NA
RPL7	NA	NA	NA	NA	NA	NA
RAD23A	NA	NA	NA	NA	NA	NA
CLU	NA	NA	NA	NA	NA	NA
RPA1	NA	NA	NA	NA	NA	NA
ACAA2	NA	NA	NA	NA	NA	NA
FSCN1	NA	NA	NA	NA	NA	NA
UBE2Q1	NA	NA	NA	NA	NA	NA
MRPL39	NA	NA	NA	NA	NA	NA
MTA1	NA	NA	NA	NA	NA	NA
PPIG	NA	NA	NA	NA	NA	NA
TMEM38A	NA	NA	NA	NA	NA	NA
IFRD1	NA	NA	NA	NA	NA	NA
NRSN1	NA	NA	NA	NA	NA	NA
GNB2	NA	NA	NA	NA	NA	NA
MRPL42	NA	NA	NA	NA	NA	NA
MIDN	NA	NA	NA	NA	NA	NA
EIF3D	NA	NA	NA	NA	NA	NA
KRTCAP2	NA	NA	NA	NA	NA	NA
DNAJB11	NA	NA	NA	NA	NA	NA
NR2F6	NA	NA	NA	NA	NA	NA
NACC1	NA	NA	NA	NA	NA	NA
RNPEPL1	NA	NA	NA	NA	NA	NA
TMEM183A	NA	NA	NA	NA	NA	NA
HNRNPA0	NA	NA	NA	NA	NA	NA
ATP6V1G1	NA	NA	NA	NA	NA	NA
YES1	NA	NA	NA	NA	NA	NA
LGMN	NA	NA	NA	NA	NA	NA
EEF1E1-BLOC1S5	NA	NA	NA	NA	NA	NA
L3MBTL2	NA	NA	NA	NA	NA	NA
TMEM101	NA	NA	NA	NA	NA	NA
MPV17L2	NA	NA	NA	NA	NA	NA
NFKBIL1	NA	NA	NA	NA	NA	NA
MICU2	NA	NA	NA	NA	NA	NA
EXOC3	NA	NA	NA	NA	NA	NA
ORMDL3	NA	NA	NA	NA	NA	NA
NENF	NA	NA	NA	NA	NA	NA
VPS4A	NA	NA	NA	NA	NA	NA
HMGN1	NA	NA	NA	NA	NA	NA
RAB21	NA	NA	NA	NA	NA	NA
TSPAN17	NA	NA	NA	NA	NA	NA
CCDC47	NA	NA	NA	NA	NA	NA
COMMD9	NA	NA	NA	NA	NA	NA
VPS53	NA	NA	NA	NA	NA	NA
PTRH2	NA	NA	NA	NA	NA	NA
ZNF827	NA	NA	NA	NA	NA	NA
SEPTIN5	NA	NA	NA	NA	NA	NA
FCHSD2	NA	NA	NA	NA	NA	NA
ACAP3	NA	NA	NA	NA	NA	NA
DDX24	NA	NA	NA	NA	NA	NA
METTL9	NA	NA	NA	NA	NA	NA
GRSF1	NA	NA	NA	NA	NA	NA
GRK4	NA	NA	NA	NA	NA	NA
WDR45	NA	NA	NA	NA	NA	NA
KLHDC3	NA	NA	NA	NA	NA	NA
SEC11C	NA	NA	NA	NA	NA	NA
CASC3	NA	NA	NA	NA	NA	NA
PNMA8C	NA	NA	NA	NA	NA	NA
DLST	NA	NA	NA	NA	NA	NA
BAG5	NA	NA	NA	NA	NA	NA
SEC31A	NA	NA	NA	NA	NA	NA
NOP14	NA	NA	NA	NA	NA	NA
TUSC2	NA	NA	NA	NA	NA	NA
CLIP3	NA	NA	NA	NA	NA	NA
RNF126	NA	NA	NA	NA	NA	NA
NUDCD3	NA	NA	NA	NA	NA	NA
CANX	NA	NA	NA	NA	NA	NA
PNPLA6	NA	NA	NA	NA	NA	NA
RARS2	NA	NA	NA	NA	NA	NA
PTPRN	NA	NA	NA	NA	NA	NA
SPRYD4	NA	NA	NA	NA	NA	NA
FHIP1B	NA	NA	NA	NA	NA	NA
GOLGA6L7	NA	NA	NA	NA	NA	NA
EMILIN1	NA	NA	NA	NA	NA	NA
ATN1	NA	NA	NA	NA	NA	NA
EMC2	NA	NA	NA	NA	NA	NA
TUBGCP2	NA	NA	NA	NA	NA	NA
NAGK	NA	NA	NA	NA	NA	NA
RAC1	NA	NA	NA	NA	NA	NA
TSC22D4	NA	NA	NA	NA	NA	NA
NUDT18	NA	NA	NA	NA	NA	NA
	NA	NA	NA	NA	NA	NA
DMAC1	NA	NA	NA	NA	NA	NA
MRPS31	NA	NA	NA	NA	NA	NA
MFSD11	NA	NA	NA	NA	NA	NA
NELFE	NA	NA	NA	NA	NA	NA
VLDLR	NA	NA	NA	NA	NA	NA
PMPCB	NA	NA	NA	NA	NA	NA
HSD11B1L	NA	NA	NA	NA	NA	NA
SNPH	NA	NA	NA	NA	NA	NA
KCNA5	NA	NA	NA	NA	NA	NA
SMIM29	NA	NA	NA	NA	NA	NA
SLC25A28	NA	NA	NA	NA	NA	NA
MAPKAPK2	NA	NA	NA	NA	NA	NA
RPL26	NA	NA	NA	NA	NA	NA
IP6K2	NA	NA	NA	NA	NA	NA
NAA20	NA	NA	NA	NA	NA	NA
FAM110A	NA	NA	NA	NA	NA	NA
KAT5	NA	NA	NA	NA	NA	NA
UTP4	NA	NA	NA	NA	NA	NA
MPZL1	NA	NA	NA	NA	NA	NA
VSTM2L	NA	NA	NA	NA	NA	NA
BSG	NA	NA	NA	NA	NA	NA
TNFRSF21	NA	NA	NA	NA	NA	NA
UQCRFS1	NA	NA	NA	NA	NA	NA
MATCAP1	NA	NA	NA	NA	NA	NA
GGT7	NA	NA	NA	NA	NA	NA
SF3B4	NA	NA	NA	NA	NA	NA
SEPTIN6	NA	NA	NA	NA	NA	NA
ZFAND3	NA	NA	NA	NA	NA	NA
ALG1	NA	NA	NA	NA	NA	NA
RAB6B	NA	NA	NA	NA	NA	NA
PHF12	NA	NA	NA	NA	NA	NA
ZNHIT1	NA	NA	NA	NA	NA	NA
PFDN1	NA	NA	NA	NA	NA	NA
IST1	NA	NA	NA	NA	NA	NA
ATG3	NA	NA	NA	NA	NA	NA
RNF13	NA	NA	NA	NA	NA	NA
HNRNPAB	NA	NA	NA	NA	NA	NA
COMT	NA	NA	NA	NA	NA	NA
SEC14L2	NA	NA	NA	NA	NA	NA
PSME3IP1	NA	NA	NA	NA	NA	NA
PACS1	NA	NA	NA	NA	NA	NA
MAN1B1	NA	NA	NA	NA	NA	NA
CKAP4	NA	NA	NA	NA	NA	NA
MRPS2	NA	NA	NA	NA	NA	NA
EIF2AK3	NA	NA	NA	NA	NA	NA
LZTFL1	NA	NA	NA	NA	NA	NA
GID8	NA	NA	NA	NA	NA	NA
BCL2L2	NA	NA	NA	NA	NA	NA
ATP13A2	NA	NA	NA	NA	NA	NA
RANBP3	NA	NA	NA	NA	NA	NA
H1-0	NA	NA	NA	NA	NA	NA
SLC2A1	NA	NA	NA	NA	NA	NA
THOP1	NA	NA	NA	NA	NA	NA
PCMT1	NA	NA	NA	NA	NA	NA
WBP11	NA	NA	NA	NA	NA	NA
ANKRD50	NA	NA	NA	NA	NA	NA
ATXN2L	NA	NA	NA	NA	NA	NA
ANP32E	NA	NA	NA	NA	NA	NA
BZW1	NA	NA	NA	NA	NA	NA
AMPD2	NA	NA	NA	NA	NA	NA
MECR	NA	NA	NA	NA	NA	NA
SHTN1	NA	NA	NA	NA	NA	NA
CASKIN1	NA	NA	NA	NA	NA	NA
COX6A1	NA	NA	NA	NA	NA	NA
NPTN	NA	NA	NA	NA	NA	NA
ECD	NA	NA	NA	NA	NA	NA
USP16	NA	NA	NA	NA	NA	NA
PGAM5	NA	NA	NA	NA	NA	NA
PRRC2A	NA	NA	NA	NA	NA	NA
NAIP	NA	NA	NA	NA	NA	NA
SF1	NA	NA	NA	NA	NA	NA
PWWP3A	NA	NA	NA	NA	NA	NA
FN3K	NA	NA	NA	NA	NA	NA
LRFN5	NA	NA	NA	NA	NA	NA
YPEL4	NA	NA	NA	NA	NA	NA
NDUFA10	NA	NA	NA	NA	NA	NA
PCYT2	NA	NA	NA	NA	NA	NA
ASAH1	NA	NA	NA	NA	NA	NA
DBT	NA	NA	NA	NA	NA	NA
NLRP7	NA	NA	NA	NA	NA	NA
SLC7A5	NA	NA	NA	NA	NA	NA
PPP1R15A	NA	NA	NA	NA	NA	NA
HMGCL	NA	NA	NA	NA	NA	NA
UBE2V2	NA	NA	NA	NA	NA	NA
PTGR2	NA	NA	NA	NA	NA	NA
STX5	NA	NA	NA	NA	NA	NA
ARL8B	NA	NA	NA	NA	NA	NA
CIB2	NA	NA	NA	NA	NA	NA
SMARCD2	NA	NA	NA	NA	NA	NA
C8orf76	NA	NA	NA	NA	NA	NA
FLYWCH1	NA	NA	NA	NA	NA	NA
HS6ST1	NA	NA	NA	NA	NA	NA
INSM2	NA	NA	NA	NA	NA	NA
ETFDH	NA	NA	NA	NA	NA	NA
CYB5R3	NA	NA	NA	NA	NA	NA
DTNBP1	NA	NA	NA	NA	NA	NA
DPY30	NA	NA	NA	NA	NA	NA
CNOT2	NA	NA	NA	NA	NA	NA
AAR2	NA	NA	NA	NA	NA	NA
RNF220	NA	NA	NA	NA	NA	NA
COX20	NA	NA	NA	NA	NA	NA
HNRNPH3	NA	NA	NA	NA	NA	NA
HTATSF1	NA	NA	NA	NA	NA	NA
EIF4A1	NA	NA	NA	NA	NA	NA
STX16	NA	NA	NA	NA	NA	NA
MAP3K12	NA	NA	NA	NA	NA	NA
WASHC1	NA	NA	NA	NA	NA	NA
FUNDC2	NA	NA	NA	NA	NA	NA
RPL36AL	NA	NA	NA	NA	NA	NA
PLCG1	NA	NA	NA	NA	NA	NA
NFS1	NA	NA	NA	NA	NA	NA
C17orf75	NA	NA	NA	NA	NA	NA
SULT4A1	NA	NA	NA	NA	NA	NA
MYO18A	NA	NA	NA	NA	NA	NA
URM1	NA	NA	NA	NA	NA	NA
SPATA7	NA	NA	NA	NA	NA	NA
ALG8	NA	NA	NA	NA	NA	NA
ISCA2	NA	NA	NA	NA	NA	NA
INPP5K	NA	NA	NA	NA	NA	NA
TIMMDC1	NA	NA	NA	NA	NA	NA
SMIM10L1	NA	NA	NA	NA	NA	NA
FKBP4	NA	NA	NA	NA	NA	NA
SPARCL1	NA	NA	NA	NA	NA	NA
TRAPPC6B	NA	NA	NA	NA	NA	NA
TXN2	NA	NA	NA	NA	NA	NA
NXPE3	NA	NA	NA	NA	NA	NA
CNDP2	NA	NA	NA	NA	NA	NA
SMN1	NA	NA	NA	NA	NA	NA
NUDT1	NA	NA	NA	NA	NA	NA
CIAO1	NA	NA	NA	NA	NA	NA
SLC35E4	NA	NA	NA	NA	NA	NA
UBXN1	NA	NA	NA	NA	NA	NA
NDUFA6	NA	NA	NA	NA	NA	NA
FBXO31	NA	NA	NA	NA	NA	NA
SYP	NA	NA	NA	NA	NA	NA
PHKB	NA	NA	NA	NA	NA	NA
GHITM	NA	NA	NA	NA	NA	NA
PTMA	NA	NA	NA	NA	NA	NA
TSPAN7	NA	NA	NA	NA	NA	NA
LENG8	NA	NA	NA	NA	NA	NA
NUDC	NA	NA	NA	NA	NA	NA
TRAF3IP1	NA	NA	NA	NA	NA	NA
PSEN1	NA	NA	NA	NA	NA	NA
PYCR3	NA	NA	NA	NA	NA	NA
ACTR3B	NA	NA	NA	NA	NA	NA
SSBP3	NA	NA	NA	NA	NA	NA
TPCN1	NA	NA	NA	NA	NA	NA
WSB2	NA	NA	NA	NA	NA	NA
RNF40	NA	NA	NA	NA	NA	NA
ATP1B3	NA	NA	NA	NA	NA	NA
PPIB	NA	NA	NA	NA	NA	NA
SLC5A6	NA	NA	NA	NA	NA	NA
CXXC5	NA	NA	NA	NA	NA	NA
PABPC1	NA	NA	NA	NA	NA	NA
CTSD	NA	NA	NA	NA	NA	NA
PSKH1	NA	NA	NA	NA	NA	NA
CCNQ	NA	NA	NA	NA	NA	NA
PFN1	NA	NA	NA	NA	NA	NA
PEA15	NA	NA	NA	NA	NA	NA
MSL1	NA	NA	NA	NA	NA	NA
TMX1	NA	NA	NA	NA	NA	NA
CTSV	NA	NA	NA	NA	NA	NA
PFN2	NA	NA	NA	NA	NA	NA
LEPROT	NA	NA	NA	NA	NA	NA
SEPTIN8	NA	NA	NA	NA	NA	NA
JAKMIP1	NA	NA	NA	NA	NA	NA
TRAPPC13	NA	NA	NA	NA	NA	NA
XRCC3	NA	NA	NA	NA	NA	NA
HERPUD1	NA	NA	NA	NA	NA	NA
SLC44A1	NA	NA	NA	NA	NA	NA
MCCC1	NA	NA	NA	NA	NA	NA
GSTK1	NA	NA	NA	NA	NA	NA
ARPC5L	NA	NA	NA	NA	NA	NA
DAB2IP	NA	NA	NA	NA	NA	NA
SNX12	NA	NA	NA	NA	NA	NA
WDR48	NA	NA	NA	NA	NA	NA
PALD1	NA	NA	NA	NA	NA	NA
SAT2	NA	NA	NA	NA	NA	NA
WDR45B	NA	NA	NA	NA	NA	NA
SUPT6H	NA	NA	NA	NA	NA	NA
POM121C	NA	NA	NA	NA	NA	NA
RBM4	NA	NA	NA	NA	NA	NA
AREL1	NA	NA	NA	NA	NA	NA
ATG13	NA	NA	NA	NA	NA	NA
SDF4	NA	NA	NA	NA	NA	NA
TRAPPC3	NA	NA	NA	NA	NA	NA
KIAA0930	NA	NA	NA	NA	NA	NA
DELE1	NA	NA	NA	NA	NA	NA
AGK	NA	NA	NA	NA	NA	NA
RAB3GAP1	NA	NA	NA	NA	NA	NA
STK11	NA	NA	NA	NA	NA	NA
TBC1D17	NA	NA	NA	NA	NA	NA
TMEM62	NA	NA	NA	NA	NA	NA
ANKRD13C	NA	NA	NA	NA	NA	NA
ACO2	NA	NA	NA	NA	NA	NA
DAGLB	NA	NA	NA	NA	NA	NA
PPP1R12C	NA	NA	NA	NA	NA	NA
TIGD1	NA	NA	NA	NA	NA	NA
HAX1	NA	NA	NA	NA	NA	NA
TRIM39	NA	NA	NA	NA	NA	NA
MYL12B	NA	NA	NA	NA	NA	NA
PPP1R7	NA	NA	NA	NA	NA	NA
UBL3	NA	NA	NA	NA	NA	NA
GADD45GIP1	NA	NA	NA	NA	NA	NA
PCBP4	NA	NA	NA	NA	NA	NA
IGFALS	NA	NA	NA	NA	NA	NA
AUH	NA	NA	NA	NA	NA	NA
PITPNA	NA	NA	NA	NA	NA	NA
ZSCAN18	NA	NA	NA	NA	NA	NA
LRRC59	NA	NA	NA	NA	NA	NA
TBC1D22A	NA	NA	NA	NA	NA	NA
POP1	NA	NA	NA	NA	NA	NA
PTDSS1	NA	NA	NA	NA	NA	NA
UBQLN2	NA	NA	NA	NA	NA	NA
ALG14	NA	NA	NA	NA	NA	NA
UFSP2	NA	NA	NA	NA	NA	NA
RAP1BL	NA	NA	NA	NA	NA	NA
UCKL1	NA	NA	NA	NA	NA	NA
SHISA4	NA	NA	NA	NA	NA	NA
BBS2	NA	NA	NA	NA	NA	NA
CBARP	NA	NA	NA	NA	NA	NA
THY1	NA	NA	NA	NA	NA	NA
STXBP1	NA	NA	NA	NA	NA	NA
PECR	NA	NA	NA	NA	NA	NA
HID1	NA	NA	NA	NA	NA	NA
SSR2	NA	NA	NA	NA	NA	NA
NDUFB4	NA	NA	NA	NA	NA	NA
ODF2	NA	NA	NA	NA	NA	NA
ERAP1	NA	NA	NA	NA	NA	NA
SH3BGRL	NA	NA	NA	NA	NA	NA
WDTC1	NA	NA	NA	NA	NA	NA
PHKG1	NA	NA	NA	NA	NA	NA
C9orf78	NA	NA	NA	NA	NA	NA
DMPK	NA	NA	NA	NA	NA	NA
MSL3	NA	NA	NA	NA	NA	NA
GSK3A	NA	NA	NA	NA	NA	NA
PRR36	NA	NA	NA	NA	NA	NA
ACAT2	NA	NA	NA	NA	NA	NA
SLC25A20	NA	NA	NA	NA	NA	NA
THTPA	NA	NA	NA	NA	NA	NA
ELMO1	NA	NA	NA	NA	NA	NA
PPP1CC	NA	NA	NA	NA	NA	NA
GPR162	NA	NA	NA	NA	NA	NA
CCS	NA	NA	NA	NA	NA	NA
HSD3B7	NA	NA	NA	NA	NA	NA
SLC49A4	NA	NA	NA	NA	NA	NA
HSF1	NA	NA	NA	NA	NA	NA
DNAJB1	NA	NA	NA	NA	NA	NA
GPS2	NA	NA	NA	NA	NA	NA
GUCD1	NA	NA	NA	NA	NA	NA
DNAJA4	NA	NA	NA	NA	NA	NA
MFAP1	NA	NA	NA	NA	NA	NA
SMARCAL1	NA	NA	NA	NA	NA	NA
DNAJC14	NA	NA	NA	NA	NA	NA
DAZAP2	NA	NA	NA	NA	NA	NA
TJAP1	NA	NA	NA	NA	NA	NA
CFAP52	NA	NA	NA	NA	NA	NA
SCFD2	NA	NA	NA	NA	NA	NA
SRPRA	NA	NA	NA	NA	NA	NA
NSMCE3	NA	NA	NA	NA	NA	NA
GANC	NA	NA	NA	NA	NA	NA
PRMT1	NA	NA	NA	NA	NA	NA
GLS2	NA	NA	NA	NA	NA	NA
POLR1C	NA	NA	NA	NA	NA	NA
ASPSCR1	NA	NA	NA	NA	NA	NA
TSPAN4	NA	NA	NA	NA	NA	NA
MAGED4	NA	NA	NA	NA	NA	NA
ZDHHC5	NA	NA	NA	NA	NA	NA
STUB1	NA	NA	NA	NA	NA	NA
BTF3	NA	NA	NA	NA	NA	NA
SEC63	NA	NA	NA	NA	NA	NA
SLC25A5	NA	NA	NA	NA	NA	NA
TRMO	NA	NA	NA	NA	NA	NA
VPS33A	NA	NA	NA	NA	NA	NA
ATF6B	NA	NA	NA	NA	NA	NA
AMPH	NA	NA	NA	NA	NA	NA
PLP1	NA	NA	NA	NA	NA	NA
TFDP1	NA	NA	NA	NA	NA	NA
RABGEF1	NA	NA	NA	NA	NA	NA
TCP11	NA	NA	NA	NA	NA	NA
ACYP1	NA	NA	NA	NA	NA	NA
TMEM205	NA	NA	NA	NA	NA	NA
TRA2A	NA	NA	NA	NA	NA	NA
ARPC4	NA	NA	NA	NA	NA	NA
FADS2	NA	NA	NA	NA	NA	NA
TAF9	NA	NA	NA	NA	NA	NA
ATP6AP2	NA	NA	NA	NA	NA	NA
UBL7	NA	NA	NA	NA	NA	NA
SCO1	NA	NA	NA	NA	NA	NA
SCN2B	NA	NA	NA	NA	NA	NA
GRIN1	NA	NA	NA	NA	NA	NA
RBP7	NA	NA	NA	NA	NA	NA
NDUFA3	NA	NA	NA	NA	NA	NA
TENM2	NA	NA	NA	NA	NA	NA
ACSBG1	NA	NA	NA	NA	NA	NA
MSANTD3	NA	NA	NA	NA	NA	NA
ALDH6A1	NA	NA	NA	NA	NA	NA
MED8	NA	NA	NA	NA	NA	NA
SMARCA2	NA	NA	NA	NA	NA	NA
HPS5	NA	NA	NA	NA	NA	NA
CLK2	NA	NA	NA	NA	NA	NA
LGALS8	NA	NA	NA	NA	NA	NA
TBCC	NA	NA	NA	NA	NA	NA
ARMCX2	NA	NA	NA	NA	NA	NA
XAB2	NA	NA	NA	NA	NA	NA
LPCAT4	NA	NA	NA	NA	NA	NA
APOE	NA	NA	NA	NA	NA	NA
CAB39	NA	NA	NA	NA	NA	NA
SMAP2	NA	NA	NA	NA	NA	NA
MAST2	NA	NA	NA	NA	NA	NA
CLDN15	NA	NA	NA	NA	NA	NA
PMM1	NA	NA	NA	NA	NA	NA
TMEM179	NA	NA	NA	NA	NA	NA
MAP6	NA	NA	NA	NA	NA	NA
PSPN	NA	NA	NA	NA	NA	NA
KRI1	NA	NA	NA	NA	NA	NA
CPE	NA	NA	NA	NA	NA	NA
SCAMP4	NA	NA	NA	NA	NA	NA
ABCB8	NA	NA	NA	NA	NA	NA
NT5C2	NA	NA	NA	NA	NA	NA
DNAJC28	NA	NA	NA	NA	NA	NA
MEN1	NA	NA	NA	NA	NA	NA
ANKRD54	NA	NA	NA	NA	NA	NA
LSS	NA	NA	NA	NA	NA	NA
DKK3	NA	NA	NA	NA	NA	NA
SPOP	NA	NA	NA	NA	NA	NA
RNF130	NA	NA	NA	NA	NA	NA
IPP	NA	NA	NA	NA	NA	NA
MAP7D2	NA	NA	NA	NA	NA	NA
ARPC2	NA	NA	NA	NA	NA	NA
DUSP22	NA	NA	NA	NA	NA	NA
VDAC3	NA	NA	NA	NA	NA	NA
MAPK6	NA	NA	NA	NA	NA	NA
SEC16A	NA	NA	NA	NA	NA	NA
RO60	NA	NA	NA	NA	NA	NA
FAM171A1	NA	NA	NA	NA	NA	NA
AZIN2	NA	NA	NA	NA	NA	NA
UBE3C	NA	NA	NA	NA	NA	NA
MARCHF5	NA	NA	NA	NA	NA	NA
RRM1	NA	NA	NA	NA	NA	NA
ITGA10	NA	NA	NA	NA	NA	NA
CKMT1A	NA	NA	NA	NA	NA	NA
ESAM	NA	NA	NA	NA	NA	NA
GDAP1	NA	NA	NA	NA	NA	NA
SF3A1	NA	NA	NA	NA	NA	NA
HDAC1	NA	NA	NA	NA	NA	NA
TBC1D10B	NA	NA	NA	NA	NA	NA
CDC42BPB	NA	NA	NA	NA	NA	NA
WNK2	NA	NA	NA	NA	NA	NA
SDHA	NA	NA	NA	NA	NA	NA
VPS45	NA	NA	NA	NA	NA	NA
SLC22A23	NA	NA	NA	NA	NA	NA
MRPL1	NA	NA	NA	NA	NA	NA
UBE2Q2	NA	NA	NA	NA	NA	NA
NSMCE4A	NA	NA	NA	NA	NA	NA
ITGB5	NA	NA	NA	NA	NA	NA
TCEAL1	NA	NA	NA	NA	NA	NA
DISP2	NA	NA	NA	NA	NA	NA
SLC25A18	NA	NA	NA	NA	NA	NA
MPP2	NA	NA	NA	NA	NA	NA
SH3KBP1	NA	NA	NA	NA	NA	NA
CAMK1D	NA	NA	NA	NA	NA	NA
TMCC2	NA	NA	NA	NA	NA	NA
RPF1	NA	NA	NA	NA	NA	NA
IPO13	NA	NA	NA	NA	NA	NA
DMTN	NA	NA	NA	NA	NA	NA
METTL2B	NA	NA	NA	NA	NA	NA
PPIH	NA	NA	NA	NA	NA	NA
GGA3	NA	NA	NA	NA	NA	NA
RBM8A	NA	NA	NA	NA	NA	NA
DNAJC9	NA	NA	NA	NA	NA	NA
TOR1B	NA	NA	NA	NA	NA	NA
EXOC7	NA	NA	NA	NA	NA	NA
CHKA	NA	NA	NA	NA	NA	NA
DACT3	NA	NA	NA	NA	NA	NA
SUPV3L1	NA	NA	NA	NA	NA	NA
EHD4	NA	NA	NA	NA	NA	NA
GLB1	NA	NA	NA	NA	NA	NA
KCTD5	NA	NA	NA	NA	NA	NA
FZR1	NA	NA	NA	NA	NA	NA
TNIP1	NA	NA	NA	NA	NA	NA
IGSF8	NA	NA	NA	NA	NA	NA
UQCRC1	NA	NA	NA	NA	NA	NA
HUNK	NA	NA	NA	NA	NA	NA
TECR	NA	NA	NA	NA	NA	NA
NSF	NA	NA	NA	NA	NA	NA
NSG2	NA	NA	NA	NA	NA	NA
DCAF7	NA	NA	NA	NA	NA	NA
HDGF	NA	NA	NA	NA	NA	NA
FAIM2	NA	NA	NA	NA	NA	NA
TRIB2	NA	NA	NA	NA	NA	NA
TMBIM4	NA	NA	NA	NA	NA	NA
RINT1	NA	NA	NA	NA	NA	NA
POLR2C	NA	NA	NA	NA	NA	NA
GOLGA7	NA	NA	NA	NA	NA	NA
PCNP	NA	NA	NA	NA	NA	NA
ARF5	NA	NA	NA	NA	NA	NA
GPR108	NA	NA	NA	NA	NA	NA
MOCS3	NA	NA	NA	NA	NA	NA
RAP1GDS1	NA	NA	NA	NA	NA	NA
RAB22A	NA	NA	NA	NA	NA	NA
TTC17	NA	NA	NA	NA	NA	NA
SPART	NA	NA	NA	NA	NA	NA
CALM3	NA	NA	NA	NA	NA	NA
HDDC2	NA	NA	NA	NA	NA	NA
TFIP11	NA	NA	NA	NA	NA	NA
CREG1	NA	NA	NA	NA	NA	NA
MFSD13A	NA	NA	NA	NA	NA	NA
AHCYL1	NA	NA	NA	NA	NA	NA
FBXO2	NA	NA	NA	NA	NA	NA
CLPTM1	NA	NA	NA	NA	NA	NA
HIRIP3	NA	NA	NA	NA	NA	NA
DPP6	NA	NA	NA	NA	NA	NA
ARL1	NA	NA	NA	NA	NA	NA
CAMK1	NA	NA	NA	NA	NA	NA
WFIKKN1	NA	NA	NA	NA	NA	NA
RBM3	NA	NA	NA	NA	NA	NA
MAP2K2	NA	NA	NA	NA	NA	NA
EIF2A	NA	NA	NA	NA	NA	NA
MRPL11	NA	NA	NA	NA	NA	NA
GSR	NA	NA	NA	NA	NA	NA
DNAJB2	NA	NA	NA	NA	NA	NA
MRPL3	NA	NA	NA	NA	NA	NA
SPTBN1	NA	NA	NA	NA	NA	NA
CHST1	NA	NA	NA	NA	NA	NA
NCDN	NA	NA	NA	NA	NA	NA
TIMM17B	NA	NA	NA	NA	NA	NA
OTC	NA	NA	NA	NA	NA	NA
MARK4	NA	NA	NA	NA	NA	NA
AIMP2	NA	NA	NA	NA	NA	NA
ANKS3	NA	NA	NA	NA	NA	NA
TUBG2	NA	NA	NA	NA	NA	NA
BCL7B	NA	NA	NA	NA	NA	NA
GTF2E2	NA	NA	NA	NA	NA	NA
CHGA	NA	NA	NA	NA	NA	NA
PRPF38B	NA	NA	NA	NA	NA	NA
TCEAL8	NA	NA	NA	NA	NA	NA
TDRKH	NA	NA	NA	NA	NA	NA
STRN4	NA	NA	NA	NA	NA	NA
HDAC8	NA	NA	NA	NA	NA	NA
ZNF358	NA	NA	NA	NA	NA	NA
LSM14B	NA	NA	NA	NA	NA	NA
COMMD3	NA	NA	NA	NA	NA	NA
DNAJC15	NA	NA	NA	NA	NA	NA
GPANK1	NA	NA	NA	NA	NA	NA
SYBU	NA	NA	NA	NA	NA	NA
CTAG1B	NA	NA	NA	NA	NA	NA
EHD1	NA	NA	NA	NA	NA	NA
UBAC1	NA	NA	NA	NA	NA	NA
FAM114A2	NA	NA	NA	NA	NA	NA
ALAS1	NA	NA	NA	NA	NA	NA
ALDH18A1	NA	NA	NA	NA	NA	NA
ELF2	NA	NA	NA	NA	NA	NA
SPINT2	NA	NA	NA	NA	NA	NA
YWHAH	NA	NA	NA	NA	NA	NA
NT5C3A	NA	NA	NA	NA	NA	NA
SPON1	NA	NA	NA	NA	NA	NA
C3orf18	NA	NA	NA	NA	NA	NA
CNP	NA	NA	NA	NA	NA	NA
CLPTM1L	NA	NA	NA	NA	NA	NA
P2RX4	NA	NA	NA	NA	NA	NA
PPP2R2B	NA	NA	NA	NA	NA	NA
ADARB1	NA	NA	NA	NA	NA	NA
SLCO3A1	NA	NA	NA	NA	NA	NA
ACOT2	NA	NA	NA	NA	NA	NA
CNST	NA	NA	NA	NA	NA	NA
ELAVL3	NA	NA	NA	NA	NA	NA
PSMB7	NA	NA	NA	NA	NA	NA
MPC2	NA	NA	NA	NA	NA	NA
COL4A2	NA	NA	NA	NA	NA	NA
ACAD11	NA	NA	NA	NA	NA	NA
ZCCHC4	NA	NA	NA	NA	NA	NA
SOD1	NA	NA	NA	NA	NA	NA
OPTN	NA	NA	NA	NA	NA	NA
PELI3	NA	NA	NA	NA	NA	NA
NUP88	NA	NA	NA	NA	NA	NA
TOMM40L	NA	NA	NA	NA	NA	NA
PCED1A	NA	NA	NA	NA	NA	NA
NXPH1	NA	NA	NA	NA	NA	NA
ATP6V1H	NA	NA	NA	NA	NA	NA
PEX19	NA	NA	NA	NA	NA	NA
KLHDC4	NA	NA	NA	NA	NA	NA
RPL23	NA	NA	NA	NA	NA	NA
ELOVL4	NA	NA	NA	NA	NA	NA
SND1	NA	NA	NA	NA	NA	NA
PWP1	NA	NA	NA	NA	NA	NA
SERPINI1	NA	NA	NA	NA	NA	NA
CCND3	NA	NA	NA	NA	NA	NA
COX10	NA	NA	NA	NA	NA	NA
GSKIP	NA	NA	NA	NA	NA	NA
ALDH7A1	NA	NA	NA	NA	NA	NA
SUGP1	NA	NA	NA	NA	NA	NA
DMAC2	NA	NA	NA	NA	NA	NA
LTA4H	NA	NA	NA	NA	NA	NA
WLS	NA	NA	NA	NA	NA	NA
H2AZ1	NA	NA	NA	NA	NA	NA
EFL1	NA	NA	NA	NA	NA	NA
CMPK1	NA	NA	NA	NA	NA	NA
PDLIM7	NA	NA	NA	NA	NA	NA
CCNL2	NA	NA	NA	NA	NA	NA
NECAP1	NA	NA	NA	NA	NA	NA
SRSF6	NA	NA	NA	NA	NA	NA
CNOT3	NA	NA	NA	NA	NA	NA
EEIG1	NA	NA	NA	NA	NA	NA
DNM1	NA	NA	NA	NA	NA	NA
RBBP4	NA	NA	NA	NA	NA	NA
GJB6	NA	NA	NA	NA	NA	NA
SRSF9	NA	NA	NA	NA	NA	NA
NUCKS1	NA	NA	NA	NA	NA	NA
DDR1	NA	NA	NA	NA	NA	NA
PSMD14	NA	NA	NA	NA	NA	NA
DCAF1	NA	NA	NA	NA	NA	NA
SRSF1	NA	NA	NA	NA	NA	NA
OSGIN2	NA	NA	NA	NA	NA	NA
KCTD17	NA	NA	NA	NA	NA	NA
ITGB1BP1	NA	NA	NA	NA	NA	NA
SLC38A10	NA	NA	NA	NA	NA	NA
TM4SF1	NA	NA	NA	NA	NA	NA
SNX10	NA	NA	NA	NA	NA	NA
RMND1	NA	NA	NA	NA	NA	NA
SORCS2	NA	NA	NA	NA	NA	NA
YBX1	NA	NA	NA	NA	NA	NA
HNRNPF	NA	NA	NA	NA	NA	NA
F3	NA	NA	NA	NA	NA	NA
ASTE1	NA	NA	NA	NA	NA	NA
PRTFDC1	NA	NA	NA	NA	NA	NA
MAP1A	NA	NA	NA	NA	NA	NA
SMARCE1	NA	NA	NA	NA	NA	NA
FGF13	NA	NA	NA	NA	NA	NA
SYNCRIP	NA	NA	NA	NA	NA	NA
CYTH2	NA	NA	NA	NA	NA	NA
THAP4	NA	NA	NA	NA	NA	NA
SACM1L	NA	NA	NA	NA	NA	NA
GSTP1	NA	NA	NA	NA	NA	NA
ZDHHC3	NA	NA	NA	NA	NA	NA
KDF1	NA	NA	NA	NA	NA	NA
DARS1	NA	NA	NA	NA	NA	NA
RAB5A	NA	NA	NA	NA	NA	NA
SS18L1	NA	NA	NA	NA	NA	NA
FAM3A	NA	NA	NA	NA	NA	NA
VPS26B	NA	NA	NA	NA	NA	NA
UTP11	NA	NA	NA	NA	NA	NA
ACLY	NA	NA	NA	NA	NA	NA
MAPRE2	NA	NA	NA	NA	NA	NA
SCFD1	NA	NA	NA	NA	NA	NA
MVB12A	NA	NA	NA	NA	NA	NA
RAD52	NA	NA	NA	NA	NA	NA
CDK4	NA	NA	NA	NA	NA	NA
YPEL3	NA	NA	NA	NA	NA	NA
HEPACAM	NA	NA	NA	NA	NA	NA
SRSF5	NA	NA	NA	NA	NA	NA
ALS2	NA	NA	NA	NA	NA	NA
U2AF1L4	NA	NA	NA	NA	NA	NA
VAC14	NA	NA	NA	NA	NA	NA
PRR14	NA	NA	NA	NA	NA	NA
SMARCC1	NA	NA	NA	NA	NA	NA
UBE2S	NA	NA	NA	NA	NA	NA
ATP6V1C2	NA	NA	NA	NA	NA	NA
EPS15L1	NA	NA	NA	NA	NA	NA
MLC1	NA	NA	NA	NA	NA	NA
CRYAB	NA	NA	NA	NA	NA	NA
GAL3ST3	NA	NA	NA	NA	NA	NA
RAP1A	NA	NA	NA	NA	NA	NA
AIFM1	NA	NA	NA	NA	NA	NA
DNASE1	NA	NA	NA	NA	NA	NA
STAU2	NA	NA	NA	NA	NA	NA
ILRUN	NA	NA	NA	NA	NA	NA
LLPH	NA	NA	NA	NA	NA	NA
LNX1	NA	NA	NA	NA	NA	NA
ENY2	NA	NA	NA	NA	NA	NA
FAHD2A	NA	NA	NA	NA	NA	NA
COQ8B	NA	NA	NA	NA	NA	NA
SERINC3	NA	NA	NA	NA	NA	NA
DEDD	NA	NA	NA	NA	NA	NA
DMTF1	NA	NA	NA	NA	NA	NA
BLOC1S1	NA	NA	NA	NA	NA	NA
RASGRP2	NA	NA	NA	NA	NA	NA
RAB39B	NA	NA	NA	NA	NA	NA
GPR37	NA	NA	NA	NA	NA	NA
GPR37L1	NA	NA	NA	NA	NA	NA
SEPTIN7	NA	NA	NA	NA	NA	NA
MKRN1	NA	NA	NA	NA	NA	NA
HACD2	NA	NA	NA	NA	NA	NA
TOM1L1	NA	NA	NA	NA	NA	NA
MRPL10	NA	NA	NA	NA	NA	NA
MIOS	NA	NA	NA	NA	NA	NA
ECSIT	NA	NA	NA	NA	NA	NA
CPOX	NA	NA	NA	NA	NA	NA
RPL31	NA	NA	NA	NA	NA	NA
PNN	NA	NA	NA	NA	NA	NA
PVR	NA	NA	NA	NA	NA	NA
MRPL32	NA	NA	NA	NA	NA	NA
DNAAF2	NA	NA	NA	NA	NA	NA
PACSIN1	NA	NA	NA	NA	NA	NA
GEMIN8	NA	NA	NA	NA	NA	NA
PPP3CC	NA	NA	NA	NA	NA	NA
PORCN	NA	NA	NA	NA	NA	NA
ZNF563	NA	NA	NA	NA	NA	NA
CMIP	NA	NA	NA	NA	NA	NA
RAD50	NA	NA	NA	NA	NA	NA
STAU1	NA	NA	NA	NA	NA	NA
ATP1B2	NA	NA	NA	NA	NA	NA
ABLIM2	NA	NA	NA	NA	NA	NA
INSIG1	NA	NA	NA	NA	NA	NA
CHURC1-FNTB	NA	NA	NA	NA	NA	NA
THOC7	NA	NA	NA	NA	NA	NA
ZNF696	NA	NA	NA	NA	NA	NA
DDT	NA	NA	NA	NA	NA	NA
KIAA2013	NA	NA	NA	NA	NA	NA
ACTL6B	NA	NA	NA	NA	NA	NA
METTL25B	NA	NA	NA	NA	NA	NA
ZNF428	NA	NA	NA	NA	NA	NA
NBL1	NA	NA	NA	NA	NA	NA
SLC10A3	NA	NA	NA	NA	NA	NA
EFEMP2	NA	NA	NA	NA	NA	NA
ALAD	NA	NA	NA	NA	NA	NA
SHMT2	NA	NA	NA	NA	NA	NA
NDP	NA	NA	NA	NA	NA	NA
ZMYND19	NA	NA	NA	NA	NA	NA
STAB1	NA	NA	NA	NA	NA	NA
SLC25A44	NA	NA	NA	NA	NA	NA
AIF1L	NA	NA	NA	NA	NA	NA
ABCE1	NA	NA	NA	NA	NA	NA
PINX1	NA	NA	NA	NA	NA	NA
MRPL15	NA	NA	NA	NA	NA	NA
BLVRB	NA	NA	NA	NA	NA	NA
UGP2	NA	NA	NA	NA	NA	NA
CALM2	NA	NA	NA	NA	NA	NA
PRB3	NA	NA	NA	NA	NA	NA
SPTLC3	NA	NA	NA	NA	NA	NA
TMEM9B	NA	NA	NA	NA	NA	NA
ECHDC1	NA	NA	NA	NA	NA	NA
CHP1	NA	NA	NA	NA	NA	NA
WDR6	NA	NA	NA	NA	NA	NA
NELFA	NA	NA	NA	NA	NA	NA
	NA	NA	NA	NA	NA	NA
UBE4B	NA	NA	NA	NA	NA	NA
TMEM184A	NA	NA	NA	NA	NA	NA
AKIRIN2	NA	NA	NA	NA	NA	NA
MED27	NA	NA	NA	NA	NA	NA
HEXIM1	NA	NA	NA	NA	NA	NA
EIF2B2	NA	NA	NA	NA	NA	NA
SPAG7	NA	NA	NA	NA	NA	NA
ZSWIM1	NA	NA	NA	NA	NA	NA
	NA	NA	NA	NA	NA	NA
IRF3	NA	NA	NA	NA	NA	NA
KLHL12	NA	NA	NA	NA	NA	NA
C1GALT1	NA	NA	NA	NA	NA	NA
EDC3	NA	NA	NA	NA	NA	NA
TBC1D24	NA	NA	NA	NA	NA	NA
VRK1	NA	NA	NA	NA	NA	NA
PDK2	NA	NA	NA	NA	NA	NA
MTMR14	NA	NA	NA	NA	NA	NA
ANP32A	NA	NA	NA	NA	NA	NA
PLEKHO2	NA	NA	NA	NA	NA	NA
AHSA2P	NA	NA	NA	NA	NA	NA
PNMA3	NA	NA	NA	NA	NA	NA
MTCH2	NA	NA	NA	NA	NA	NA
ZNF622	NA	NA	NA	NA	NA	NA
SART1	NA	NA	NA	NA	NA	NA
	NA	NA	NA	NA	NA	NA
CHCHD3	NA	NA	NA	NA	NA	NA
RHBDD2	NA	NA	NA	NA	NA	NA
HERPUD2	NA	NA	NA	NA	NA	NA
MACROH2A2	NA	NA	NA	NA	NA	NA
RTL6	NA	NA	NA	NA	NA	NA
TMEM160	NA	NA	NA	NA	NA	NA
LAPTM4B	NA	NA	NA	NA	NA	NA
IL17RC	NA	NA	NA	NA	NA	NA
SKA3	NA	NA	NA	NA	NA	NA
SSBP4	NA	NA	NA	NA	NA	NA
DLD	NA	NA	NA	NA	NA	NA
UBAC2	NA	NA	NA	NA	NA	NA
GNPAT	NA	NA	NA	NA	NA	NA
SART3	NA	NA	NA	NA	NA	NA
GAREM2	NA	NA	NA	NA	NA	NA
SLC25A26	NA	NA	NA	NA	NA	NA
ADH5	NA	NA	NA	NA	NA	NA
IVD	NA	NA	NA	NA	NA	NA
MAGI3	NA	NA	NA	NA	NA	NA
TMEM259	NA	NA	NA	NA	NA	NA
F8A3	NA	NA	NA	NA	NA	NA
PIGV	NA	NA	NA	NA	NA	NA
TBC1D7	NA	NA	NA	NA	NA	NA
TMEM18	NA	NA	NA	NA	NA	NA
AMZ2	NA	NA	NA	NA	NA	NA
SLC38A3	NA	NA	NA	NA	NA	NA
PICALM	NA	NA	NA	NA	NA	NA
KYAT1	NA	NA	NA	NA	NA	NA
MPHOSPH10	NA	NA	NA	NA	NA	NA
MAP3K10	NA	NA	NA	NA	NA	NA
SIRT7	NA	NA	NA	NA	NA	NA
SLC32A1	NA	NA	NA	NA	NA	NA
AS3MT	NA	NA	NA	NA	NA	NA
TMED1	NA	NA	NA	NA	NA	NA
TRPM5	NA	NA	NA	NA	NA	NA
USP14	NA	NA	NA	NA	NA	NA
KHDRBS1	NA	NA	NA	NA	NA	NA
PPP1R9B	NA	NA	NA	NA	NA	NA
ARHGAP44	NA	NA	NA	NA	NA	NA
SECISBP2	NA	NA	NA	NA	NA	NA
RANBP9	NA	NA	NA	NA	NA	NA
BRPF1	NA	NA	NA	NA	NA	NA
ME3	NA	NA	NA	NA	NA	NA
KIZ	NA	NA	NA	NA	NA	NA
GGA1	NA	NA	NA	NA	NA	NA
AK3	NA	NA	NA	NA	NA	NA
PPIF	NA	NA	NA	NA	NA	NA
STRBP	NA	NA	NA	NA	NA	NA
TWSG1	NA	NA	NA	NA	NA	NA
ATIC	NA	NA	NA	NA	NA	NA
SLC48A1	NA	NA	NA	NA	NA	NA
HMOX2	NA	NA	NA	NA	NA	NA
CA10	NA	NA	NA	NA	NA	NA
GRIK5	NA	NA	NA	NA	NA	NA
TSNAX	NA	NA	NA	NA	NA	NA
IDH3A	NA	NA	NA	NA	NA	NA
ALG2	NA	NA	NA	NA	NA	NA
GTPBP6	NA	NA	NA	NA	NA	NA
APOO	NA	NA	NA	NA	NA	NA
C12orf57	NA	NA	NA	NA	NA	NA
SMG5	NA	NA	NA	NA	NA	NA
ATP6V1G2	NA	NA	NA	NA	NA	NA
MTMR7	NA	NA	NA	NA	NA	NA
OLIG1	NA	NA	NA	NA	NA	NA
FAM89B	NA	NA	NA	NA	NA	NA
RHOT1	NA	NA	NA	NA	NA	NA
TCEAL7	NA	NA	NA	NA	NA	NA
UBE2R2	NA	NA	NA	NA	NA	NA
PTGR3	NA	NA	NA	NA	NA	NA
PIP4K2C	NA	NA	NA	NA	NA	NA
LMNB2	NA	NA	NA	NA	NA	NA
NMNAT1	NA	NA	NA	NA	NA	NA
DDHD1	NA	NA	NA	NA	NA	NA
TOX4	NA	NA	NA	NA	NA	NA
SIN3B	NA	NA	NA	NA	NA	NA
GSS	NA	NA	NA	NA	NA	NA
TMEM242	NA	NA	NA	NA	NA	NA
UBAP2	NA	NA	NA	NA	NA	NA
EMID1	NA	NA	NA	NA	NA	NA
RAVER2	NA	NA	NA	NA	NA	NA
SH3GLB1	NA	NA	NA	NA	NA	NA
LLGL1	NA	NA	NA	NA	NA	NA
TAGLN	NA	NA	NA	NA	NA	NA
HPRT1	NA	NA	NA	NA	NA	NA
PADI2	NA	NA	NA	NA	NA	NA
CCDC90B	NA	NA	NA	NA	NA	NA
CBS	NA	NA	NA	NA	NA	NA
SCCPDH	NA	NA	NA	NA	NA	NA
DZIP1	NA	NA	NA	NA	NA	NA
SNCB	NA	NA	NA	NA	NA	NA
FAM107A	NA	NA	NA	NA	NA	NA
CEP85	NA	NA	NA	NA	NA	NA
PPP1CB	NA	NA	NA	NA	NA	NA
RNF26	NA	NA	NA	NA	NA	NA
CYRIB	NA	NA	NA	NA	NA	NA
ENO4	NA	NA	NA	NA	NA	NA
MPI	NA	NA	NA	NA	NA	NA
PRRT1	NA	NA	NA	NA	NA	NA
	NA	NA	NA	NA	NA	NA
IPO11	NA	NA	NA	NA	NA	NA
ACTN4	NA	NA	NA	NA	NA	NA
MSRA	NA	NA	NA	NA	NA	NA
ACAD10	NA	NA	NA	NA	NA	NA
PHF1	NA	NA	NA	NA	NA	NA
PREP	NA	NA	NA	NA	NA	NA
DNAH1	NA	NA	NA	NA	NA	NA
SNRPD1	NA	NA	NA	NA	NA	NA
SRRM1	NA	NA	NA	NA	NA	NA
MRAP2	NA	NA	NA	NA	NA	NA
CCT2	NA	NA	NA	NA	NA	NA
GABARAPL2	NA	NA	NA	NA	NA	NA
RWDD2A	NA	NA	NA	NA	NA	NA
NUB1	NA	NA	NA	NA	NA	NA
CNTN2	NA	NA	NA	NA	NA	NA
VPS8	NA	NA	NA	NA	NA	NA
CCT7	NA	NA	NA	NA	NA	NA
SFSWAP	NA	NA	NA	NA	NA	NA
BRD2	NA	NA	NA	NA	NA	NA
PACSIN2	NA	NA	NA	NA	NA	NA
MAPKAPK5	NA	NA	NA	NA	NA	NA
HSD17B14	NA	NA	NA	NA	NA	NA
THOC3	NA	NA	NA	NA	NA	NA
KANK1	NA	NA	NA	NA	NA	NA
ACRBP	NA	NA	NA	NA	NA	NA
KDSR	NA	NA	NA	NA	NA	NA
SLC27A1	NA	NA	NA	NA	NA	NA
STXBP4	NA	NA	NA	NA	NA	NA
MRPL16	NA	NA	NA	NA	NA	NA
VPS18	NA	NA	NA	NA	NA	NA
NDUFS3	NA	NA	NA	NA	NA	NA
CRTAC1	NA	NA	NA	NA	NA	NA
FEZ2	NA	NA	NA	NA	NA	NA
EDEM2	NA	NA	NA	NA	NA	NA
ZCCHC12	NA	NA	NA	NA	NA	NA
ADCY2	NA	NA	NA	NA	NA	NA
MKKS	NA	NA	NA	NA	NA	NA
SMAP1	NA	NA	NA	NA	NA	NA
ANP32B	NA	NA	NA	NA	NA	NA
MTSS2	NA	NA	NA	NA	NA	NA
EIF5	NA	NA	NA	NA	NA	NA
RNF168	NA	NA	NA	NA	NA	NA
RNASET2	NA	NA	NA	NA	NA	NA
PSME2	NA	NA	NA	NA	NA	NA
CINP	NA	NA	NA	NA	NA	NA
CSTF3	NA	NA	NA	NA	NA	NA
LARP1B	NA	NA	NA	NA	NA	NA
GAL3ST1	NA	NA	NA	NA	NA	NA
RNF114	NA	NA	NA	NA	NA	NA
ICA1	NA	NA	NA	NA	NA	NA
ABLIM1	NA	NA	NA	NA	NA	NA
ARFGAP3	NA	NA	NA	NA	NA	NA
SLC27A5	NA	NA	NA	NA	NA	NA
PSMG3	NA	NA	NA	NA	NA	NA
FOXO4	NA	NA	NA	NA	NA	NA
SNX4	NA	NA	NA	NA	NA	NA
DDX59	NA	NA	NA	NA	NA	NA
HMBS	NA	NA	NA	NA	NA	NA
SLC39A9	NA	NA	NA	NA	NA	NA
MAP2K5	NA	NA	NA	NA	NA	NA
SLC7A6OS	NA	NA	NA	NA	NA	NA
PSME1	NA	NA	NA	NA	NA	NA
SLC25A35	NA	NA	NA	NA	NA	NA
RASGEF1B	NA	NA	NA	NA	NA	NA
POR	NA	NA	NA	NA	NA	NA
LYNX1	NA	NA	NA	NA	NA	NA
ATL1	NA	NA	NA	NA	NA	NA
GCLC	NA	NA	NA	NA	NA	NA
STXBP3	NA	NA	NA	NA	NA	NA
EED	NA	NA	NA	NA	NA	NA
CTSZ	NA	NA	NA	NA	NA	NA
ZC3H18	NA	NA	NA	NA	NA	NA
CACTIN	NA	NA	NA	NA	NA	NA
USP11	NA	NA	NA	NA	NA	NA
NEUROG1	NA	NA	NA	NA	NA	NA
WWP2	NA	NA	NA	NA	NA	NA
CCDC25	NA	NA	NA	NA	NA	NA
BRD8	NA	NA	NA	NA	NA	NA
PNMA6A	NA	NA	NA	NA	NA	NA
SNX14	NA	NA	NA	NA	NA	NA
UTP18	NA	NA	NA	NA	NA	NA
SRD5A3	NA	NA	NA	NA	NA	NA
YTHDF1	NA	NA	NA	NA	NA	NA
MRFAP1L1	NA	NA	NA	NA	NA	NA
MED30	NA	NA	NA	NA	NA	NA
GUCY1B1	NA	NA	NA	NA	NA	NA
SF3B3	NA	NA	NA	NA	NA	NA
E2F4	NA	NA	NA	NA	NA	NA
ASPA	NA	NA	NA	NA	NA	NA
VAMP7	NA	NA	NA	NA	NA	NA
SYT3	NA	NA	NA	NA	NA	NA
SLC10A4	NA	NA	NA	NA	NA	NA
ASRGL1	NA	NA	NA	NA	NA	NA
SPOCK2	NA	NA	NA	NA	NA	NA
ADAMTS13	NA	NA	NA	NA	NA	NA
CLTA	NA	NA	NA	NA	NA	NA
SUGT1	NA	NA	NA	NA	NA	NA
ZDHHC9	NA	NA	NA	NA	NA	NA
SLC30A5	NA	NA	NA	NA	NA	NA
PLPP6	NA	NA	NA	NA	NA	NA
RABL6	NA	NA	NA	NA	NA	NA
RALB	NA	NA	NA	NA	NA	NA
TMUB2	NA	NA	NA	NA	NA	NA
MINDY4	NA	NA	NA	NA	NA	NA
AP1S1	NA	NA	NA	NA	NA	NA
SS18	NA	NA	NA	NA	NA	NA
HAUS5	NA	NA	NA	NA	NA	NA
TRIM3	NA	NA	NA	NA	NA	NA
NANS	NA	NA	NA	NA	NA	NA
BRINP2	NA	NA	NA	NA	NA	NA
GSK3B	NA	NA	NA	NA	NA	NA
BUB3	NA	NA	NA	NA	NA	NA
NSRP1	NA	NA	NA	NA	NA	NA
DENND10	NA	NA	NA	NA	NA	NA
HNRNPA3	NA	NA	NA	NA	NA	NA
MAPK10	NA	NA	NA	NA	NA	NA
FBXO9	NA	NA	NA	NA	NA	NA
DAPK3	NA	NA	NA	NA	NA	NA
SAMD14	NA	NA	NA	NA	NA	NA
PDE6D	NA	NA	NA	NA	NA	NA
FANCM	NA	NA	NA	NA	NA	NA
PPP2R2A	NA	NA	NA	NA	NA	NA
ACHE	NA	NA	NA	NA	NA	NA
ATAD3A	NA	NA	NA	NA	NA	NA
PPP1R14B	NA	NA	NA	NA	NA	NA
EIF3M	NA	NA	NA	NA	NA	NA
VIM	NA	NA	NA	NA	NA	NA
RAB18	NA	NA	NA	NA	NA	NA
TMEM30A	NA	NA	NA	NA	NA	NA
[truncated: 1,349 more rows]

## Sheet: 13LGS_3
1	2
euthermia	torpor
HPSE	JUNB
PRSS46P	TMEM160
WDR75	DHRSX
WNT5B	FDXR
SNX18	SLC39A3
TRMO	MID1IP1
NPR3	BATF3
VWA3B	TRH
ZNF75A	PDLIM7
PRSS57	ARPC1B
IGFBP5	CCDC3
NCAPG2	RPUSD3
HSPA2	TMEM266
ACVR2B	GNG13
PPP1R3D	SIRT4
LDLRAD4	RNF175
RNF144B	AJAP1
FUT9	GDF2
TPX2	TDRD12
IQCG	TMEM205
UNC5C	ZNF18
IRAK3	PRIM2
C12orf56	AFG1L
NABP1	IL12RB2
SMG5	SMIM17
C8orf89	RHBDF2
SRSF7	NOL12
RAB39A	PPP2R3B
ELF1	GALNT17
ZNF597	TTC12
ARHGEF37	POLRMT
GAS7	GRAMD1A
LTO1	LINGO1
SLCO5A1	FOS
LIFR	METTL27
CPS1	DERL3
MXD1	TMEM259
NUAK2	CRTAC1
CTTNBP2NL	PADI2
ABCB4	ABHD14B
ZNF222	EMILIN3
ZBTB39	EVA1A
GVQW3	TCN2
CBLL1	KIF15
POLR1E	TCHHL1
ABLIM3	SLC27A1
FAM47E	EFCAB10
KCNN1	TMEM209
NEU3	ARHGEF10
B3GNT9	BUB1B
TRPS1	AEN
NUDCD3	GPR19
FBXO10	GSTK1
GPATCH4	DTWD1
PRKG2	TEX12
SLC1A4	BAK1
CDCA2	MRI1
XRCC2	SLC7A10
TTLL4	FUT2
ARHGAP31	PCBD2
MMD2	CCNB1IP1
HYLS1	SUGCT
DMRTA1	TFPI2
INTS14	MRM1
EFNB2	STX2
FAM98A	LCN12
PDCL3	HPS6
VCL	HDX
TTC26	DSG2
USP42	ALKBH4
PCDHGA12	S100A5
ZFTRAF1	SPATA6L
OPCML	AGFG2
RMI1	PRRC2A
ZNF804A	NEK2
BEST3	POLD1
AKAP14	ABCA1
SF3A1	SIL1
HDAC4	FAM234A
ZBED3	NOC4L
FUZ	MASP2
ZSCAN12	FAM117A
SPATA5L1	C14orf93
ATP1B1	ITGB1BP2
IL1RAPL1	ASMTL
ZHX3	LEKR1
LYSMD3	C11orf16
KCTD13	CPM
ALCAM	CHST9
COMMD2	PTTG1
	NKAIN2
BICC1	ARHGAP4
CCDC81	ANO8
PHACTR4	CDH1
ZNF275	LDLRAP1
METTL13	ABHD2
EHD4	RASGRP2
MED11	SLC25A18
ATP23	TIAM2
CES2	LCOR
KLHL25	TTYH2
THAP6	GRIN1
IMP3	ADPRH
SHISA5	FBXO32
COL19A1	LRRTM4
GCNT3	CCNYL1
ATG14	ZDHHC15
CNKSR3	NA
TRPC7	ZNF385A
THADA	MCCC2
TRMT61A	MYO7A
ERN1	PCDH11X
FAM124A	HTR2A
CCDC125	ATP11C
NIPA1	GSG1L2
RTL10	FBLN7
TMEM35A	FRMD8
ING3	PPP1R17
SHROOM3	CDKL4
ANO10	ATP6V0E2
PTPN11	AP1M1
CYP39A1	KIF4A
DUSP18	SPATA24
YPEL5	SEZ6L2
TMEM192	ARHGAP10
RCC2	REEP4
ATP10D	DMTN
FUS	CLCN6
YAP1	MAP2K7
TAF5L	STK32A
GPD1L	VRK2
HNRNPH3	SETBP1
METTL14	HS6ST3
GATAD2A	SGTA
MOB3B	PTGER3
SLC17A8	CRAMP1
SGCG	YPEL3
ALDH7A1	GSK3A
CAPN15	AMY2B
FXYD6	ZMYM1
NSUN2	GALK1
RBM15	CAPN1
SERPINE1	RSRC1
RIMS4	SERTAD4
TC2N	CABCOCO1
LRRC8A	GASK1A
FAM111A	SLC41A1
ZNF236	ACP6
CCNJ	NUDT7
MTRF1	LUZP2
TEAD1	H2BC18
DNAJB12	DEGS2
INTS9	SLC16A4
GXYLT1	TMEM176B
BACH1	RAB34
NTN3	IFNG
TTC5	ACOX3
YEATS2	REM2
ETV3	SYT3
PCDH1	PSPN
SLITRK1	PIR
ARF4	GTF2F2
MLH3	SLC25A38
NUP42	HOGA1
LIG1	TACR3
ZNF510	ZNF385C
ING2	CLHC1
GARNL3	H1-3
PABIR1	ECI2
DNAJB5	TXNIP
SLC51A	RNASET2
MYO1E	SIAE
GABRA3	HAUS5
STX10	ERCC2
DCUN1D3	SSBP4
SNRPD1	FRMPD1
ITGA1	RPL3L
HYCC1	KIF22
JAM2	ACAP3
NACC1	ZMYND12
NUP50	VSTM2L
PAMR1	ECT2L
UGDH	PGLS
HMGCR	LRRC4
WEE1	BHLHE40
RPS16	LARS2
VSX1	NELFB
PEAR1	BCAM
ARID5B	EAF2
LRFN1	CLTRN
SLC25A44	TSPAN12
CA13	CLEC2L
GPR149	PRDX4
SLC25A5	PABPC5
MOB1A	SHLD3
CLVS1	CYP20A1
LACTB	HNMT
SLC35D2	PPP5C
CYRIA	PEBP4
PAIP2B	WARS2
CT45A2	PNMA6A
ZFTA	PLPP7
DYRK3	CDC14B
LSM11	H4C14
NDN	IQSEC3
REST	NYX
VPS26A	IRF2BP1
TLR4	NAALAD2
XK	TMEM151B
DDX41	HOMER3
FDPS	FCGRT
ZPLD1	FAM89B
WDR3	PAFAH2
CNTN5	CLIP3
GPATCH1	PLXNA2
SRD5A3	TERB2
RAB8B	PPARD
SDR39U1	MED14
CGNL1	CBY1
SNAP23	B4GALT7
LYN	GYS1
TSPAN2	PDXP
GABRG1	MEN1
ELK4	N4BP3
PAQR9	CBR4
ZBTB34	TPBG
ZFP69B	PBXIP1
POLR1F	FSD1
TENM1	IGF2R
NMI	RAD51B
BRMS1L	S100A10
JAKMIP3	MSN
SSRP1
MRPS5	PKD1
DAXX	LINGO3
PLEKHG1	LURAP1
KCNA2	NSMCE1
LRP1B	ENTPD3
LHFPL2	RTL6
TBC1D24	MAP3K14
ECHDC1	MBD6
DNAJC18	WIPF2
CAP2	TTC32
IFNGR1	MORN4
PDIK1L	TMEM244
RMDN1	DMPK
SLC7A11	PIGO
ZFP30	NA
SDE2	TRAF3
DUSP19	PLCD3
PDCD7	FIS1
CSTF3	TTLL12
PLCE1	MAP2K5
LUZP1	NIPAL3
LAMA3	ZNRF1
AGBL5	CCDC22
ST6GALNAC3	PRRT2
EID3	RCCD1
ZNF485	CBLN1
COMMD1	TSPYL5
SYMPK	QRSL1
PDE7B	ZNF574
NFIA	PEX7
NA	EEIG1
TRIM9	KREMEN1
SMARCAL1	CHURC1-FNTB
FN3K	SELENON
ZNF189	G6PC3
CHRM2	RNF43
PSMA5	GAN
UBE3C	EBF3
ZXDC	ZCCHC10
TACC2	STK40
APC2	OMG
CNOT3	POLA2
OTUD3	CDKAL1
PLCB1	GUSB
ANKRD30BL	ASPSCR1
FRRS1	MINDY4
WDR5	MECR
SHC3	NBL1
PEX26	CD1D
SLC22A23	FAM174A
CD47	SMPD3
EPX	DGAT2
EPN2	IGSF3
EZR	ADAM15
EPHA7	ABTB2
UBE2H	EFHC2
DCC	GDPD5
UTP11	CLYBL
FAM81A	C2orf66
HLA-A	TSEN2
KRBOX4	FBXO27
AHCYL1	FEM1A
FAM91A1	LIN7B
PCDH10	SIVA1
C3orf52	SLC9A8
TRAF3IP1	SDK1
CENPL	RAB11FIP5
CHL1	HYAL3
SLC25A21	ADRA2A
PKP2	PRTFDC1
MICB	ENO4
PRRC2C	ANGPTL6
KIF21B	TECPR1
ARHGAP19-SLIT1	URM1
SLC30A1	H2BC5
NR3C1	EEF1AKMT1
TRA2A	NFKBIB
FRMD4A	SEZ6
TBC1D7	OR10H1
AOC3	CREG1
MTF1	GNAT1
ZNF350	B4GALT5
C1orf226	THAP4
MMP16	PBLD
GALNT10	DNAL4
DPYD	UXT
DKC1	MRPL24
CANT1	ZNF658
SCLT1	HSPBP1
	TAC3
OTUD7B	RXRG
GAREM2	SLC20A2
TGFB2	PORCN
LDOC1	ZBTB20
ZNF395	SLX9
UNC45B	ALG8
NDRG1	SOX12
SESTD1	AMBRA1
CASTOR2	PMM2
CSNK2A2	APTX
FAM78B	THOC6
MYO1C	CTSA
PRB3	ANKRD50
IPMK	TMEM200B
TIAM1	FARS2
RALY	STX1B
PEAK1	COX7A2
ABCB8	MAGEF1
ANP32B	PSMG4
CAPRIN2	FUT4
KIF3C	PLBD1
KDELR2	CDK20
TNIK	ASB6
KDSR	SLC25A39
CCNT1	STARD10
FNBP1	SVBP
CDH12
PCDHB16	SOSTDC1
PTCD3	MAD1L1
POGLUT3	LHX9
RNPEP	CPEB1
CLPTM1	MVB12A
DAB1	BLVRB
TEX47	SDR9C7
SYCP3	PELI3
VKORC1L1	PLD2
CCDC9	PHOSPHO1
ACTR2	TMEM116
CAMSAP3	COMMD5
ARAP2	REX1BD
ARMH4	PLEKHF1
BEX2	YAE1
CYFIP1	PCYT2
SLC1A1	ATP5MC1
NXPE3	DPP6
RYBP	NIT2
C1S	VAT1
CFAP47	DKKL1
BMS1	H3C11
SLC35E4	TLCD3B
ANAPC1	AMACR
ZCCHC4	RNH1
ENTREP1
KCNRG	TAMM41
CRLF3	IRF2BPL
DNAJC21	CNNM2
SUPT6H	RBMS3
TFAP2B	HPS3
HIF1AN	TATDN3
ST6GALNAC5	CKLF
PIP4P1	MATN2
ACAT2	NAT14
BOD1L1	CRISPLD1
ZMAT1	NEURL1
CENPB	HDDC2
SMC2	PEX14
ZNF684	TMEM214
ACOT7	TCAF1
CWC22	CDK5RAP1
NTN4	SMIM19
C2orf72	C2orf80
SYT9	SERTAD3
IREB2	YIF1B
DHX35	PHKG2
LAMB1	TOMM40
GDA	DGUOK
RBM28	PPIF
SLC27A5	COL5A3
RBMX2	SLCO3A1
MFAP1	EBP
MED17	GGA3
PLPP6	HMX1
HIVEP2	H2BC26
SQLE	CBX4
GBP6	CITED1
MTRFR	PPIL1
PHLPP2	B4GALT6
CNOT6L	C1QL1
NUS1	USP10
SLITRK2	PNPLA6
ARL5B	ME1
KCNA4	PLEKHG4
SETD7	GGCT
EXOSC7	TMEM219
ONECUT1	TIPIN
CEBPG	CINP
EGF	ANXA5
DCPS	SAMHD1
INTS3	CP
FEM1C	SVOP
BLTP3A	NUP107
GABRR3	RANGAP1
PGRMC2	CRPPA
MAB21L1	NIBAN2
RFC1	H2AX
GRB14	DGKZ
DOCK1	CHAT
OMA1	DDX39A
ATL1	FAM3A
GAS2L3	GLB1
FHIP2B	DMAC2
STYX	NLGN3
YPEL2	ABCD4
CACTIN	TENM4
NUDC	SLC66A2
SETD2	XNDC1N
LIPT1	WDR18
CC2D2A	WBP11
STX16	NECTIN1
GOLGA6L7	DNASE1
RSPRY1	ANXA6
USP44	TAS1R3
PI4K2A	FAHD2A
NLGN1	GOLGA7B
CCNG2	PRKAB1
ETAA1	SLC2A13
RHBDD2	PSKH1
NUDT9	SERPINE3
SLC20A1	CENPS-CORT
JMJD6	COQ8A
MGAT5B	BCL2L1
	RESP18
PAG1	HAUS1
ZDHHC5	CRYM
CHKA	ACOT1
DUSP16	SLC35A2
IFIT1	ELAVL3
ERCC4	EML2
FNDC3B	CKAP4
PGBD2	BCL7C
CHFR	IRAK4
CCBE1	PTGES2
AKAP6	VPS37B
NUAK1	TMEM242
SIPA1L2	ODF2L
STOX2	PGAM1
GGA1	CLPP
UVSSA	MTBP
PDE8B	TM2D3
LHX2	DPYSL4
ENTPD7	KCNJ6
ST3GAL2	SPTBN2
LPCAT3	KCNH2
EXO5	MMP9
SLC35A3	DAZAP2
FRAT2	RPS20
FANCI	MRPS26
L3MBTL3	PRMT2
MTMR11	ABI3
FILIP1L	CHRDL1
ZNF513	TPPP3
KDM5A	TSPAN4
PARP9	CHRAC1
SLITRK6	PAFAH1B3
GABPB2	CPSF1
TOM1L2	SCN1B
CELF3	BAMBI
PAK2	LYRM1
DGKH	DOCK11
FEN1	YIF1A
SV2C	SHISA4
CHAMP1	PRCC
TP53INP1	RABEP2
GRID2	CACNA2D3
OSBP	MEIS3
GABBR2	LRRC40
NR2E1	PIGQ
RAB11FIP4	LENG8
CD83	MAP7D1
YPEL4	RAB1B
FBXO15	DDX51
ZBTB21	PYGL
TMEM186	TNR
EYA1	ANKRD54
ZC2HC1A	RPLP1
RRS1	SCAND1
ANP32E	WASHC1
THAP2	SOCS2
ZBED6	ARHGAP44
BDH2	ALDH1B1
WDR76	FLNA
GAS2	NCKAP5
HBG1	LSM2
RNF126	SPINDOC
LRRTM3	FAXC
NTRK3	NABP2
NFE2L1	H2AC8
MNDA	GPX8
BBS10	SHQ1
TMEM169	NCK2
TMEM168	TBL1Y
YTHDF2	SCFD2
MAN1A1	B9D1
RPSA	TMEM25
WDHD1	ITPA
ARF6	FLII
EED	CHMP1B
AGO2	PLD5
APBA3	CSTF1
ELAC1	SEC13
ADPRM	ANXA7
ZSCAN31	JPH1
FAM184B	RIOX1
FRAT1	UBL7
NUB1	C3orf14
TMEM200A	SBSPON
NALCN	COQ8B
PCDHGA3	NUCB1
ZNF232	SLC38A10
SEMA3F	GALT
NDC80	GALNT18
ZBTB7A	DCTD
CLP1	NAMPT
ZNFX1	COMMD7
AMER2	XPC
SEPSECS	LCP1
ST8SIA3	PATJ
ZNF358	ARHGEF10L
RAPGEF1	MMP15
SPOCK1	WDR5B
ARHGEF26	RIN1
IGF1	TMED1
AHSA2P	TMEM101
NUMB	ELAPOR2
TNFAIP3	PHF1
CKAP2L	FLYWCH1
KLHL15	BEST1
WBP1L	RBM3
GEMIN4	HUNK
MYT1	TRARG1
ZBTB26	FOXK2
MYO1B	FAM219A
ANO5	FSIP1
SPTY2D1	RHBDF1
NEPRO	KLHL17
GRM1	NDUFB8
GDF11	CRELD1
GASK1B	DNAH10
BMPR1B	PLEKHA7
SPRYD4	NT5M
SH3GLB1	MCTP1
HASPIN	NDUFA10
ANO3	TMTC1
LRIT3	HENMT1
PYGO1	LYRM7
HIRIP3	NA
LGMN	NHP2
ERLIN2	GNPDA1
CTNND1	FAM174C
FAN1	MATCAP1
ZFAND4	FUBP3
TENT4B	DDT
STK4	PLPPR5
CNTNAP3C	POP4
TMEM74	SLC22A31
PIP4P2	CDK5R1
UBOX5	MBD5
AKAP1	FAM174B
CCNJL	STAC
TMEM196	PCGF6
EYA4	H1-2
MEPCE	PPP1R14B
RAX	SLC48A1
HNRNPA3	CERS4
CDK4	HADH
ZNF613	KCTD17
PDP2	KRTCAP2
NOP14	BLOC1S1
FNBP1L	DUSP14
LONRF3	PPP6R1
ZC3H12B	REEP1
RSC1A1	TUBB3
OPN3	SEC22A
FRMPD4	TRAPPC11
AQP4	PFN1
EDN1	VPS50
PCDHB4	LGALSL
GSKIP	MOB2
TFEB	MRPL55
KCNA1	CTBP1
KDR	PECR
GOLGA3	SLC25A19
KBTBD7	FAAH2
GALNTL6	THOP1
MORC2	ARF5
HNRNPA1	GSTO1
DUSP6	ZNF786
PHF6	IGSF8
SPECC1	PPEF1
	CCDC13
EPN1	ZMAT4
SLC36A4	TSPAN33
PTPN12	ECSIT
CDK12	BPHL
MRPS18C	GTF2A2
ZNF770	CCT7
DCAF1	AKR1A1
AATF	RGS19
ITGA4	DACT3
PCDHAC1	GPRC5B
ACOT9	DNPEP
FZD5	WWOX
OBI1	BEND5
GHSR	SERHL2
FRMD6	ATAD3A
USPL1	SORD
CEP63	PRDM5
TSSK2	NR2C2
KDM2B	ADAP1
MARCHF8	SMARCD3
COX19	ALG14
CCDC177	CLN6
TFAP2C	ELAVL4
SWSAP1	NCBP2
MED25	DACH2
MAPK8IP3	COX10
GAB1	EYA3
DCP1A	LPCAT4
TGFBRAP1	UBAC1
PTPN21	MTOR
SMARCAD1	NOA1
PDLIM1	NDUFA12
PIK3CB	TBC1D10B
UBE2O	NA
PSMD7	SH3GL1
CXXC5	DISP2
ZNF608	TMEM218
GATC	SMIM29
RBM12B	THOC5
SNCB	IBA57
LRP6	TRAP1
SUDS3	GFER
VTN	MID2
ZMYND19	CDKN2D
ATP1B2	LGALS4
MPP2	SLC25A30
PANK2	OLFM1
PCDHA11	USP11
KCNIP4	H1-0
STOML1	DPF2
LRRTM2	PDCD6IP
ZNF552	MRPL10
YIPF6	TMUB2
KIAA2013	NEUROG1
KCNAB3	PSMB2
RC3H1	LMNB2
RFTN2	EXOC7
STEAP2	RETREG1
UBALD2	TPRX1
RAD54L2	SDF4
ZEB2	FBXO2
NHLRC2	SPOUT1
GADD45A	FAM171A2
PARP11	MRPL35
GEMIN5	AKAP3
GNA13	MAGED4
KCTD1	NDUFA6
SNTB2	HDGF
PLEKHA1	SLC25A20
BICD2	PPP1R12C
ACP2	IFT88
MTHFD1	SQSTM1
SNX10	RTBDN
SOCS6	AP3B1
CNTNAP1	HDHD5
C16orf87	NAT9
ZBTB10	RTN4RL1
OPN5	NT5DC3
FAM167A	PSMD3
CLK1	CORT
UPF2	GOLGA5
HAUS4	ALKBH8
KHDRBS2	SYT6
INSIG1	MANEAL
THAP1	FBXL17
PRTG	INA
PIGG	POLR3H
SMYD2	ZNF385D
CDK19
GALNT4	KLC3
BRI3BP	UBXN1
SF1	HSD11B1L
YTHDF1	DTX3
ZBTB7B	HS6ST1
PPARGC1A	PLAAT4
CRACD	HIP1R
HAP1	UBE2S
EXTL3	EPS15L1
CDHR2	CUL7
LAPTM4A	HMGCLL1
CHMP2B	PALS2
TMEM267	AKR7L
TUFT1	AKR7A2
FBXO30	NR6A1
CAT	CDK10
TMEM178A	AGPAT3
SLC6A9	GCLC
SINHCAF
PNN	BOLA1
TARDBP	EHMT1
STARD4	OGDH
DTX2	STEEP1
IKZF2	CMSS1
LIMA1	UCHL3
USP4	TMEM18
AJM1	PLPP1
ZFX	OR2T29
SNTB1	BTBD2
CUEDC1	AAGAB
ARHGAP26	LHFPL3
ARL10	PSAP
FRRS1L	U2AF1L4
PALMD	SAR1B
DENND2C	ANAPC15
SEC63	PHGDH
ZNF827	POM121C
DENND11	PPP6C
TXN2	UBE2V1
AK3	PSMB3
SMARCC2	SRPRA
TCHP	ZNF793
ZBTB33	EMC10
INTS12	PRKACA
MECP2	LACTB2
GPR37	IFRD1
PENK	TAF1B
SOX2	PRDM13
TGFBR1	CHKB
TCEAL6	MRPL42
SATB1	H4C16
VPS13D	MAPKAPK5
ITGB1	EIF2A
ZC3H12C	CHGA
ZNF559-ZNF177	OTUD5
LYSMD2	NUDT1
PTPN6
ACAD11	MZT2B
NOM1	NAXE
SLC44A4	PPP2R2A
TERF1	C1orf122
BARD1	POLR3A
YOD1	WFIKKN2
HEXIM1	MRE11
ADGRA2	GAK
ZNF705D	PPP1CA
SIKE1	RFT1
GPSM2	CHCHD2
LRATD2	G6PD
NIM1K	IPO13
RAD1	CWF19L1
RGS17	SAT2
BTBD9	EIF6
ZRANB3	RNFT2
ATXN2	PEF1
CHST3	PNMA8C
FAM168B	RBBP8
ID2	CDK9
PHF12	LARGE1
ICE1	GALK2
YKT6	CASP3
NECAB1	RPL10
DLD	C1QTNF9
ARMCX3	PPP1R10
SYNM	NCBP2AS2
MCL1	TRIM35
ZNF445	CYCS
DHX57	MRPS28
TMX1	SLC25A26
ZNF507	SAG
SMC1A	CHP1
CDADC1
RRN3	NDUFAF3
NEUROD1	FZR1
SLC39A14	PYM1
ARHGEF2	SLC5A6
SPA17	SYNE3
CCDC14	RFNG
DYNC1H1	HAX1
BEX4	DLST
NPL	NAGA
SYNCRIP	SHMT2
LMNTD1	TRAPPC3
L3MBTL4	MAPRE3
EDC3	UBE2F
FAM199X	AP1S1
VCPIP1	PRKACB
PKD2	RTCA
CD46	PIN1
GFPT2	RPS19BP1
CDK18	RMND5B
KDM7A	HERPUD2
PRR14	ANGPT1
SLC4A1AP	ATG7
FLT1	XPA
HNRNPUL2	FXN
SMG8	TBC1D22A
ZNF112	DDAH1
DYNC1LI2	KRBOX5
SLC23A2	MED8
CSMD3	IGBP1
CAMK1	AUH
KLHL20
GAL3ST3	NIF3L1
ETV5	BAG6
GPR88	SDHC
SEC61A1	TRIM24
SPIN2B	TMCC2
MGARP	CCND3
AP4B1	NPM3
TANC1	ZC3H6
TNFRSF21	TTL
STX17	GPR137
GAS1	HMBOX1
LRRC8D	PWWP3A
MED27	GRM5
UBE2V2	ERCC1
RPL26L1	FBXO25
ITGB7	FAM76A
CTCF	SYNDIG1L
PRPF38B	PPM1F
UBAP1	HSBP1L1
GRM3	USP2
BCL7B	ABR
GTF3C6	SPON1
FAM53C	TRAPPC10
KLF6	CARF
AGAP3	YJU2
FAAH	NDUFS4
JCAD	BUD23
GTF3C4	RBM41
MYT1L	ZNF804B
SAV1	SLC35B1
MAB21L2	MCM8
SAXO2	RIC8A
TTC28	KDM4B
PLP1	TSN
SORT1	PFKL
SSH2	ARL8A
SUPV3L1	JAGN1
TNFRSF19	IGFBP7
AMMECR1L	PPP4R4
SPTLC2	SMIM10L1
VAMP1	UFL1
NELFA	GGCX
PRKAB2	SHH
RGR	RRAS2
SEMA5A	ZNF428
UQCC3	FKBP8
POLR1D	PGAP6
GPR85	HDLBP
RNASEK	NOSIP
SIAH1	RBP7
PTS	COPZ1
TRNP1	TSG101
TNFAIP1	SPATA5
STAT3	LRRC41
C1orf74	LIPA
B3GLCT	ST18
RORB	BRPF1
KCND3	GNA11
LMNA	RAP1GAP2
ZSWIM1	UCKL1
SLC22A15	ZMYM5
CDC42EP4	PEX19
ABHD17B	TTLL7
JCHAIN	MRPL17
PIK3R1	RNF113A
FKBP4	PYCR2
ZZEF1	UTP14A
FOXO4	WASHC2A
GOLGB1	RNASEH2A
UBA5	PBX3
TDRKH	ATP6V1H
BET1	IKBKB
VASH2	SLC25A16
SFMBT2	RPA3
FGF9	DBF4
ZFAND3	TMEM9
HOMER2	LASP1
ZNF563	PDE3A
DNMT3A	KIAA1614
EDEM3	ELAVL2
LRRC4C	USP39
MTX3	FHIP1B
ASH2L	SDHAF2
SKIL	CA14
ZBTB6	NMNAT1
NXPH3	VAMP7
SLC15A2	EGFLAM
KRAS	BHLHE41
MTUS2	DMAC2L
ZNF835	PBDC1
SMCR8	CDK7
PHKA1	SS18L1
GPR179	CTSF
RASGRP1	TCEAL7
TSC22D2	PMEL
LARP1	COQ7
TP53INP2	RPL30
HSD17B7	CAPS
PGM2L1	GTF2E1
TMEM63B	RPUSD1
RBM17	LMBR1L
PER3	FADS1
DNAAF9	GPCPD1
NSRP1	MED10
SLC5A3	IFT46
WDR91	TCEA2
MTSS1	VAPB
CYFIP2	COPRS
CSTF2T	RGS10
RSL1D1	TCTA
PCDHGA7	C18orf21
PDE3B	ATP6V1FNB
RNF169	INTS6
DHFR	TP53I3
MACIR	TTC8
MB21D2	RABGGTB
CCDC136	CDK5
LDB2	GPR160
TMEM170A	BTF3L4
TMTC4	CACNA2D4
TTLL1	UBN1
GRIA3	HDAC8
NIPBL	MARS1
MAPK10	NDUFAF4
DCDC1	B4GALT1
BTG1	ISCA2
MSL2	D2HGDH
TMEM87B	ASS1
GPN3	TOPBP1
TMEM64	ADAMTS19
FASTKD3	UBR7
C3orf70	SNX6
OLFM3	ACTL6B
MRFAP1L1	GGA2
ATP7B	CYRIB
RABGAP1	ARPC4
UFD1	STMN3
STRIP1	POLR1C
DCAF10	ATF6
POP1	SNX15
NOL4	APLP1
KLHL32	ADH5
ZNF783	UBE4A
MPHOSPH10	TBC1D17
GPATCH2L	QRICH1
GFPT1	PSMA1
ITGB3BP	SH3GLB2
ZNF142	ARL4D
NEK9	CDO1
GRIK2	SOD1
RFFL	DAP3
IBTK	KRI1
MRPS35	SLC25A29
SCG2	LUC7L
PUM3	TEX264
SFPQ	ELOB
PHF8	ATP6V0E1
ZDBF2	RERG
RAI14	UNC50
PNMA2	RPS14
RALA	SBF1
JARID2	FBXO31
CCDC183	PCED1A
GATB	CTNNAL1
SLC35D1	MAOB
GPATCH3	G3BP1
ACSL1	TMEM147
NSF	COLEC12
BHLHE23	TMA16
EBNA1BP2	DHX30
UBXN7	AP3D1
MIEF1	EPB41L4A
NTAQ1	ATF6B
NISCH	TOP3B
PDS5B	CTPS2
COCH	TMEM41A
UBE4B	FAM200C
NR1D2	MRPL11
HSDL1	HIBADH
NKAIN3	PHB2
SCARB1	APOO
ADAMTS3	SLC6A1
MFSD14B
NOC3L	NT5DC1
AGPAT1	RASSF4
PDP1	SPAG7
CDS1	TNPO2
SNAPC3	MRPS31
CBX1	PRMT1
MPP3	NDRG4
SASH1	PDCD11
PPFIA3	DAGLB
DIPK1C	TIMMDC1
RPS9	KIAA0586
DTNBP1	PPP1R3F
ULBP1	RAD23A
SRRM1	KNOP1
RAB30	SNRNP27
ZFAT	PRDX1
SLC9A7	POR
LRRC26	CPLX2
GGT1	NDRG2
RPS6KA6	TMEM65
ICA1L	RALB
DUSP8	C12orf57
FAR1	ACP1
SLC10A4	ZNF219
DDHD2	DACH1
DHCR24	PPP2R2B
CLK2	EHD1
EIF4G1	C5orf22
RWDD4	FNDC4
TCF12	TRAF3IP2
CCDC85B	MANEA
FMR1	DDOST
NRAS	GNL2
NDUFAF1	CMAS
TMEM108	SLC39A1
ATG13	MARCKS
NFXL1	MFSD6
CNDP2	LDHB
GJA9	NTM
ST3GAL6	AKAP8L
ABHD6
DNAJB1	CETN2
LHFPL6	MTMR14
STK38L	ENOX1
ZNF550	HTATSF1
DGKB	PRR13
FSBP	URI1
EMSY	GSTA4
SAMD4A	RMND1
	SLC35A5
GCN1	SOBP
PLSCR4	PLPPR1
UQCC1	HMOX2
SMO	GNB2
ARL2	NDC1
SPATA6	ESD
LRRN3	TRAPPC6B
CABIN1	R3HCC1L
EXT2	NRXN2
GK3	ZDHHC2
RTN1	CAPZB
ELOA	NMRK1
TCEAL9	NCKIPSD
DNAJA1	POC1B
ZBTB41	C9orf78
LYAR	EIF3I
DPY19L3	SEC11C
SCRN1	PPP1R15A
SNCA	MTIF3
DST	ALAS1
SLC35A1	MIEN1
ZNF664	ARL6IP1
CDC16	PTCHD4
CMTM6	NDFIP2
SEC62	MARCHF2
TRIM32	GAREM1
SMYD3	CNGB3
ZBTB14	BCL2L13
ZNF263	INTS5
NPLOC4	ST6GALNAC2
SMCO2	PARP6
DGKD	IRF3
ACBD3	RAX2
RAD50	SMARCD1
NUCKS1	KCNQ2
ASCC2	NEFL
CHPT1	LLGL1
MBLAC2	PLEKHM3
PDCD4	OSTM1
NAV3	RNF157
RPP25	GLCE
MAP3K3	TCEANC
FBXL14	COQ2
MAGI3	EXOC6
RTF2	THOC3
SPECC1L	ZNHIT1
OGFRL1	PSMD6
SLC30A4	CDKL2
PLEKHB1	RAB35
WNK2	ZSCAN18
ATOSB	GET1
RIMKLA	GOLGA2
CDH10	CTSD
ITSN1	EDEM2
IL10RB	AZI2
ATP6V1C2	LZIC
FAIM	LNP1
TES	TSPAN17
METTL25B	AEBP2
LRSAM1	CIAO2A
SEC22C	SEC23B
SPATS2L	AP1G1
ZNF267	VAMP3
SLC8A1	PARN
GPRIN3	PLS3
FHIP2A	SLC39A9
MPHOSPH8	BCAS2
CKAP5	PYCR3
LSS	FBXO34
TRIM13	BECN1
YBX3	RPL19
STAC2	PSME1
TBCEL	CHRNA6
TF	NECAP1
KLF12	H2AC25
ZNF207	MYO3B
SSBP3	PIGV
ADAR	APBA1
PFKFB3	PPHLN1
SLC2A12	TRMT11
MTA1	CKMT1A
TENM2	SNX5
RNF146	NR2C2AP
HARBI1	RAB15
ADPGK	SAMD14
PALS1	QPCT
C12orf29	CDC123
GPR89B	GIN1
HLA-B	ACAD10
RFXAP	BEGAIN
ZBTB43	MYLIP
PRPF4B	CHURC1
ZBTB22	PRORP
DOLPP1	SLC50A1
PPIG	CRCP
RRP8	INPP4B
HAUS7	SCPEP1
VRK1	RWDD1
PCYT1B	RPL13A
NDUFA3	PLAAT3
WTAP	ADSS2
TCF4	HGS
OTULIN	FBXL5
LMNB1	SNU13
C9orf40	IDH3B
HPGD	NAXD
COL5A2	RABL2A
VTI1A	NUDT12
MAGT1	ATP6V1D
LRRC10	POMGNT2
LRRK2	DCAKD
FOXN2	RBM42
CXADR	P2RX4
AIF1L	PNMA3
DIP2B	SLC29A2
DIXDC1	VPS52
CRIM1	DELE1
DENND5A	GMEB1
PPP1R37	RSU1
HNRNPA0	COX6A1
FGF11	MYL12B
CPXM2	TAPBP
ENAH	IGFALS
BAG2	TBCC
NELL1	QSOX2
HYAL2	TECR
CHSY1	FGF12
WDR82	TMEM54
C2CD3	MMADHC
MSRA	NDUFB6
SYNC	DHODH
MARK1	BEND6
ABCF1	SMAP2
ARID3C	RPL31
GSTCD	PCDHGC3
PHACTR3	UBXN6
NYAP2	TXNL4A
BORCS6	PSMF1
ERCC8	SANBR
TAFAZZIN	PSME2
KEAP1	STX12
ZFYVE28	IL26
ISG20L2	NFS1
ADNP2	BSDC1
PPP2R1B	TTYH1
PIGW	ACTR10
TLL1	TXNDC16
B4GALT3	DDX27
TOE1	DIS3L
ZSWIM6	EEIG2
POLR1B	BAG4
NFKBIA	FBXW8
STUM	GABRR1
DDX11	DMAP1
TUT1	TIMM44
UACA	GNAZ
BLMH	TOMM20
FAT1	PDLIM5
VPS16	MTCH2
CBX8	ENO1
GKAP1	POMC
RFX5	PPIB
ABCB7	METTL5
	PRKAG1
COPB2	UBE2E3
PDK2	ICA1
NA	MPP4
PPP1R9B	TAF9
UTP4	C8orf76
FAM187A	EFCAB14
OSGEP	ARL6
ZBTB5	FNDC5
NXPH1	NME1
TMEM200C	GLOD4
ASAP2	SPINT2
SC5D	ST3GAL3
MYO18A	GPR108
RBM7	ZNF274
NA	MRPS30
TPCN1	PPP2R5D
FASTKD1	IL11RA
GDAP1L1	GUCD1
MMAA	ALG2
RELB	ATRIP
ZSCAN30	PCSK1N
NUFIP1	M6PR
CCDC112	PDXDC1
IQGAP2	NSMF
ARHGEF11	SLC35A4
KCNA5
TFDP1	TMED10
SLC25A17	FAM120C
EIF3J	BZW1
UBE2B	ATP6AP1
ZBTB37	MLEC
SDCBP	NANS
DSEL	DNAJA3
COL9A1	NIT1
TIGD7	TMCO3
HNRNPAB	DPY19L1
NCK1	STUB1
GCNT2	ANKRD52
ICE2	JMJD4
GAS8	PSMB7
ATMIN	SLC17A5
DBR1	RPL37
CAP1	WDR45B
PNMA8A	TELO2
RIOK2	UNC5D
LIMS4	IPP
PPP2R2C	ATAD1
ADORA2B	STRN4
MAP1B	DNAJC15
ZNF326	MAP2K2
ILRUN	PSMC1
ADAM10	CLIP4
TMEM17	KLHDC8B
FLRT2	SUGP2
GRB10	FCHSD2
RBM15B	NAA10
RAPGEF4	KIN
TYK2	DUSP3
COPA	CLSTN3
INTU	TCEANC2
ELOVL6	RPL26
EXTL2	RUNDC1
TSPAN15	RCN2
TRHDE	SLC37A4
TGS1	IDH3A
EWSR1	MICU2
PCGF5	ATP6V0D1
MRPS9	ACTR1B
ANKRD12	MRPL14
NFAT5	ZC3H8
MFN1	ALAD
GNB4	CHRNA5
PPP1R7	BTRC
ZNF330	ABHD10
VIRMA	NDUFV2
KLHDC10	DPYSL5
AKIRIN2	THOC7
MED1	OAF
EXOSC3	FAM168A
RUNX1T1	GNAQ
ARHGEF28	KIZ
CERS3	SCYL1
KCNMB4	CDIN1
PTPRA	RNASEK-C17orf49
NSMAF	TPD52L2
CFDP1	ACTR1A
HNRNPA2B1	DERA
ATP7A	PRPF40A
HAUS3	TMEM62
ARGLU1	TMOD4
RSF1	MAP2K4
TM9SF3	TMEM106C
AQP1	GPR162
PLEKHF2	TSR2
L2HGDH	MPC2
CEP89	EPDR1
PANK3	NOP16
CLOCK	STK35
GNAO1	NDUFS7
TOM1L1	GLRA2
ASRGL1	NUDT11
PTPRS	MDGA2
TRIM39	NRBP2
NFKB1	PSMB6
PPM1H	CASP8AP2
TAB2	C1GALT1
UBE2K	SDHB
PISD	GDF9
SFSWAP	TRAPPC13
SAMD12	COG6
ORC5	RPL35A
PXYLP1	DCTN2
POGLUT1	NARS1
GNE	MREG
DCLRE1B	LYSET
FAM156A	AP2M1
SESN1	FAM107A
RNF121	FASTKD2
MOSMO	TMEM183A
HNRNPU	GMPR2
RBM22	NTNG2
API5	SLC4A8
COBL	KLHL34
RNF40	PCBP4
NAA15	RD3
HNRNPF	SNX12
NUDT6	LGALS8
MAN2A2	RNF114
LRRC75A	TSSK6
LARP4	KHDRBS3
PITPNM2	KCNS2
DZIP3	SRFBP1
CRB1	HTRA1
PTGES3	CHTF8
RNF4	ATP5F1A
CRYBG3	PITPNC1
GSG1	FBXO4
KCTD2	RRAGD
SREBF2	CCT5
CDC42BPB	LYPLAL1
ESF1	RWDD2A
SASS6	SP140L
TTBK2	CYB561
RABL6	RPL36AL
DOCK10	PSMD14
VLDLR	MTMR7
CDC40	C5orf15
CHRM3	RNF13
SGMS1	FAM171B
SYBU	SPOCK2
PSEN1	AS3MT
PREPL	XAB2
CNGA3	SUCLA2
GPKOW	ATG16L1
CRKL	SNRNP40
ATIC	PSME3IP1
SLC26A2	KIF2C
PRKAA1	IMMT
DCLRE1A	ADCY1
TMED9	CEP295
PFDN1	POLE
THTPA	NA
ABI1	APH1A
GTDC1	NDFIP1
TIGD6	ATP5MF-PTCD1
ZCWPW2	H3C1
ATP9A	NEK4
MAPRE2	THAP9
ZRANB2	CUL4A
PURA	MTCH1
OSER1	DGCR2
DRP2	KLHDC3
RFWD3	ACHE
EIF2S2	RPL8
METTL23	UQCRFS1
PSTK	PPP1R1A
MKKS	SH3KBP1
WASHC5	NSMCE4A
CDC25A	ZNF784
FOLH1	PDHB
SEPHS1	STRADA
CAMK4	FAIM2
SLC46A3	IRX2
FAM110D	OLA1
GEMIN2	B3GALT4
F8A3	ZNF451
ZNF48	FIG4
SART1	DHRS2
PHOSPHO2	CEP85L
STAU1	P4HTM
PMF1	WDPCP
TFCP2	PPIA
EPM2AIP1	ERGIC3
SPHK1	FANCD2
HERC4	RPS13
CDKN2AIP	MPV17L2
JAG1	WDSUB1
FSCN1	GGN
PACSIN3	NRP2
THNSL1	NT5C3A
KIRREL2	AQR
CCT6B	PSMA7
GDPD3	UBE2Q1
SMARCD2	LRP11
ANP32A	CFAP52
DCAF12	FGF13
PWP1	ARIH1
NUCB2	RHOA
ZNF280B	C3orf18
EPG5	DEDD
MFSD11	SIX6
THUMPD1	POT1
KLHL12	PIAS1
ZC3HC1	HBS1L
KLHL23	TMEM39A
PCSK1	LRRC57
ARCN1	ALKBH1
ELMO1	VPS25
ELL2	STAM2
GFRA2	NDUFB4
WSCD1	SERPINH1
ARHGAP20	MAP4K2
ACLY	BAG5
TRAK1	ESRRA
SMU1	SSX2IP
FAU	CYB5RL
RWDD2B	RPRD2
CASKIN1	SNRPB
CTSZ	CAPZA2
G3BP2
KCTD4	WDR24
DIPK2A	TRAM1L1
ABHD13	CARM1
MSH6	CNOT10
MAX	CYB5B
SLK	GRINA
ARR3	RPL7A
USP3	VPS41
STK25	SLC6A15
FZD3	SCRN3
KANK1	URGCP
CRNKL1	TAF2
GAPDH	YIPF1
MAP3K10	EEF1G
TAOK1	LRRC59
KIF1C	LRRC49
STXBP1	ATP5MC3
WASHC4	TMEM132C
RABGAP1L	IDE
BAZ2A	GSK3B
LTN1	SLC25A3
SNRNP200	FBXO8
KLHL8	PAICS
EPS8	TDRD7
N4BP2L2	THUMPD2
SNPH	ZDHHC24
GTF2E2	FAF1
YWHAG	SMAD5
SYNPR	ATP6V1G1
KLF9	ELP3
RCE1	ARIH2
TMEM161A	PDIA4
CREBL2	PGP
CCDC28A	RPS7
PAPPA2	ABHD8
RCAN1	MRPL15
ZNF691	UQCRC1
PCYT1A	CLPTM1L
RRAGC	SUB1
SLC1A3	NPRL2
FNIP2	GRHPR
SPTLC3	CALM3
STAT1	CAMKK1
INTS13	POLR3K
ORMDL3
GRIA2	WARS1
SMYD5	PARP2
SEPTIN8	DVL3
CNTN4	RPL15
HEATR5A
CORO2B	CHCHD1
DNAAF4	RPS19
YWHAE	ROM1
SMAD1	CCDC85C
B3GALNT1	DCLRE1C
PCDH17	IMPACT
HNRNPD	AKAP10
LBH	CRYAB
UTP18	MED6
STAT5B	SH3BGRL
CSRNP2	ARL1
TIGD4	ARPC2
RRP7A	NKRF
ULK2	RANBP6
ITGBL1	SLC44A2
NSD2	UBR1
NELFE	YIPF4
FGFR1OP2	PSMC6
NUP205	CDK16
FOXJ3	ANKRD33
CADM1	CSNK1A1
GTF2IRD1	NCDN
ATP5MGL	CYB5R4
GNB3	FLCN
SMURF1	CACNB4
ELMOD2	HM13
XPR1	TMEM59L
FKBP5	C6orf62
GALNT15	SPIDR
ASXL2	CDK14
CNTNAP2	PROS1
CREB1	PPIE
RGS6	PSMA3
	BRD7
EFTUD2	PPP4C
MTR	RAB2A
RMND5A	GRAMD1B
EEF2K	DUSP26
RWDD3	CYB5R3
CCDC91	SSB
NF2	PSMA4
P3R3URF-PIK3R3	MAP3K12
EIF2AK3	NOL7
MAPRE1	UBAP2
PDZD8	MYL6
SYS1	DIAPH1
	TMED2
TBCCD1	ECD
NT5C2	EIF4H
ZNF131	ACTR3B
INTS4	WDR43
CUL3	STAB1
NUDT19	ATP6V0A1
CPNE3	CTBP2
	CRABP2
RRH	LIAS
SLC11A2	ACRBP
ACAA2	UBQLN1
PHF23	MRPL9
NONO	ACO2
ZBED5	ARL5A
UBFD1	RPL18A
C18orf25	DUSP2
CHORDC1	POLD2
GLA	C1QL3
SNIP1	DARS1
CCNL2	UTP25
TIMM17B	ILK
GPSM1	COX20
LLPH	IFT81
HPF1	EIF4A1
ZNF157	GPR22
GNPAT	SNAPIN
MMP24	CARS2
TSPAN5	THRA
PNPLA2	COPS8
IPO5	AIDA
SLC4A5	CRK
ARL8B	PDE1A
KLHL24	UROD
JRKL	KIAA1191
ELAVL1	LZTFL1
	C1orf21
UBE2Z	CAMK2N1
RABGEF1	ATP13A2
GUCY1A2	PFKM
CBFB	DHX40
CENPJ	LMBRD1
PITPNA	VPS51
GPR61	SNRPC
THSD7B	SLC39A13
PPP1R12A	NSL1
PGAM5	SRRD
VPS39	UNC119
GPS2	LNX2
MSI1	TLE1
PSMG1	MKRN1
HDGFL2	TBC1D5
GCFC2	SLC9A6
TMEM263	PSMD4
PTPRK	MCM4
MSL3	SLC35B4
GPRIN1	RBX1
DYM	GSR
CDC14A	CTIF
TAPT1	DDX24
MRPS22	CLIC1
ZHX1	RELCH
GIGYF1	NDUFAF6
CSTF2	TOMM40L
MTURN	WDR77
CLK4	LMO4
ZNF248	RUNDC3B
HS2ST1	TMEM33
MITD1	TMEM132A
ZDHHC16	EEF1B2
VPS72	SERPINI1
POC5
KATNBL1	APBB1
SLC4A4	SNX29
UTP23	HPRT1
NDP	PPA1
NEBL	TADA2A
PPP1R9A	ARMC1
PPIL3	CAMSAP1
PRPF3	HMGCL
BIRC2	PRKAR2A
ECE2	THY1
CCDC12	IMMP1L
DDIT4	PARL
AGPAT5	DNAJC12
IWS1	PTGR3
SUPT20H	NUP93
CNP	HSPA9
ZBTB25	RMDN3
BLOC1S5	PNMA1
PRMT6	PPP2R1A
RHOT1	TUBA1B
TRIM44	MAPK8IP1
GPATCH2	GBA2
EHBP1	CCDC51
ERICH5	SART3
GPR137C	OSGEPL1
HNRNPUL1	METTL3
TFIP11	TMEM161B
IMPDH2	SMAP1
ARFGEF2	GABARAPL1
PAIP2	RAD23B
BLTP1	PTPA
SMC3	SCO1
FUBP1	LDAH
ATP1B3	GBE1
WWC2	ZCCHC9
EDEM1	VWA8
RNF180	ACAD8
KLHL18	KCTD5
RELL1	SLC7A6OS
FBXO45	RPLP0
EIF3F	PPA2
PDE1C	TPD52
PCARE	NDUFC2-KCTD14
HMG20A	PHF21A
FGF1	HSPA13
SLC25A25	TDRD3
TRAF6	IARS2
TOPORS	FSCN2
ECPAS	RFXANK
KCNJ3	PTMA
PTDSS1	TXNL1
FGD4	TUSC2
CFAP53	YIPF5
MYO5A	DCTN5
KLHL9	OTC
DCUN1D4	RPL10L
RCHY1	LIG3
LAMP5	CRY2
UBE2L5	TMEM185A
CHIC2	RAP1A
PRR36	PFKFB2
XIAP	SLC30A6
NFYA	NIPSNAP1
SACM1L	YBX1
HEG1	PMS2
PELI2	FADS2
GTPBP4	SEC24B
SACS	HOOK3
RNFT1	PAM
DNAJC7	ELP4
SPRED1	RPL21
RIT2	GOSR2
PHACTR2	MTCL1
TMEM60	MXI1
CHST2	NLRP7
CSNK1G1	STK11
MYLK	BCKDHA
FAM184A	HMMR
INPP5K	WDR35
ANKRD10	MRPL3
HNRNPH2	RPS3A
SSR3	UBQLN2
ITPKC	MIF4GD
NCAM2	MLF2
SYT1	SECISBP2
ADNP	NPC1
ENPP4	ZNF644
CLPX	ZNF639
PIK3C3	GPR12
ELP5	CCDC90B
ARHGAP5	ESAM
ARHGEF7	NELL2
AMIGO2	HPS5
USP15	CTDNEP1
DNAJC28	ZCCHC17
NUTF2	DCUN1D5
ZC3H11A	CAVIN1
FGF14	PHC3
THSD7A	KBTBD3
BRD1	ARHGAP12
SIN3A	MCM3AP
NARF	STXBP3
THOC1	MIER2
PEA15	SYNGR3
RAB3C	RTRAF
MCF2	ZNF521
TSPAN7	AMFR
USP24	LAMTOR3
FCHO2	KTI12
SMARCA2	DEGS1
LZTR1	DDHD1
KCTD15	EME1
SCAF8	GPRASP2
WASF3	TRIB2
CENPC	B4GALT2
ZNF385B	VPS26B
ARMH3	DCAF17
BRD9	SCN3B
TBX2	SARAF
TFAM	CYP4X1
INSM2	CSNK1G2
CAV1	NBAS
SLTM	OSBPL2
CHCHD3	NHS
TMEM165	HEPACAM
TACO1	PSMD11
CLINT1	PAFAH1B2
UBE3D	SLC17A7
AIFM1	CACNB2
MOB1B	FLVCR1
ATP13A1	NCOA2
ERCC5	SP3
ZNF322	TANK
TM9SF4	EIF1
RSRP1	SALL2
RPRM	NCALD
UTRN	NFKBIL1
USP47	RNF170
BRD2	RABEPK
AMN1	IPO11
CALB2	RHBDD1
CAMK1D	RBPJ
UBP1	DYNLT1
RIC8B	GANC
STOML2	SKP1
HSP90AA1	KYAT3
MTCP1	VDAC2
TMEM260	PITHD1
EPM2A	MANF
DDRGK1	CELF4
ST7	DBP
HERC1	ZMAT3
SLC38A1
KPNA5	COMMD10
NKX6-3	ZNF410
CLDN12	SEC31A
PHF3	TSPAN13
EPB41L3	RPL18
DR1	CDKN1B
PAPOLA	MYL6B
DNM1L	PGAP1
AASDH	MAP2
ACYP1	EIF1AY
SEPTIN2	RB1
SCD5	HEXA
KIF21A	UMAD1
HOOK1	RPS6KC1
RNGTT	FBXO33
PTPRO	ATXN1
ARFGEF1	ACAA1
GNB5	ARFGAP3
SLC49A4	PHTF1
BTK	INO80
KLHL13	BSG
PPP4R2	WDR89
PPM1D	SCN2B
CDH6	SMPDL3A
N4BP2	WDR7
DDAH2	SLC16A7
LIMK2	DNAJC14
PTPRM	GGT5
SEC31B	ZDHHC3
RAB11FIP1	FH
ITGAV	CABP5
ZNF292	VPS53
PJA2	FUNDC2
OCIAD1	SLC35E1
WDR20	PCNA
NVL	STRAP
DENR	RNF220
DDR1	WDR37
GPM6B	DIRAS3
SLAIN2	ADSL
RXRB	NA
MRAS	KIAA1328
PMM1	UBB
ABHD5	FDXACB1
PHIP	UBAC2
HERPUD1	DCAF13
AP3S1	RETREG3
PTPN22	LRFN5
WDCP	PFDN5
NELFCD	MEIS1
CCDC66	CMPK1
SEC16A	MRPS27
WASL	CLTA
CMC1	LATS1
RNF2	MORF4L2
TAGLN	CERS5
NAB1	JPH4
RASGRF1	NAA35
TRIM3	VPS8
CPNE4	FBXW11
PIAS2	FKBP1A
ERP44	MAP4K1
	FAM204A
OGA	GNB1
SRPK1	TBP
SYNRG	EVI5
NFX1	ERMARD
SNX30	RPL7
CCS	DHX36
KLHL36	RMC1
MCF2L2	METTL9
TECPR2	DBT
LAMP2	VAPA
TSPAN9	MALT1
LMO2	MEAF6
GAS2L2	TMEM30A
NCAPH2	PRXL2A
C5orf24	TTC9
NA	SH3GL3
NA	RINT1
NA	RAB5IF
NA	UVRAG
NA	REEP5
NA	DNAJC27
NA	COL4A6
NA	ADARB1
NA	SCFD1
NA	CNOT11
NA	ATP2B2
NA	AGTPBP1
NA	VEZT
NA	SNX3
NA	OPN1SW
NA	IAH1
NA	HSP90AB1
NA	RPL17
NA	MAP6
NA	COX4I1
NA	NSUN3
NA	FAM162A
NA	PDE6D
NA	WDR83
NA	SIPA1L1
NA	MACO1
NA	SELENOT
NA	PPP3CC
NA	IVD
NA	MACROH2A1
NA	UBLCP1
NA	PRIM1
NA	HCCS
NA	COP1
NA	AP1S2
NA	ELP2
NA	SLC38A3
NA	CCNG1
NA	ATRN
NA	QSER1
NA	KDM3B
NA	RTCB
NA	ARMT1
NA	TAB3
NA	SLC25A28
NA	PRELID1
NA	ENTPD5
NA	PCMT1
NA	CCT2
NA	FBXO22
NA	WBP2
NA	ARFIP2
NA	HSD17B12
NA	UFSP2
NA	LNPK
NA	TADA3
NA	TMEM115
NA	STAG1
NA	INTS10
NA	HAGH
NA	VDAC3
NA	GCC1
NA	SERINC1
NA	TTC33
NA	BAALC
NA	LONP2
NA	TIA1
NA	OTX2
NA	PSMC3
NA	GDPGP1
NA	BICDL1
NA	ARF1
NA	TMEM178B
NA	PDZD4
NA	EID1
NA	SNX27
NA	SV2B
NA	RBM45
NA	WSB2
NA	TNPO3
NA	TRIM37
NA	GDI2
NA	TRAM1
NA	MAGED1
NA	ZNF562
NA	MAP3K5
NA	ARRB1
NA	MFF
NA	MKRN2
NA	ARPC1A
NA	ABI2
NA	CRABP1
NA
NA	SMOC1
NA	SEMA7A
NA	NSG2
NA	SLC25A51
NA	ETF1
NA	AMPH
NA	NUP153
NA	ZNF800
NA	CPSF2
NA	LZTS3
NA	ZNF280C
NA	SNX4
NA	MOCS2
NA	GPRASP1
NA	NMD3
NA	RBBP4
NA	ENDOD1
NA	GPALPP1
NA	YWHAQ
NA	PIH1D2
NA	MIOS
NA	PTPN2
NA	BTBD1
NA	MAP3K1
NA	ERGIC2
NA	STK39
NA	NUP88
NA	ATF2
NA	SGTB
NA	NOL9
NA	CHRNB3
NA	TAX1BP1
NA	GCA
NA	NOL8
NA	COX7A2L
NA	RBM8A
NA	MINDY2
NA	GPRASP3
NA	SET
NA	ST3GAL4
NA	SHOC2
NA	USF1
NA	PTRH2
NA	RBBP7
[truncated: 1,685 more rows]

## Sheet: 13LGS_4
1	2	3
summer active and spring dark (euthermia)	arousal from and entrance to torpor (torpor)	interbout arousal
grizzly liver euthermia, chinese alligator 1 liver euthermia, chinese alligator 2 liver euthermia	grizzly liver torpor	chinese alligator 1 liver torpor, chinese alligator 2 liver torpor
SCD	CFAP20DC	IL10RB
IGFL3	CDKN2D	PVR
DNASE2B	NEIL2	CKAP4
SLC1A2	UNC119	ESM1
TGM3	RNF208	POLR1A
MMP20	TBCC	C2orf69
NOCT	SHLD3	INTS10
CIBAR1	FOXP1	DPH2
C17orf78	HBEGF	METTL13
TMEM17	CPQ	POLR1B
RAB27A	SSC5D	B4GALT3
TMPRSS2	MDH2	LYVE1
IP6K3	NPNT	NCKIPSD
LTB4R2	FNDC1	WDR75
PFKM	SPATA6	CSF1
GAN		SRFBP1
PCDH7	RNF169	THUMPD1
MYLK4	ZBTB43	PRMT6
NRCAM	NA	DNAJA4
DHRS9	SYT15B	PSPC1
PIFO	PDE7B	SMCHD1
ITPKC	RHBG	CASP8AP2
SESN3	HES1	ANAPC1
BBOF1	WWOX	DCPS
PFKFB2	MREG	PREPL
CCNG2	POP4	GLE1
TRIM24	EFEMP1	SPEN
RAB30	GPATCH3	RIC8B
AVPR1A	CLEC7A	FOS
DNAJB5	MYL9	CARF
MOCOS	WASF3	TASOR2
TCP11L2	CERS5	ZNF319
PPP1R14C	SLC2A1	ADGRL4
GDPD1	ADPRM	CSTF2
C9orf152	EFNA3	PHKA1
CEP89	CABYR	C2orf42
STARD4	MAD1L1	FBXL8
C2orf88	TTLL1	DIP2B
HPGD	CDKN1C	METTL25
GFPT2	ABHD17B	G6PC3
C16orf87	TMEM202	SPATA5
RHOBTB3	TMEM250	CSRNP2
ELF3	RIOX1	PPIP5K1
LY6E	BTRC	ATP23
AVPR2	MYOM1	TBC1D8B
CCNJL	BST1	TRIM21
POT1	GPRASP2	ARID2
TRIM32	MMP9	OR2T29
SCNN1A	MAP3K8	TRMO
FANCF	GPR158	ANKIB1
TNNC1	LRFN4	BCOR
ZNF692	CHMP4C	TPPP3
NSD2	HAUS5	PUM3
DYNC1LI1	ANKMY1	XPO4
ZNF763	ZMAT1	ZBTB17
ARL15	FITM1	CDKN1B
EMILIN2	ARL6IP1	PHF8
VWA3B	AHRR	RHBDD2
TP53INP2	PHGDH	KCTD3
MTM1	SLC49A3	CCL3
MXD1	CYP17A1	NUP107
ZC3H12C	IGHM	TBC1D10B
ZNF267	PNMA8A	LNPK
ZBTB10	TOR3A	KLHL9
ZNF684	SIRT4	TSEN2
RBM41	SLC25A33	C1orf52
NSG2	COX5A	TMEM9
RICTOR	MESP1	NKRF
TMEM45A	H4C16	TECPR1
MDH1B	HDDC2	KMT5C
G6PD	PGAP1	ZNF385C
SLC16A4	GALNT10	TRAM2
PIGZ	CST6	ZNF668
BRCC3	SIL1	ZEB2
TDRD6	RRAGB	GUCY1B1
GPNMB	MINDY4	ENTPD7
SMIM9	SPATA24	GPX8
PYROXD2	SBK1	DSEL
CYP8B1	PYCR1	GYS1
ACP5	CD44	CAMK1
LRFN1	EEF1AKMT1	MMGT1
ESR1	OR10J5	SNX10
RDH11	UBE2M	PLEKHO2
PLAAT2	SLC30A10	FERMT3
SLC17A2	ZNF296	LYAR
OR1F1	TERB2	KANK3
PLAAT3	COX19	STRADA
MEIOB	MYLIP	SFXN4
SLC1A5	SHQ1	ZNF713
WNT5B	CNTNAP3C	SP2
SLC25A21	DES	UTP25
ATXN7L1	CHRNA5	TUBB
TSKU	GTF2IRD1	AKAP13
CD7	CNGA1	RPAP2
SPTB	OR13C9	TMEM104
NEUROG1	TMEM144	FBXW11
DDIT4	ADAM15	TPD52
AFF3	S100A12	RPA2
ASAH2	SKIL	GIN1
NAPEPLD	PTCD3	RAD50
SPX	SLC7A5	GNA13
HDAC8	CHRAC1	GALNT4
PPP4R4	CKAP2L	UST
IGFBP2	IGSF22	PLEKHM1
MPO	ST6GALNAC4	MMP14
IFT88	C5orf63	STN1
RASGRF2	SLC51A	DENND11
PTPN4	NFKBID	PRMT3
SPC24	PPARG	HDAC4
LIPG	PNPLA4	NOC3L
YPEL3	IGHV6-1	DDAH2
HMGCR	ZBTB5	BICD2
ANKRD18A	RFXANK	ZFP57
IL34	ITGB4	FGL2
NAALADL2	HMGN3	POLD1
MPZL2	MTRF1	ARPP19
EBP	FGF21	ZFP37
SRCIN1	INAFM1	CKLF
YPEL2	EXOC4	TDRD15
SLC39A4	PAQR7	TGS1
NABP1	NSMCE1	ADAMTS13
ITM2A	RPS6KA6	PRRG4
FGD4	HAUS1	HMMR
TMEM266	HMGA1	DDHD1
CYP7A1	CRB2	RMI1
FKBP5	RNASE3	MOSMO
CYP7B1	CDKAL1	PPP2R2C
CITED4	PTMS	ZBTB20
GSTM1	PHLDB3	FRAT1
ANKRD7	ACKR4	PPM1H
SLCO1A2	IGKV1-16	TMEM267
DCAF4L1	BBS2	KLHDC7A
SHLD1	POLR1D	PIP4K2A
LOX	LMO2	ZNF239
ZNF563	SIAH1	ARHGEF2
ERVW-1	IFI44	CENPO
MTX3	SDE2	PHACTR2
PPP1R3G	FARS2	WDR89
HIVEP1	RNASEH2B	KLF2
GGT1	FDXACB1	PARS2
DYNC2H1	FAM47E	MAP7D3
TNFSF13B	B3GALNT1	NUFIP1
MAB21L3	GDPD3	DHX33
MCM6	SDR42E1	BICC1
PXMP2	POU2AF3	ZC3H8
KCNK5	FDXR	KCTD13
TTYH2	CEP76	LATS2
TMTC1	PLEKHG4	TFPI2
THAP1	GMFG	ZC3HC1
PDILT	CORO1B	TAB3
GDA	BACH1	RIPK2
SCMH1	IL11RA	CMC1
NAMPT	PRR22	CSF2RA
ZNF428	SYBU	PLP2
ACMSD	PRTFDC1	ZMYM4
UGCG	IGKV1D-39	FRRS1
PLXNA2	ANO10	MTMR3
FBXO4	DDX3Y	TADA2A
ZMYM5	FAM172A	TRMT9B
CIDEC	BCL7C	NLK
AHR	GAA	EGR1
TTC30B	PEX11A	HOMER1
GGCT	TMEM238	SLC10A7
SQLE	RSRC1	BLTP3A
KLB	PRMT2	ARL2
SLC16A10	SERPINA11	CBLL1
USP24	ARMH3	WDR4
OPN3	MAGED1	ZBTB25
BTBD10	PLCL2	SNIP1
ELOVL6	TRAPPC9	SIN3B
POPDC2	GDF2	CCNYL1
ARID5B	RIPPLY1	MACIR
ARL4D	PCBD2	DLL4
ACSS2	APOA4	MTMR2
INSIG1	AMN1	SNX7
ECHDC1	MS4A4E	SETX
PLCD3	C14orf93	NCAPG
GABPB2	ABRAXAS1	SAMHD1
ITGB2	MTERF2	ZNF200
CYP2F1	SHB	EXOSC6
DCP2	IGFBP6	NCOA7
SERTAD2	ACOT1	LIN54
STARD5	SETD4	TOE1
ASPA	MTBP	GOLGA6L7
ACLY	SERPINA4	PLCB4
CORT	CTPS2	TCEANC
CCDC141	PSPH	TNFRSF11B
ASS1	SEPTIN5	FAM222B
NRP2	NSMF	ZNF391
RETREG1	SCFD2	DR1
	NFIL3	MORC4
FAM117A	COQ7	QSER1
ENO4	VASN	TEAD1
SLC25A27	HMG20B	ZFYVE16
ST3GAL3	BORCS5	THOC6
MMP19	FAM20A	CTNNAL1
DUSP10	HNF1B	KLHL15
TEAD2	IGHV3-72	DCBLD1
PTTG1	MPC1	CLTRN
TNFSF10	NT5DC3	NIBAN2
SLBP	MX1	AKAP10
DSP	PTH1R	HCFC2
WDR7	ZNF177	UBE2O
VIT	RIOK2	ARHGAP27
TMEM25	TMCO3	FASTKD1
NT5E	ZFPM1	C1QTNF5
DHCR24	THRA	C1orf21
NPHS2	ECE2	APLNR
DNAJB4	HBG1	LHFPL2
SLPI	CD1D	NCKAP1L
CYP2U1	ERMARD	ATP13A2
ELL2	DMPK	NCEH1
ARG2	GRPEL2	GPATCH4
SREBF1	PGGHG	PDCD7
ZNF101	SLC1A4	PSMB9
PTGER3	DUSP14	GPATCH1
SLC17A4	ACADVL	SLC36A1
ZC3H6	ARSG	DZIP1
DSCAM	HSPBP1	COMMD9
FAM131C	PHF1	PIGW
EVI5	MANSC1	HOOK3
RGS7BP	NPDC1	THY1
CYP1A1	STX10	SLC27A1
ZDHHC2	PDXP	IL20RA
SGK2	ATG7	UBR1
RAB2B	NOL12	VPS13D
PPA2	CRYBG1	ZCCHC17
LDLR	SLC2A9	MTSS2
ZHX1	RBM3	SLCO2A1
CYP4V2	ABCC9	AK8
PDE8B	NUP93	MR1
DIXDC1	CCDC12	ARHGAP25
AFG1L	GALT	SYNPO
ABHD5	GNAT1	MDN1
ITPR2	VTI1A	EFEMP2
SPOPL	SERPINA7	SRPX
AFM	SCAF8	DSE
SUOX	RPL10	POLD2
C6	CAMKV	TMX3
HYKK	FKBP2	MAMDC2
ARHGAP4	NFATC4	STIM2
SLC46A3	BACE2	HVCN1
CETN2	EXOC7	TRIM47
GPC3	DNAL4	NOTCH4
	APOH	RESF1
SPARCL1	PARD3	TAF5L
HNMT	SMYD2	NSUN3
TMEM101	MAP4K2	C6orf132
HPD	CD248	UBE3D
RNLS	RBM38	GFOD2
SLC25A32	ITGB5	LARS2
MTCP1	DENND5B	HAND2
NA	PER3	NRF1
NA	SLC13A5	TECPR2
NA	PRIM1	MED11
NA	GOLT1A	HGF
NA	CCDC183	TMEM186
NA	RPL10L	LRP11
NA	ACOT2	ST3GAL4
NA	SH2D4B	C1orf74
NA	TAPBPL	CEP135
NA	RNF168	STX6
NA	CDK18	JADE2
NA	ATP5MGL	RPS6KC1
NA	CHIA	DOP1A
NA	NME7	MTRFR
NA	SMPDL3A	FICD
NA	IRF2BP1	MYPOP
NA	CIRBP	CHAC1
NA	TRAPPC6B	ANO8
NA	C1QTNF1	BEND7
NA	ABHD14A	CASP9
NA	YAE1	UBE2V2
NA	NUDT6	DESI2
NA	SAT2	MAP3K5
NA	PCBP4	QRSL1
NA	IGHA1	PTPN11
NA	TRIB3	C1orf54
NA	SMS	ACYP1
NA	GYG1	IGHV4-61
NA	CBR1	CCDC22
NA	SYNE3	ZSCAN16
NA	SLC22A7	GTF2F2
NA	PGLS	PNMA1
NA	SMIM10L1	MTHFD2
NA	DPP4	AGBL5
NA	CRY2	MRPS30
NA	RPS20	OTUD1
NA	NAGA	RC3H2
NA	CDK19	GPKOW
NA	SIRT2	RIN2
NA	GCAT	AFF1
NA	IWS1	DYSF
NA	OR5B3	VPS13A
NA	RPS6KA1	DNAJC25-GNG10
NA	INHBE	ZNF770
NA	IRAK1	RB1
NA	DTNB	CXCL2
NA	GATA4	ENC1
NA	S100A10	CASTOR1
NA	BEX1	RCAN2
NA	APBB1	CDC5L
NA	PPP2R3B	CLOCK
NA	MAP2K5	CCNF
NA	CFAP52	WDFY3
NA	SIVA1	PSTK
NA	DMAC1	IRAK4
NA	SLC49A4	ICE1
NA	HAUS7	SMAD5
NA	ARHGEF37	OXSM
NA	NUGGC	ZNF451
NA	NLRX1	CDYL
NA	UBALD2	PSPN
NA	BCAM	USP18
NA	CBX4	CMSS1
NA	WWP2	DDX31
NA	ZNHIT1	ESF1
NA		CLUAP1
NA	RFNG	INTS9
NA	C1QL3	EXOC5
NA	FUS	C12orf4
NA	SLC39A13	BLOC1S4
NA	INF2	IGHV3-23
NA	PGS1	TCEAL9
NA	CLIP3	CTU1
NA	NBAS	YEATS2
NA	MIIP	CALHM2
NA	TMEM18	TMEM177
NA	RAB13	MAP1S
NA	POMC	CINP
NA	CAMSAP3	MRE11
NA	PEX14	LRRC10
NA	NOSTRIN	GET1
NA	ASIC5	EVC
NA	COPRS	MFAP4
NA	CEP63	SDR39U1
NA	PIR	ZNRF3
NA	IFNGR2	ZNF766
NA	PLA2G4C	TBC1D4
NA	H1-0	SPI1
NA	MBD6	IGHV4-4
NA	MED30	PFN2
NA	HDHD2	DHX58
NA	RARA	ANKRD27
NA	ARHGEF10L	HMGCLL1
NA	THNSL1	AP1S2
NA	PMM1	SIPA1L1
NA	TRIM13	TBX2
NA	ZNF524	TOR2A
NA	TMUB2	ZNF689
NA	METTL27	ARRDC2
NA	ATXN10	UBOX5
NA	PNPLA2	LRRC75A
NA	SLC25A29	OLFM1
NA	SQOR	KBTBD4
NA	CLDN1	VCPIP1
NA	C18orf21	NUAK1
NA	KREMEN1	ELAC1
NA	ABCB8	MMRN2
NA	GCA	DCTN5
NA	HSD17B13
NA	UBXN6	CYB561A3
NA	NUDT16	RBFA
NA	FLNA	COMMD5
NA	FIP1L1	ZBED3
NA	CDK2	SH2D3C
NA	CRYZL1	MED17
NA	CARD14	FBXO22
NA	ELMO1	ZNF48
NA	FBLN2	FRMD6
NA	MGLL	NTN3
NA	BTBD9	SWSAP1
NA	MARK4	IFIT1
NA	RCE1	LNX1
NA	ZNF800	MPI
NA	DPY19L4	DYRK1A
NA	AMBP	CAPS
NA	MED27	NAA15
NA	VRK2	SLFN13
NA	MXRA8	DPH5
NA	TP53I13	WLS
NA	WEE1	MLKL
NA	MSANTD3	GBP5
NA	IMPA2	COPS7B
NA	FUT1	ABHD10
NA	THOP1
NA	ZNF362	NSUN2
NA	NUP155	ATP6V0A1
NA	PM20D1	SMOX
NA	MYC	MTMR6
NA	ASMTL	TSPAN15
NA	ADPRH	DAB2
NA	TCF3	EFNB2
NA	TRPM5	FRMD8
NA	ICE2	ORC2
NA	NA	PHF14
NA	NA	EXD2
NA	NA	MCAM
NA	NA	TIMP2
NA	NA	CRLF3
NA	NA	HUNK
NA	NA	PTBP3
NA	NA	OSBPL7
NA	NA	INHBA
NA	NA	VRK1
NA	NA	ZNF552
NA	NA	POLR1F
NA	NA	TMEM209
NA	NA	TICAM1
NA	NA	POLI
NA	NA	PPP1R9B
NA	NA	RANBP6
NA	NA	PABIR1
NA	NA	NUP42
NA	NA	KIF2A
NA	NA	ANKRD34B
NA	NA	TEK
NA	NA	FNBP1L
NA	NA	TEP1
NA	NA	ITGA3
NA	NA	GOLGA3
NA	NA	CALCRL
NA	NA	ENDOD1
NA	NA	DNAJC5
NA	NA	JCAD
NA	NA	SPRED1
NA	NA	AKAP11
NA	NA	LAMC1
NA	NA	YBX3
NA	NA	TNFRSF14
NA	NA	FHL1
NA	NA	RERG
NA	NA	CDH5
NA	NA	B4GALT7
NA	NA	DUSP6
NA	NA	HRAS
NA	NA	VEZT
NA	NA	PHETA1
NA	NA	TTC33
NA	NA	CDC42BPA
NA	NA	ERCC4
NA	NA	XPO5
NA	NA	TBL1Y
NA	NA	SLC25A43
NA	NA	MAP3K3
NA	NA	L3MBTL3
NA	NA	IGKV1-9
NA	NA	IHH
NA	NA	RIMBP2
NA	NA	IGLV3-1
NA	NA	CAMK2D
NA	NA	ARMCX3
NA	NA	KLHL20
NA	NA	CWC22
NA	NA	CA10
NA	NA	GAB1
NA	NA	ARHGAP42
NA	NA	TES
NA	NA	KANSL1
NA	NA	MERTK
NA	NA	RRAS2
NA	NA	ZNF263
NA	NA	RABGAP1L
NA	NA	SLC35A2
NA	NA	CRIM1
NA	NA	CHMP1A
NA	NA	RRAGD
NA	NA	RRP8
NA	NA	UPF2
NA	NA	ENPEP
NA	NA	RTL10
NA	NA	EXOC2
NA	NA	MVP
NA	NA	PPP1R18
NA	NA	TGFBR3
NA	NA	LIFR
NA	NA	ITSN2
NA	NA	LYN
NA	NA	ZEB1
NA	NA	TMOD3
NA	NA	RCHY1
NA	NA	SLC45A4
NA	NA	AEBP2
NA	NA	DYNC1LI2
NA	NA	RGS19
NA	NA	RLIM
NA	NA	ITGB1BP1
NA	NA	BAK1
NA	NA	NDUFAF4
NA	NA	UBA6
NA	NA	AJUBA
NA	NA	COL5A2
NA	NA	DCLRE1B
NA	NA	BRD3
NA	NA	SNX29
NA	NA	RBM28
NA	NA	IGLV2-18
NA	NA	ITGB3
NA	NA	ZHX2
NA	NA	MSI2
NA	NA	ORC4
NA	NA	EYA3
NA	NA	EFHD2
NA	NA	EIF2AK3
NA	NA	UNC79
NA	NA	ITGAV
NA	NA	HS1BP3
NA	NA	TSC22D2
NA	NA	FRS2
NA	NA	PIAS1
NA	NA	TBC1D5
NA	NA	LMBR1L
NA	NA	NLRP6
NA	NA	PAIP2B
NA	NA	UNC5CL
NA	NA	NUP58
NA	NA	METTL14
NA	NA	WDR3
NA	NA	COL4A1
NA	NA	PWWP2A
NA	NA	CHM
NA	NA	PTGDR2
NA	NA	CCDC186
NA	NA	GTF3C2
NA	NA	ECM2
NA	NA	PTPN3
NA	NA	RGPD4
NA	NA	STK4
NA	NA	ZNF148
NA	NA	CHRNB3
NA	NA	PARM1
NA	NA	RBM15B
NA	NA	PDE6D
NA	NA	LCMT2
NA	NA	GDAP2
NA	NA	KLC3
NA	NA	TWSG1
NA	NA	SLC41A1
NA	NA	SMC3
NA	NA	FHL2
NA	NA	HPS3
NA	NA	PATJ
NA	NA	NT5C3A
NA	NA	MEAF6
NA	NA	IGKV1-17
NA	NA	DCUN1D4
NA	NA	CCNT1
NA	NA	PPIL1
NA	NA	RCBTB1
NA	NA	STYX
NA	NA	IFNGR1
NA	NA	P2RY2
NA	NA	SSBP3
NA	NA	USP38
NA	NA	ZNF445
NA	NA	RBM7
NA	NA	ZNFX1
NA	NA	FUBP1
NA	NA	NR3C2
NA	NA	B9D1
NA	NA	PPM1D
NA	NA	SMG8
NA	NA	PPRC1
NA	NA	TUBB4B
NA	NA	SEMA3F
NA	NA	PEAR1
NA	NA	CLDN2
NA	NA	GRAP
NA	NA	NDUFAF7
NA	NA	EHMT1
NA	NA	KDM2B
NA	NA	IFIH1
NA	NA	AZI2
NA	NA	ARF4
NA	NA	TRIM56
NA	NA	C18orf25
NA	NA	PIGG
NA	NA	WWC3
NA	NA	TENT5A
NA	NA	GCK
NA	NA	PDZD8
NA	NA	SERPINH1
NA	NA	HLA-DMB
NA	NA	ZNF703
NA	NA	LTBP1
NA	NA	RELL1
NA	NA	SYT17
NA	NA	GEMIN8
NA	NA	TIA1
NA	NA	XPR1
NA	NA	WFS1
NA	NA	TGFBR2
NA	NA	ACVR2A
NA	NA	PPP1R3E
NA	NA	INPP5A
NA	NA	CKAP5
NA	NA	SGCE
NA	NA	SLC10A5
NA	NA	PHLDB2
NA	NA	ARHGAP45
NA	NA	PRNP
NA	NA	MRM1
NA	NA	MSN
NA	NA	BICRAL
NA	NA	EIF4E2
NA	NA	AQR
NA	NA	ZC3HAV1
NA	NA	NFXL1
NA	NA	CDH1
NA	NA	CELF2
NA	NA	BAZ1A
NA	NA	MAP6
NA	NA	SLC35B4
NA	NA	SLC4A4
NA	NA	SPTY2D1
NA	NA	GPRASP1
NA	NA	RARRES1
NA	NA	FOXN2
NA	NA	PPM1F
NA	NA	PIGO
NA	NA	FBXO34
NA	NA	MRPL24
NA	NA	PTPN21
NA	NA	TDRD3
NA	NA	ISG20L2
NA	NA	SGMS2
NA	NA	GDF15
NA	NA	TGFBR1
NA	NA	TMEM245
NA	NA	C3orf14
NA	NA	INTS4
NA	NA	ALKBH4
NA	NA	IQCC
NA	NA	SSH2
NA	NA	STX17
NA	NA	PYCR2
NA	NA	GOLGA8M
NA	NA	MMD
NA	NA	SLC48A1
NA	NA	MED1
NA	NA	PPIL3
NA	NA	SFMBT2
NA	NA	WIPF2
NA	NA	RREB1
NA	NA	DUSP7
NA	NA	GOPC
NA	NA	TRIM3
NA	NA	GPRIN3
NA	NA	TCF12
NA	NA	LATS1
NA	NA	RPUSD3
NA	NA	CNNM3
NA	NA	KIFBP
NA	NA	SLC23A2
NA	NA	NCOA2
NA	NA	TTL
NA	NA	C9orf40
NA	NA	ALG1
NA	NA	LDAH
NA	NA	ASB5
NA	NA	SLC30A7
NA	NA	MCC
NA	NA	HS3ST3B1
NA	NA	PCGF1
NA	NA	IGLV8-61
NA	NA	HLA-DQA1
NA	NA	ELMOD2
NA	NA	ATXN1L
NA	NA	NCOA5
NA	NA	ATP2B1
NA	NA	PF4V1
NA	NA	IGLV1-51
NA	NA	FAM234A
NA	NA	MSR1
NA	NA	PTPN23
NA	NA	ABCG1
NA	NA	HNF4G
NA	NA	DNAAF10
NA	NA	ATG5
NA	NA	ATP13A3
NA	NA	SOX7
NA	NA	CD2AP
NA	NA	SMAD6
NA	NA	SNX18
NA	NA	SMARCD3
NA	NA	COL4A6
NA	NA	EPC2
NA	NA	MBLAC1
NA	NA	MRPS18C
NA	NA	IGHV3-48
NA	NA	FBH1
NA	NA	PPP1R37
NA	NA	NSUN6
NA	NA	GATAD2A
NA	NA	CRTC1
NA	NA	VPS37C
NA	NA	HOOK1
NA	NA	MTF1
NA	NA	GGA3
NA	NA	CIC
NA	NA	SIK2
NA	NA	INSM2
NA	NA	SFRP5
NA	NA	LTV1
NA	NA	HERC1
NA	NA	PRKAR2A
NA	NA	SRGN
NA	NA	TBPL1
NA	NA	ARHGEF7
NA	NA	IL22RA1
NA	NA	RNF121
NA	NA	C9orf72
NA	NA	AFF4
NA	NA	BRI3
NA	NA	RTN4R
NA	NA	SAAL1
NA	NA	IL7
NA	NA	NPIPB5
NA	NA	ELK4
NA	NA	FNDC4
NA	NA	ADPGK
NA	NA	GDPGP1
NA	NA	ASXL2
NA	NA	COL3A1
NA	NA	IFNAR1
NA	NA	SPICE1
NA	NA	MED13
NA	NA	IMPDH1
NA	NA	DNAJB14
NA	NA	LPCAT4
NA	NA	SNX30
NA	NA	SH2B3
NA	NA	PUS7
NA	NA	SAA2
NA	NA	WWC2
NA	NA	ETS1
NA	NA	CKB
NA	NA	NINL
NA	NA	ZFX
NA	NA	FNBP1
NA	NA	RAB11FIP4
NA	NA	GPM6A
NA	NA	PAK2
NA	NA	MSANTD4
NA	NA	DNAAF5
NA	NA	ZNF783
NA	NA	RBPJ
NA	NA	ZBTB39
NA	NA	JMJD6
NA	NA	TELO2
NA	NA	HSPA13
NA	NA	XIAP
NA	NA	PPP1R1C
NA	NA	B4GALT2
NA	NA	RNF43
NA	NA	PARP2
NA	NA	PLEKHA7
NA	NA	RALGPS2
NA	NA	LYSMD3
NA	NA	GEMIN4
NA	NA	PRRG3
NA	NA	GKAP1
NA	NA	GLCCI1
NA	NA	RPRD2
NA	NA	TUBGCP3
NA	NA	CAVIN2
NA	NA	ENPP1
NA	NA	ARMT1
NA	NA	CDK8
NA	NA	SLC16A1
NA	NA	MITD1
NA	NA	SELENON
NA	NA	COQ2
NA	NA	METTL25B
NA	NA	CDYL2
NA	NA	SMAD3
NA	NA	CLIC1
NA	NA	TDG
NA	NA	SPP1
NA	NA	COQ10A
NA	NA	ANXA2
NA	NA	NIF3L1
NA	NA	NIPBL
NA	NA	PDS5A
NA	NA	CCNJ
NA	NA	GTPBP4
NA	NA	COIL
NA	NA	KCTD5
NA	NA	ZMAT3
NA	NA	SAV1
NA	NA	AMIGO1
NA	NA	BBS10
NA	NA	IGLV1-47
NA	NA	TIPIN
NA	NA	MANEA
NA	NA	HIF1AN
NA	NA	ZBED4
NA	NA	FBXL14
NA	NA	KLHL5
NA	NA	ZBTB33
NA	NA	SETD7
NA	NA	CDNF
NA	NA	PRRC2C
NA	NA	SH3BP5L
NA	NA	FEM1A
NA	NA	FAM219A
NA	NA	SMC5
NA	NA	TAGLN2
NA	NA	CISH
NA	NA	APC
NA	NA	IGLV3-9
NA	NA	MRGBP
NA	NA	DNM1L
NA	NA	ACBD3
NA	NA	DPY19L3
NA	NA	MCM3AP
NA	NA	ATP8B1
NA	NA	SIN3A
NA	NA	MECP2
NA	NA	GSE1
NA	NA	RPP21
NA	NA	KIF22
NA	NA	CYBB
NA	NA	KHDRBS3
NA	NA	TLR4
NA	NA	ULK2
NA	NA	PI4K2A
NA	NA	CCDC68
NA	NA	AVL9
NA	NA	STRIP1
NA	NA	NEK4
NA	NA	CRNKL1
NA	NA	OTUD6B
NA	NA	OTUD3
NA	NA	TFAM
NA	NA	IDH3A
NA	NA	TFAP4
NA	NA	MAPK8IP3
NA	NA	CAMSAP1
NA	NA	PDCL3
NA	NA	RBM26
NA	NA	MDC1
NA	NA	NSF
NA	NA	DOT1L
NA	NA	APOL6
NA	NA	REXO5
NA	NA	SBNO1
NA	NA	ANKRD12
NA	NA	ZBTB38
NA	NA	LARP4B
NA	NA	B3GAT2
NA	NA	SUPT6H
NA	NA	RABGGTB
NA	NA	LGALSL
NA	NA	KIDINS220
NA	NA	MFSD6
NA	NA	ZNF131
NA	NA	FAM98A
NA	NA	ANKRD52
NA	NA	MTX1
NA	NA	ASAP2
NA	NA	ASH2L
NA	NA	UTP11
NA	NA	SPOCK3
NA	NA	NDUFAF6
NA	NA	ANGEL2
NA	NA	PRKRIP1
NA	NA	LYSMD2
NA	NA	ITGB7
NA	NA	MAN1A2
NA	NA	GZMB
NA	NA	ZFP69B
NA	NA	LIG1
NA	NA	RNF146
NA	NA	TRIP4
NA	NA	AASDH
NA	NA	SGMS1
NA	NA	CCDC43
NA	NA	DKC1
NA	NA	SLC16A5
NA	NA	TTC27
NA	NA	RNF8
NA	NA	GIGYF2
NA	NA	PRKD2
NA	NA	DVL3
NA	NA	FAM20C
NA	NA	PTP4A1
NA	NA	RPL30
NA	NA	NHLRC2
NA	NA	RECQL
NA	NA	ZNF696
NA	NA	SEC22A
NA	NA	PPARGC1A
NA	NA	MICALL1
NA	NA	ARL8A
NA	NA	CIPC
NA	NA	TC2N
NA	NA	FAM200C
NA	NA	FASTKD3
NA	NA	EAF2
NA	NA	KLF6
NA	NA	TFCP2
NA	NA	ANKRD9
NA	NA	HIPK2
NA	NA	BRPF1
NA	NA	CDK12
NA	NA	SERPINB1
NA	NA	AEN
NA	NA	MIER1
NA	NA	NOA1
NA	NA	TNFAIP1
NA	NA	DRP2
NA	NA	FAM110A
NA	NA	EEF2K
NA	NA	AGTPBP1
NA	NA	TMEM64
NA	NA	RUNDC1
NA	NA	TBCCD1
NA	NA	CLP1
NA	NA	CTDSPL2
NA	NA	NAA25
NA	NA	SBF2
NA	NA	FNDC3B
NA	NA	ADGRL2
NA	NA	SCRN3
NA	NA	ESCO1
NA	NA	PALS1
NA	NA	STEEP1
NA	NA	MRPL46
NA	NA	BAG4
NA	NA	SIRPA
NA	NA	MFHAS1

## Sheet: Bat
1	2	3	4	5	6	7	8
Broad pattern. May be driven by differences in read number between samples	brain euthermia	brain 2 months torpor (torpor)	liver euthermia	liver 2 months torpor (torpor)	kidney euthermia	kidney 2 months torpor (torpor)	kidney 6 months torpor (torpor)
	13LGS 1 brain 14 days post torpor, bearded dragon brain euthermia, chinese alligator brain euthermia	bearded dragon brain torpor	13LGS 4 liver euthermia, grizzly liver euthermia	grizzly liver torpor		chinese alligator 2 kidney torpor
ESCO1	RAB6B	LY6K	ADH4	INHBC	UBE3D	CYP24A1	RBBP8NL
ZBTB4	SLC24A3	TNNT1	IGFBP1	SLC51A	NR5A1	GJB7	MICALL2
UIMC1	AGRP	FABP7	CYP7A1	INHBE	LRMDA	RTP3	IGHE
CARMIL1	KRTAP9-7	DDIAS	CYP26A1	SYCE1L	GUCA2A	STAR	SYNE3
TMEM168	PKD2L1	CREB5	GYG2	LECT2	DEFB123	BCL2L15	TPSD1
PHTF1	POU2F2	ANTXR1	APOL3	MMP1	IGHA1	PMP2	NMRK2
DENND6A	GPR63	GIMAP1	TLR5	CCDC197	PTGFR	DCDC2	CALML3
TMEM134	CFAP77	C8orf48	DNASE2B	ITGA9	CLEC14A	LAMC2	OR8B4
TMTC1	ADAM19	EGR2	CD22	TM4SF4	LDHC	OR1J4	CTRC
RLF	SPIN2B	VWC2L	C3AR1	SLC2A10	CLEC1A	IGF2BP2	SYCN
TCTN3	TSGA10IP	NUF2	FABP1	GPR157	CHST3	VIL1	CLPS
EFNA5	IQCA1	CFAP299	FAM180A	ANGPTL8	ZNF200	BMAL2	CELA3B
CTPS2	PIEZO2	OPALIN	CYBB	ABHD15	RAB27A	COL15A1	CPA2
RAB3IP	CDKN2B	TNNI3	CSF3R	TNFAIP8L1	NOX4	ADGB	CPA1
SLC25A33	PPP1R17	PTHLH	IDO1	SLC17A9	CENPH	IP6K3	ZG16
SOCS6	MYOM2	CHAF1B	CEACAM16	IL1R2	LAMA4	APLNR	PFN3
PKP2	SMOC2	UNC13C	CYP1A2	CASP1	GCNT1	MCOLN2	H3C1
IFFO2	GUCY1A2	MMP2	SFTPA2	MSMB	PIBF1	PTGS2	SLAMF7
ANAPC10	RSPH6A	TNFAIP6	THRSP	ABCC6	XKR8	TFEC	MB
PKD2	KBTBD12	PIK3R5	ACKR2	COLEC10	SLC10A7	RERGL	KRT72
IL17RA	STING1	NOG	EDDM3B	AFM	PSTPIP2	THAP9	CPB1
STAG1	G2E3	COL9A2	SLC10A5	SLCO1B3	IGLV7-46	N4BP3	PRSS1
COMMD3-BMI1	NA	PLAC9	GATA4	UGT2A2	IFITM5	HAPLN1	HIC1
SLC3A1	NA	FAM133A	SLC22A25	CPB2	PDGFD	MYO7B	ARHGEF19
IFT27	NA	CCDC42	CXCL2	IL20RA	STARD13	SOX17	PRSS22
FKBP9	NA	ZNF367	CFP	TM4SF5	KREMEN2	GLB1L2	CELA1
HTD2	NA	FKBP10	TRIM14	SLCO1A2	TMPPE	ZBED2	RD3L
COL6A2	NA	IL18	LRRC25		SRBD1	TNFSF18	PNLIPRP1
CCNQ	NA	NLRP10	CARD6	VNN1	UTP20	NA	PIRT
PDK1	NA	ITM2A	LVRN	OIT3	CDH17	NA	FOSL1
ALG13	NA	GPR17	SERPINA11	AMDHD1	FPGT	NA	TNNI2
COMMD10	NA	CNFN	PLAAT2	F9	PLAAT4	NA	C2CD4A
DIS3L2	NA	ALOX12	APOA5	FFAR4	TLDC2	NA	PLA2G1B
MBTPS2	NA	CPA3	MS4A10	ABCA8	SBK2	NA	CYP11B2
RPP30	NA	NA	CYP7B1	ACOT12	TCF19	NA	SPATC1
TRIM39	NA	NA	ALDH1B1	FETUB	TRIM5	NA	PIDD1
CHMP1B	NA	NA	SEC16B	CYP2A13	TRDMT1	NA	VPREB3
METAP1	NA	NA	SOCS3	ENPP1	CLIC2	NA	REG3A
PTPN9	NA	NA	AQP9	AKR1D1	TLR6	NA	MYL1
POLD3	NA	NA	C5AR1	TTPA	INTS7	NA	RNF122
ZBTB46	NA	NA	GAS8	APOA4	GPR160	NA	ACTA1
EPN3	NA	NA	APOL6	LIPC	IGHV1-2	NA	NGFR
GARRE1	NA	NA	CLEC4F	PROS1	SFRP4	NA	SLC6A2
DCUN1D4	NA	NA	ALOX5	ANGPTL3	TIPIN	NA	NAIF1
PPM1M	NA	NA	FMO1	TGFBI	SKIDA1	NA	CEL
SOCS4	NA	NA	PGLYRP2	KIR2DL1	SMYD4	NA	ATP6V1FNB
CERS5	NA	NA	ARHGAP11A	CASP7	SLX4IP	NA	NA
ITM2C	NA	NA	ABHD6	GGH	CMTR2	NA	NA
HSPB1	NA	NA	SLC25A15	CYP39A1	CHEK2	NA	NA
RARS2	NA	NA	CASP6	FGG	BCDIN3D	NA	NA
RAB11FIP1	NA	NA	CTSO	ABCC12	PGM5	NA	NA
ZC3H3	NA	NA	TLCD4	NR5A2	FIGN	NA	NA
SIRT1	NA	NA	CHST13	C8A	KCNE1	NA	NA
DDX52	NA	NA	NA	TMPRSS6	ZNF518A	NA	NA
EGFL7	NA	NA	NA	C4BPB	CCDC14	NA	NA
CUX1	NA	NA	NA	ITIH2	ART4	NA	NA
ABLIM1	NA	NA	NA	FAM110C	FUT10	NA	NA
MYO19	NA	NA	NA	PPP1R3B	ALKBH8	NA	NA
WASHC4	NA	NA	NA	ABCG8	METTL4	NA	NA
PPIL3	NA	NA	NA	C8B	TCEANC	NA	NA
GLTPD2	NA	NA	NA	C1RL	LACC1	NA	NA
DCUN1D2	NA	NA	NA	HGF	RAB19	NA	NA
OXR1	NA	NA	NA	GYS2	C4orf33	NA	NA
TMEM87A	NA	NA	NA	C6	GNLY	NA	NA
DHRS13	NA	NA	NA	COLEC11	DIPK2A	NA	NA
WDR20	NA	NA	NA	TFR2	GNB1L	NA	NA
MTMR1	NA	NA	NA	TAAR1	CCDC34	NA	NA
SLC25A4	NA	NA	NA	SPP2		NA	NA
RYBP	NA	NA	NA	ITIH1	WNT2B	NA	NA
NPAT	NA	NA	NA	MARCO	ACE2	NA	NA
CBX7	NA	NA	NA	APOB	MARCHF8	NA	NA
AEBP1	NA	NA	NA	HELLS	FYB1	NA	NA
PAN3	NA	NA	NA	SLC7A2	NA	NA	NA
OSGIN2	NA	NA	NA	KLKB1	NA	NA	NA
WDR55	NA	NA	NA	PROZ	NA	NA	NA
TSC22D2	NA	NA	NA	LDLR	NA	NA	NA
FBXO32	NA	NA	NA	NNMT	NA	NA	NA
SMAD2	NA	NA	NA	IL20RB	NA	NA	NA
MED21	NA	NA	NA	HRG	NA	NA	NA
ARHGAP5	NA	NA	NA	NA	NA	NA	NA
PIKFYVE	NA	NA	NA	ADH6	NA	NA	NA
ATP6V1H	NA	NA	NA	GDF2	NA	NA	NA
ZNF134	NA	NA	NA	APOC4	NA	NA	NA
DGUOK	NA	NA	NA	ITIH3	NA	NA	NA
ZHX2	NA	NA	NA	THPO	NA	NA	NA
TRIM3	NA	NA	NA	DEPDC7	NA	NA	NA
ERI1	NA	NA	NA	HSD11B1	NA	NA	NA
NNT	NA	NA	NA	TNFRSF6B	NA	NA	NA
SLC35E3	NA	NA	NA	CYP1A1	NA	NA	NA
FNBP1	NA	NA	NA	TFRC	NA	NA	NA
ZNF143	NA	NA	NA	C8G	NA	NA	NA
SUFU	NA	NA	NA	UROC1	NA	NA	NA
RBM23	NA	NA	NA	AADAC	NA	NA	NA
KCTD10	NA	NA	NA	MCUB	NA	NA	NA
PPM1F	NA	NA	NA	GFPT1	NA	NA	NA
SEC14L1	NA	NA	NA	HAL	NA	NA	NA
TM7SF2	NA	NA	NA	RNASE4	NA	NA	NA
GPALPP1	NA	NA	NA	BCO2	NA	NA	NA
TTC4	NA	NA	NA	ARG1	NA	NA	NA
STX7	NA	NA	NA	CPS1	NA	NA	NA
ZBTB21	NA	NA	NA	MAT1A	NA	NA	NA
ALDH18A1	NA	NA	NA	AMBP	NA	NA	NA
MRPS6	NA	NA	NA	ABCB11	NA	NA	NA
CDKL1	NA	NA	NA	ITGA5	NA	NA	NA
PHF2	NA	NA	NA	FOXA3	NA	NA	NA
PIAS1	NA	NA	NA	FN1	NA	NA	NA
CEP57L1	NA	NA	NA	PNLIPRP2	NA	NA	NA
UBTD2	NA	NA	NA	APOF	NA	NA	NA
HECA	NA	NA	NA	MRC1	NA	NA	NA
KMT5B	NA	NA	NA	NA	NA	NA	NA
C1orf198	NA	NA	NA	NA	NA	NA	NA
POGK	NA	NA	NA	NA	NA	NA	NA
ZBTB38	NA	NA	NA	NA	NA	NA	NA
KLF6	NA	NA	NA	NA	NA	NA	NA
PXK	NA	NA	NA	NA	NA	NA	NA
THOC7	NA	NA	NA	NA	NA	NA	NA
ATP9B	NA	NA	NA	NA	NA	NA	NA
PGD	NA	NA	NA	NA	NA	NA	NA
SUMF2	NA	NA	NA	NA	NA	NA	NA
EPB41L3	NA	NA	NA	NA	NA	NA	NA
ZNF24	NA	NA	NA	NA	NA	NA	NA
MTM1	NA	NA	NA	NA	NA	NA	NA
RSBN1	NA	NA	NA	NA	NA	NA	NA
ACOT9	NA	NA	NA	NA	NA	NA	NA
MLEC	NA	NA	NA	NA	NA	NA	NA
DNAJC10	NA	NA	NA	NA	NA	NA	NA
CCDC186	NA	NA	NA	NA	NA	NA	NA
APP	NA	NA	NA	NA	NA	NA	NA
STX8	NA	NA	NA	NA	NA	NA	NA
RANBP17	NA	NA	NA	NA	NA	NA	NA
RBSN	NA	NA	NA	NA	NA	NA	NA
CBLB	NA	NA	NA	NA	NA	NA	NA
MAP3K5	NA	NA	NA	NA	NA	NA	NA
MANSC1	NA	NA	NA	NA	NA	NA	NA
PLEKHA2	NA	NA	NA	NA	NA	NA	NA
ATPAF2	NA	NA	NA	NA	NA	NA	NA
CDKN2AIP	NA	NA	NA	NA	NA	NA	NA
CCNG1	NA	NA	NA	NA	NA	NA	NA
NUDT16L1	NA	NA	NA	NA	NA	NA	NA
TIMP2	NA	NA	NA	NA	NA	NA	NA
DYNC1LI1	NA	NA	NA	NA	NA	NA	NA
YAE1	NA	NA	NA	NA	NA	NA	NA
S100A4	NA	NA	NA	NA	NA	NA	NA
FBXO6	NA	NA	NA	NA	NA	NA	NA
PLXND1	NA	NA	NA	NA	NA	NA	NA
SEPTIN11	NA	NA	NA	NA	NA	NA	NA
GIPC1	NA	NA	NA	NA	NA	NA	NA
BTBD9	NA	NA	NA	NA	NA	NA	NA
DPCD	NA	NA	NA	NA	NA	NA	NA
TCP11L2	NA	NA	NA	NA	NA	NA	NA
NFKBIL1	NA	NA	NA	NA	NA	NA	NA
DAPK1	NA	NA	NA	NA	NA	NA	NA
CDC73	NA	NA	NA	NA	NA	NA	NA
ACVR1	NA	NA	NA	NA	NA	NA	NA
DENND10	NA	NA	NA	NA	NA	NA	NA
RNF141	NA	NA	NA	NA	NA	NA	NA
ZBTB24	NA	NA	NA	NA	NA	NA	NA
CYSTM1	NA	NA	NA	NA	NA	NA	NA
STRN	NA	NA	NA	NA	NA	NA	NA
MAP4K2	NA	NA	NA	NA	NA	NA	NA
RRM2B	NA	NA	NA	NA	NA	NA	NA
INTS10	NA	NA	NA	NA	NA	NA	NA
RHBDF1	NA	NA	NA	NA	NA	NA	NA
SCOC	NA	NA	NA	NA	NA	NA	NA
RBM12	NA	NA	NA	NA	NA	NA	NA
ZHX3	NA	NA	NA	NA	NA	NA	NA
SMAD7	NA	NA	NA	NA	NA	NA	NA
GYG1	NA	NA	NA	NA	NA	NA	NA
ERC1	NA	NA	NA	NA	NA	NA	NA
DNAJC30	NA	NA	NA	NA	NA	NA	NA
MAP4K3	NA	NA	NA	NA	NA	NA	NA
SIK2	NA	NA	NA	NA	NA	NA	NA
RUFY1	NA	NA	NA	NA	NA	NA	NA
TP53I3	NA	NA	NA	NA	NA	NA	NA
SFXN4	NA	NA	NA	NA	NA	NA	NA
HAT1	NA	NA	NA	NA	NA	NA	NA
CCDC6	NA	NA	NA	NA	NA	NA	NA
RHBDD2	NA	NA	NA	NA	NA	NA	NA
NOL10	NA	NA	NA	NA	NA	NA	NA
SNRPB2	NA	NA	NA	NA	NA	NA	NA
MBTD1	NA	NA	NA	NA	NA	NA	NA
EMSY	NA	NA	NA	NA	NA	NA	NA
GPR4	NA	NA	NA	NA	NA	NA	NA
NENF	NA	NA	NA	NA	NA	NA	NA
ICE1	NA	NA	NA	NA	NA	NA	NA
SETD3	NA	NA	NA	NA	NA	NA	NA
ZMYM1	NA	NA	NA	NA	NA	NA	NA
DUSP12	NA	NA	NA	NA	NA	NA	NA
DCUN1D3	NA	NA	NA	NA	NA	NA	NA
BTBD1	NA	NA	NA	NA	NA	NA	NA
LYNX1	NA	NA	NA	NA	NA	NA	NA
HMGCR	NA	NA	NA	NA	NA	NA	NA
TPM4	NA	NA	NA	NA	NA	NA	NA
TPM1	NA	NA	NA	NA	NA	NA	NA
LIPA	NA	NA	NA	NA	NA	NA	NA
RAB11FIP4	NA	NA	NA	NA	NA	NA	NA
OSBPL8	NA	NA	NA	NA	NA	NA	NA
UBA3	NA	NA	NA	NA	NA	NA	NA
TRAPPC2	NA	NA	NA	NA	NA	NA	NA
CPNE1	NA	NA	NA	NA	NA	NA	NA
ABRAXAS1	NA	NA	NA	NA	NA	NA	NA
ELP2	NA	NA	NA	NA	NA	NA	NA
TPRKB	NA	NA	NA	NA	NA	NA	NA
SRPRB	NA	NA	NA	NA	NA	NA	NA
EXOC8	NA	NA	NA	NA	NA	NA	NA
PDE6D	NA	NA	NA	NA	NA	NA	NA
ELL	NA	NA	NA	NA	NA	NA	NA
PPP4R1	NA	NA	NA	NA	NA	NA	NA
PRKAA1	NA	NA	NA	NA	NA	NA	NA
DR1	NA	NA	NA	NA	NA	NA	NA
PIK3CA	NA	NA	NA	NA	NA	NA	NA
HMGB3	NA	NA	NA	NA	NA	NA	NA
B4GALT5	NA	NA	NA	NA	NA	NA	NA
SUDS3	NA	NA	NA	NA	NA	NA	NA
LMTK2	NA	NA	NA	NA	NA	NA	NA
TAOK1	NA	NA	NA	NA	NA	NA	NA
DLG1	NA	NA	NA	NA	NA	NA	NA
LIMK2	NA	NA	NA	NA	NA	NA	NA
PALMD	NA	NA	NA	NA	NA	NA	NA
VCAM1	NA	NA	NA	NA	NA	NA	NA
PACSIN2	NA	NA	NA	NA	NA	NA	NA
TBC1D13	NA	NA	NA	NA	NA	NA	NA
GSKIP	NA	NA	NA	NA	NA	NA	NA
CCSER2	NA	NA	NA	NA	NA	NA	NA
SORT1	NA	NA	NA	NA	NA	NA	NA
RNF103-CHMP3	NA	NA	NA	NA	NA	NA	NA
AMD1	NA	NA	NA	NA	NA	NA	NA
ZNF830	NA	NA	NA	NA	NA	NA	NA
MVP	NA	NA	NA	NA	NA	NA	NA
LRRC57	NA	NA	NA	NA	NA	NA	NA
P4HA2	NA	NA	NA	NA	NA	NA	NA
RAB2B	NA	NA	NA	NA	NA	NA	NA
CAPN2	NA	NA	NA	NA	NA	NA	NA
RAB3GAP2	NA	NA	NA	NA	NA	NA	NA
ANXA5	NA	NA	NA	NA	NA	NA	NA
MED20	NA	NA	NA	NA	NA	NA	NA
TBC1D8	NA	NA	NA	NA	NA	NA	NA
ZBTB33	NA	NA	NA	NA	NA	NA	NA
RHPN2	NA	NA	NA	NA	NA	NA	NA
RIPK2	NA	NA	NA	NA	NA	NA	NA
ARL6IP5	NA	NA	NA	NA	NA	NA	NA
RUBCN	NA	NA	NA	NA	NA	NA	NA
FDFT1	NA	NA	NA	NA	NA	NA	NA
AEBP2	NA	NA	NA	NA	NA	NA	NA
BAD	NA	NA	NA	NA	NA	NA	NA
RAD52	NA	NA	NA	NA	NA	NA	NA
SECISBP2L	NA	NA	NA	NA	NA	NA	NA
IDI1	NA	NA	NA	NA	NA	NA	NA
LMO7	NA	NA	NA	NA	NA	NA	NA
G6PD	NA	NA	NA	NA	NA	NA	NA
PITPNA	NA	NA	NA	NA	NA	NA	NA
DCAF12	NA	NA	NA	NA	NA	NA	NA
XYLT1	NA	NA	NA	NA	NA	NA	NA
TIMP3	NA	NA	NA	NA	NA	NA	NA
IFT25	NA	NA	NA	NA	NA	NA	NA
SIRT5	NA	NA	NA	NA	NA	NA	NA
BEX3	NA	NA	NA	NA	NA	NA	NA
GOLGA6L6	NA	NA	NA	NA	NA	NA	NA
MORN4	NA	NA	NA	NA	NA	NA	NA
NUP214	NA	NA	NA	NA	NA	NA	NA
SNX27	NA	NA	NA	NA	NA	NA	NA
RAB40C	NA	NA	NA	NA	NA	NA	NA
RSF1	NA	NA	NA	NA	NA	NA	NA
SMAD5	NA	NA	NA	NA	NA	NA	NA
ARL3	NA	NA	NA	NA	NA	NA	NA
NUP54	NA	NA	NA	NA	NA	NA	NA
FBXO38	NA	NA	NA	NA	NA	NA	NA
CCDC32	NA	NA	NA	NA	NA	NA	NA
TBC1D24	NA	NA	NA	NA	NA	NA	NA
TNPO3	NA	NA	NA	NA	NA	NA	NA
CC2D1B	NA	NA	NA	NA	NA	NA	NA
FAM13B	NA	NA	NA	NA	NA	NA	NA
THRB	NA	NA	NA	NA	NA	NA	NA
GMEB1	NA	NA	NA	NA	NA	NA	NA
ZNF280D	NA	NA	NA	NA	NA	NA	NA
RIN1	NA	NA	NA	NA	NA	NA	NA
STRBP	NA	NA	NA	NA	NA	NA	NA
CHCHD6	NA	NA	NA	NA	NA	NA	NA
TWSG1	NA	NA	NA	NA	NA	NA	NA
TOM1L2	NA	NA	NA	NA	NA	NA	NA
KMT5A	NA	NA	NA	NA	NA	NA	NA
CLDND1	NA	NA	NA	NA	NA	NA	NA
SPSB2	NA	NA	NA	NA	NA	NA	NA
KLHDC10	NA	NA	NA	NA	NA	NA	NA
TMEM53	NA	NA	NA	NA	NA	NA	NA
USP1	NA	NA	NA	NA	NA	NA	NA
NCBP3	NA	NA	NA	NA	NA	NA	NA
METTL14	NA	NA	NA	NA	NA	NA	NA
SMNDC1	NA	NA	NA	NA	NA	NA	NA
SIK1	NA	NA	NA	NA	NA	NA	NA
RALA	NA	NA	NA	NA	NA	NA	NA
MIDEAS	NA	NA	NA	NA	NA	NA	NA
NF1	NA	NA	NA	NA	NA	NA	NA
SLC18A2	NA	NA	NA	NA	NA	NA	NA
RLIM	NA	NA	NA	NA	NA	NA	NA
NSD1	NA	NA	NA	NA	NA	NA	NA
SRI	NA	NA	NA	NA	NA	NA	NA
TESK1	NA	NA	NA	NA	NA	NA	NA
PPP1R7	NA	NA	NA	NA	NA	NA	NA
NDUFAF6	NA	NA	NA	NA	NA	NA	NA
SMARCAL1	NA	NA	NA	NA	NA	NA	NA
LRCH3	NA	NA	NA	NA	NA	NA	NA
ACAP2	NA	NA	NA	NA	NA	NA	NA
EXOSC3	NA	NA	NA	NA	NA	NA	NA
PARP2	NA	NA	NA	NA	NA	NA	NA
PAK4	NA	NA	NA	NA	NA	NA	NA
CSRNP1	NA	NA	NA	NA	NA	NA	NA
PKP4	NA	NA	NA	NA	NA	NA	NA
RALGAPB	NA	NA	NA	NA	NA	NA	NA
SMC3	NA	NA	NA	NA	NA	NA	NA
USP53	NA	NA	NA	NA	NA	NA	NA
CDC16	NA	NA	NA	NA	NA	NA	NA
EXOC1	NA	NA	NA	NA	NA	NA	NA
ZSCAN22	NA	NA	NA	NA	NA	NA	NA
KDSR	NA	NA	NA	NA	NA	NA	NA
SMAD4	NA	NA	NA	NA	NA	NA	NA
RIPK1	NA	NA	NA	NA	NA	NA	NA
PCNT	NA	NA	NA	NA	NA	NA	NA
SH3BP5L	NA	NA	NA	NA	NA	NA	NA
JMJD4	NA	NA	NA	NA	NA	NA	NA
PIGS	NA	NA	NA	NA	NA	NA	NA
MPZL1	NA	NA	NA	NA	NA	NA	NA
RAB3GAP1	NA	NA	NA	NA	NA	NA	NA
RFXAP	NA	NA	NA	NA	NA	NA	NA
METTL2A	NA	NA	NA	NA	NA	NA	NA
NT5C3A	NA	NA	NA	NA	NA	NA	NA
ETV3	NA	NA	NA	NA	NA	NA	NA
PTPN2	NA	NA	NA	NA	NA	NA	NA
DISP1	NA	NA	NA	NA	NA	NA	NA
ARHGAP12	NA	NA	NA	NA	NA	NA	NA
UBR7	NA	NA	NA	NA	NA	NA	NA
TXNL4A	NA	NA	NA	NA	NA	NA	NA
WDR70	NA	NA	NA	NA	NA	NA	NA
MAP3K2	NA	NA	NA	NA	NA	NA	NA
CCDC12	NA	NA	NA	NA	NA	NA	NA
LIN54	NA	NA	NA	NA	NA	NA	NA
R3HDM4	NA	NA	NA	NA	NA	NA	NA
CFAP20	NA	NA	NA	NA	NA	NA	NA
FRG1	NA	NA	NA	NA	NA	NA	NA
SOS2	NA	NA	NA	NA	NA	NA	NA
OSGEPL1	NA	NA	NA	NA	NA	NA	NA
PMS1	NA	NA	NA	NA	NA	NA	NA
ZNF75A	NA	NA	NA	NA	NA	NA	NA
RSU1	NA	NA	NA	NA	NA	NA	NA
BCL2L2	NA	NA	NA	NA	NA	NA	NA
RSPRY1	NA	NA	NA	NA	NA	NA	NA
CCDC66	NA	NA	NA	NA	NA	NA	NA
PPL	NA	NA	NA	NA	NA	NA	NA
CXADR	NA	NA	NA	NA	NA	NA	NA
COTL1	NA	NA	NA	NA	NA	NA	NA
CHMP6	NA	NA	NA	NA	NA	NA	NA
AMBRA1	NA	NA	NA	NA	NA	NA	NA
RNF41	NA	NA	NA	NA	NA	NA	NA
PPP1R13L	NA	NA	NA	NA	NA	NA	NA
PRKRIP1	NA	NA	NA	NA	NA	NA	NA
TRAPPC10	NA	NA	NA	NA	NA	NA	NA
BECN1	NA	NA	NA	NA	NA	NA	NA
CMC1	NA	NA	NA	NA	NA	NA	NA
CIZ1	NA	NA	NA	NA	NA	NA	NA
DIMT1	NA	NA	NA	NA	NA	NA	NA
NFATC1	NA	NA	NA	NA	NA	NA	NA
ARL2	NA	NA	NA	NA	NA	NA	NA
FUBP1	NA	NA	NA	NA	NA	NA	NA
MAT2B	NA	NA	NA	NA	NA	NA	NA
SNRNP35	NA	NA	NA	NA	NA	NA	NA
MTMR2	NA	NA	NA	NA	NA	NA	NA
NAA20	NA	NA	NA	NA	NA	NA	NA
RARB	NA	NA	NA	NA	NA	NA	NA
TBK1	NA	NA	NA	NA	NA	NA	NA
HIF1A	NA	NA	NA	NA	NA	NA	NA
AP4B1	NA	NA	NA	NA	NA	NA	NA
MITD1	NA	NA	NA	NA	NA	NA	NA
CHKA	NA	NA	NA	NA	NA	NA	NA
MLXIP	NA	NA	NA	NA	NA	NA	NA
BRD8	NA	NA	NA	NA	NA	NA	NA
XIAP	NA	NA	NA	NA	NA	NA	NA
PPP1R8	NA	NA	NA	NA	NA	NA	NA
TCTN1	NA	NA	NA	NA	NA	NA	NA
CBX1	NA	NA	NA	NA	NA	NA	NA
UCHL3	NA	NA	NA	NA	NA	NA	NA
DKC1	NA	NA	NA	NA	NA	NA	NA
RBM45	NA	NA	NA	NA	NA	NA	NA
RNF38	NA	NA	NA	NA	NA	NA	NA
EMC4	NA	NA	NA	NA	NA	NA	NA
DUSP18	NA	NA	NA	NA	NA	NA	NA
NUP42	NA	NA	NA	NA	NA	NA	NA
IGFBP5	NA	NA	NA	NA	NA	NA	NA
YPEL5	NA	NA	NA	NA	NA	NA	NA
DENND1A	NA	NA	NA	NA	NA	NA	NA
ANKRD12	NA	NA	NA	NA	NA	NA	NA
DCTN3	NA	NA	NA	NA	NA	NA	NA
CYB5RL	NA	NA	NA	NA	NA	NA	NA
EFCAB2	NA	NA	NA	NA	NA	NA	NA
NECAP2	NA	NA	NA	NA	NA	NA	NA
RAB11A	NA	NA	NA	NA	NA	NA	NA
RFC1	NA	NA	NA	NA	NA	NA	NA
SAMD1	NA	NA	NA	NA	NA	NA	NA
LMO2	NA	NA	NA	NA	NA	NA	NA
CTDSPL2	NA	NA	NA	NA	NA	NA	NA
ACTR1B	NA	NA	NA	NA	NA	NA	NA
SLC4A4	NA	NA	NA	NA	NA	NA	NA
NCAPD2	NA	NA	NA	NA	NA	NA	NA
AP2B1	NA	NA	NA	NA	NA	NA	NA
PPP2R2A	NA	NA	NA	NA	NA	NA	NA
NHERF2	NA	NA	NA	NA	NA	NA	NA
SPAG9	NA	NA	NA	NA	NA	NA	NA
GLT8D1	NA	NA	NA	NA	NA	NA	NA
CNOT10	NA	NA	NA	NA	NA	NA	NA
TK2	NA	NA	NA	NA	NA	NA	NA
EZH2	NA	NA	NA	NA	NA	NA	NA
USP54	NA	NA	NA	NA	NA	NA	NA
KDM5A	NA	NA	NA	NA	NA	NA	NA
MXI1	NA	NA	NA	NA	NA	NA	NA
CS	NA	NA	NA	NA	NA	NA	NA
PDCL3	NA	NA	NA	NA	NA	NA	NA
ATP23	NA	NA	NA	NA	NA	NA	NA
CAPN1	NA	NA	NA	NA	NA	NA	NA
CRNKL1	NA	NA	NA	NA	NA	NA	NA
ZNF770	NA	NA	NA	NA	NA	NA	NA
BRPF1	NA	NA	NA	NA	NA	NA	NA
B3GALT4	NA	NA	NA	NA	NA	NA	NA
RAB8B	NA	NA	NA	NA	NA	NA	NA
TPD52L1	NA	NA	NA	NA	NA	NA	NA
DDX18	NA	NA	NA	NA	NA	NA	NA
VIM	NA	NA	NA	NA	NA	NA	NA
DCAF4	NA	NA	NA	NA	NA	NA	NA
SPTAN1	NA	NA	NA	NA	NA	NA	NA
TKT	NA	NA	NA	NA	NA	NA	NA
KDM5B	NA	NA	NA	NA	NA	NA	NA
RNF2	NA	NA	NA	NA	NA	NA	NA
CEP295	NA	NA	NA	NA	NA	NA	NA
IPO9	NA	NA	NA	NA	NA	NA	NA
TAF3	NA	NA	NA	NA	NA	NA	NA
KIAA2026	NA	NA	NA	NA	NA	NA	NA
TCF12	NA	NA	NA	NA	NA	NA	NA
SMN1	NA	NA	NA	NA	NA	NA	NA
MTA3	NA	NA	NA	NA	NA	NA	NA
LARS2	NA	NA	NA	NA	NA	NA	NA
CYTH1	NA	NA	NA	NA	NA	NA	NA
WDR48	NA	NA	NA	NA	NA	NA	NA
HEBP2	NA	NA	NA	NA	NA	NA	NA
RABGEF1	NA	NA	NA	NA	NA	NA	NA
SNX13	NA	NA	NA	NA	NA	NA	NA
TMEM68	NA	NA	NA	NA	NA	NA	NA
TCEAL2	NA	NA	NA	NA	NA	NA	NA
HMGN1	NA	NA	NA	NA	NA	NA	NA
STK4	NA	NA	NA	NA	NA	NA	NA
LRIG2	NA	NA	NA	NA	NA	NA	NA
DUSP11	NA	NA	NA	NA	NA	NA	NA
ACSS2	NA	NA	NA	NA	NA	NA	NA
TTC19	NA	NA	NA	NA	NA	NA	NA
VOPP1	NA	NA	NA	NA	NA	NA	NA
RAB35	NA	NA	NA	NA	NA	NA	NA
GIT2	NA	NA	NA	NA	NA	NA	NA
SPECC1L	NA	NA	NA	NA	NA	NA	NA
KIAA0930	NA	NA	NA	NA	NA	NA	NA
UCP2	NA	NA	NA	NA	NA	NA	NA
CREBL2	NA	NA	NA	NA	NA	NA	NA
LEPROT	NA	NA	NA	NA	NA	NA	NA
RDH11	NA	NA	NA	NA	NA	NA	NA
TRA2A	NA	NA	NA	NA	NA	NA	NA
TVP23B	NA	NA	NA	NA	NA	NA	NA
TRAPPC13	NA	NA	NA	NA	NA	NA	NA
SBF2	NA	NA	NA	NA	NA	NA	NA
TMX3	NA	NA	NA	NA	NA	NA	NA
RABGAP1L	NA	NA	NA	NA	NA	NA	NA
BSCL2	NA	NA	NA	NA	NA	NA	NA
ALKBH1	NA	NA	NA	NA	NA	NA	NA
PGAM5	NA	NA	NA	NA	NA	NA	NA
DROSHA	NA	NA	NA	NA	NA	NA	NA
LRRCC1	NA	NA	NA	NA	NA	NA	NA
MSI2	NA	NA	NA	NA	NA	NA	NA
PURB	NA	NA	NA	NA	NA	NA	NA
COG2	NA	NA	NA	NA	NA	NA	NA
PHF21A	NA	NA	NA	NA	NA	NA	NA
FAM204A	NA	NA	NA	NA	NA	NA	NA
WDFY1	NA	NA	NA	NA	NA	NA	NA
DIP2A	NA	NA	NA	NA	NA	NA	NA
GEMIN4	NA	NA	NA	NA	NA	NA	NA
THAP12	NA	NA	NA	NA	NA	NA	NA
UBQLN4	NA	NA	NA	NA	NA	NA	NA
RING1	NA	NA	NA	NA	NA	NA	NA
C1orf109	NA	NA	NA	NA	NA	NA	NA
ZNF124	NA	NA	NA	NA	NA	NA	NA
JADE2	NA	NA	NA	NA	NA	NA	NA
S1PR1	NA	NA	NA	NA	NA	NA	NA
HPS4	NA	NA	NA	NA	NA	NA	NA
SLC25A16	NA	NA	NA	NA	NA	NA	NA
BROX	NA	NA	NA	NA	NA	NA	NA
PRDM2	NA	NA	NA	NA	NA	NA	NA
MIOS	NA	NA	NA	NA	NA	NA	NA
WWP2	NA	NA	NA	NA	NA	NA	NA
URM1	NA	NA	NA	NA	NA	NA	NA
SLC25A29	NA	NA	NA	NA	NA	NA	NA
MIER1	NA	NA	NA	NA	NA	NA	NA
ASXL1	NA	NA	NA	NA	NA	NA	NA
KAT14	NA	NA	NA	NA	NA	NA	NA
MED15	NA	NA	NA	NA	NA	NA	NA
ODF2	NA	NA	NA	NA	NA	NA	NA
POLR2M	NA	NA	NA	NA	NA	NA	NA
PAIP1	NA	NA	NA	NA	NA	NA	NA
KIAA1522	NA	NA	NA	NA	NA	NA	NA
BRD1	NA	NA	NA	NA	NA	NA	NA
USP33	NA	NA	NA	NA	NA	NA	NA
UTP23	NA	NA	NA	NA	NA	NA	NA
ARPP19	NA	NA	NA	NA	NA	NA	NA
AAGAB	NA	NA	NA	NA	NA	NA	NA
LXN	NA	NA	NA	NA	NA	NA	NA
TFDP2	NA	NA	NA	NA	NA	NA	NA
DEK	NA	NA	NA	NA	NA	NA	NA
ACLY	NA	NA	NA	NA	NA	NA	NA
WASH9P	NA	NA	NA	NA	NA	NA	NA
CEP63	NA	NA	NA	NA	NA	NA	NA
CPSF6	NA	NA	NA	NA	NA	NA	NA
DCUN1D5	NA	NA	NA	NA	NA	NA	NA
MAST2	NA	NA	NA	NA	NA	NA	NA
PLEKHA1	NA	NA	NA	NA	NA	NA	NA
MCM3AP	NA	NA	NA	NA	NA	NA	NA
MTRR	NA	NA	NA	NA	NA	NA	NA
CAMTA2	NA	NA	NA	NA	NA	NA	NA
GTF2B	NA	NA	NA	NA	NA	NA	NA
MAGI3	NA	NA	NA	NA	NA	NA	NA
ITGAV	NA	NA	NA	NA	NA	NA	NA
RARS1	NA	NA	NA	NA	NA	NA	NA
RAB33B	NA	NA	NA	NA	NA	NA	NA
SPOPL	NA	NA	NA	NA	NA	NA	NA
SNX15	NA	NA	NA	NA	NA	NA	NA
UBE2D4	NA	NA	NA	NA	NA	NA	NA
GTF2E2	NA	NA	NA	NA	NA	NA	NA
AGGF1	NA	NA	NA	NA	NA	NA	NA
USP32	NA	NA	NA	NA	NA	NA	NA
TST	NA	NA	NA	NA	NA	NA	NA
EIF4ENIF1	NA	NA	NA	NA	NA	NA	NA
ATP6AP1	NA	NA	NA	NA	NA	NA	NA
BRD3	NA	NA	NA	NA	NA	NA	NA
BCL7C	NA	NA	NA	NA	NA	NA	NA
NUMA1	NA	NA	NA	NA	NA	NA	NA
CDK8	NA	NA	NA	NA	NA	NA	NA
NPEPPS	NA	NA	NA	NA	NA	NA	NA
FCHSD2	NA	NA	NA	NA	NA	NA	NA
BRF1	NA	NA	NA	NA	NA	NA	NA
CYFIP2	NA	NA	NA	NA	NA	NA	NA
RERE	NA	NA	NA	NA	NA	NA	NA
FHOD1	NA	NA	NA	NA	NA	NA	NA
MRGBP	NA	NA	NA	NA	NA	NA	NA
PAPOLA	NA	NA	NA	NA	NA	NA	NA
ATP6V1A	NA	NA	NA	NA	NA	NA	NA
SCYL2	NA	NA	NA	NA	NA	NA	NA
SLC35A4	NA	NA	NA	NA	NA	NA	NA
MSL2	NA	NA	NA	NA	NA	NA	NA
WASHC2A	NA	NA	NA	NA	NA	NA	NA
VPS53	NA	NA	NA	NA	NA	NA	NA
CD58	NA	NA	NA	NA	NA	NA	NA
TFCP2	NA	NA	NA	NA	NA	NA	NA
UBE2E2	NA	NA	NA	NA	NA	NA	NA
OTUD3	NA	NA	NA	NA	NA	NA	NA
HELZ	NA	NA	NA	NA	NA	NA	NA
TMX4	NA	NA	NA	NA	NA	NA	NA
THAP6	NA	NA	NA	NA	NA	NA	NA
RPP25L	NA	NA	NA	NA	NA	NA	NA
RPE	NA	NA	NA	NA	NA	NA	NA
ANKMY2	NA	NA	NA	NA	NA	NA	NA
CHPT1	NA	NA	NA	NA	NA	NA	NA
PSMF1	NA	NA	NA	NA	NA	NA	NA
DCAF15	NA	NA	NA	NA	NA	NA	NA
GTPBP2	NA	NA	NA	NA	NA	NA	NA
FAM200B	NA	NA	NA	NA	NA	NA	NA
USPL1	NA	NA	NA	NA	NA	NA	NA
HTATSF1	NA	NA	NA	NA	NA	NA	NA
RPF2	NA	NA	NA	NA	NA	NA	NA
XRN2	NA	NA	NA	NA	NA	NA	NA
CFAP298	NA	NA	NA	NA	NA	NA	NA
MOB2	NA	NA	NA	NA	NA	NA	NA
TBC1D22A	NA	NA	NA	NA	NA	NA	NA
RNLS	NA	NA	NA	NA	NA	NA	NA
DYRK1A	NA	NA	NA	NA	NA	NA	NA
PKM	NA	NA	NA	NA	NA	NA	NA
WDR13	NA	NA	NA	NA	NA	NA	NA
PLCG1	NA	NA	NA	NA	NA	NA	NA
PRKCI	NA	NA	NA	NA	NA	NA	NA
PIK3C3	NA	NA	NA	NA	NA	NA	NA
PNN	NA	NA	NA	NA	NA	NA	NA
SFI1	NA	NA	NA	NA	NA	NA	NA
SULF2	NA	NA	NA	NA	NA	NA	NA
TMEM256	NA	NA	NA	NA	NA	NA	NA
IKZF5	NA	NA	NA	NA	NA	NA	NA
THAP3	NA	NA	NA	NA	NA	NA	NA
IPO11	NA	NA	NA	NA	NA	NA	NA
SPATA2	NA	NA	NA	NA	NA	NA	NA
MED13L	NA	NA	NA	NA	NA	NA	NA
VTI1B	NA	NA	NA	NA	NA	NA	NA
GAPVD1	NA	NA	NA	NA	NA	NA	NA
CTNNBIP1	NA	NA	NA	NA	NA	NA	NA
AKAP8	NA	NA	NA	NA	NA	NA	NA
PRPF39	NA	NA	NA	NA	NA	NA	NA
NSUN4	NA	NA	NA	NA	NA	NA	NA
GATAD1	NA	NA	NA	NA	NA	NA	NA
TRIM44	NA	NA	NA	NA	NA	NA	NA
RDX	NA	NA	NA	NA	NA	NA	NA
TCHP	NA	NA	NA	NA	NA	NA	NA
GPATCH2L	NA	NA	NA	NA	NA	NA	NA
QSER1	NA	NA	NA	NA	NA	NA	NA
ADPRS	NA	NA	NA	NA	NA	NA	NA
OGFRL1	NA	NA	NA	NA	NA	NA	NA
XPNPEP1	NA	NA	NA	NA	NA	NA	NA
DNM1L	NA	NA	NA	NA	NA	NA	NA
AXIN1	NA	NA	NA	NA	NA	NA	NA
PRPF4B	NA	NA	NA	NA	NA	NA	NA
MED10	NA	NA	NA	NA	NA	NA	NA
BLTP1	NA	NA	NA	NA	NA	NA	NA
HOOK3	NA	NA	NA	NA	NA	NA	NA
UPRT	NA	NA	NA	NA	NA	NA	NA
SNX12	NA	NA	NA	NA	NA	NA	NA
ADD1	NA	NA	NA	NA	NA	NA	NA
PHF8	NA	NA	NA	NA	NA	NA	NA
PMF1	NA	NA	NA	NA	NA	NA	NA
CD59	NA	NA	NA	NA	NA	NA	NA
NR2C2	NA	NA	NA	NA	NA	NA	NA
ADCY9	NA	NA	NA	NA	NA	NA	NA
AQR	NA	NA	NA	NA	NA	NA	NA
SLC4A1AP	NA	NA	NA	NA	NA	NA	NA
RNF11	NA	NA	NA	NA	NA	NA	NA
AFTPH	NA	NA	NA	NA	NA	NA	NA
KTN1	NA	NA	NA	NA	NA	NA	NA
GOLM1	NA	NA	NA	NA	NA	NA	NA
ENTPD4	NA	NA	NA	NA	NA	NA	NA
STXBP3	NA	NA	NA	NA	NA	NA	NA
BICRAL	NA	NA	NA	NA	NA	NA	NA
	NA	NA	NA	NA	NA	NA	NA
PDHX	NA	NA	NA	NA	NA	NA	NA
RORC	NA	NA	NA	NA	NA	NA	NA
PAK2	NA	NA	NA	NA	NA	NA	NA
RBM22	NA	NA	NA	NA	NA	NA	NA
PDCD2	NA	NA	NA	NA	NA	NA	NA
SUPT16H	NA	NA	NA	NA	NA	NA	NA
DCTN4	NA	NA	NA	NA	NA	NA	NA
PITRM1	NA	NA	NA	NA	NA	NA	NA
TRRAP	NA	NA	NA	NA	NA	NA	NA
NAA30	NA	NA	NA	NA	NA	NA	NA
CWC22	NA	NA	NA	NA	NA	NA	NA
BTG1	NA	NA	NA	NA	NA	NA	NA
NUP153	NA	NA	NA	NA	NA	NA	NA
TMEM14A	NA	NA	NA	NA	NA	NA	NA
PNRC2	NA	NA	NA	NA	NA	NA	NA
ZDHHC4	NA	NA	NA	NA	NA	NA	NA
PARN	NA	NA	NA	NA	NA	NA	NA
BMPR1A	NA	NA	NA	NA	NA	NA	NA
RO60	NA	NA	NA	NA	NA	NA	NA
MED14	NA	NA	NA	NA	NA	NA	NA
BIN3	NA	NA	NA	NA	NA	NA	NA
CNOT4	NA	NA	NA	NA	NA	NA	NA
DAG1	NA	NA	NA	NA	NA	NA	NA
CIBAR1	NA	NA	NA	NA	NA	NA	NA
PNO1	NA	NA	NA	NA	NA	NA	NA
PTPN23	NA	NA	NA	NA	NA	NA	NA
CTCF	NA	NA	NA	NA	NA	NA	NA
CALCOCO1	NA	NA	NA	NA	NA	NA	NA
INPP5K	NA	NA	NA	NA	NA	NA	NA
NELFB	NA	NA	NA	NA	NA	NA	NA
CRPPA	NA	NA	NA	NA	NA	NA	NA
CITED2	NA	NA	NA	NA	NA	NA	NA
CHERP	NA	NA	NA	NA	NA	NA	NA
RHOT1	NA	NA	NA	NA	NA	NA	NA
PCDH1	NA	NA	NA	NA	NA	NA	NA
SNX25	NA	NA	NA	NA	NA	NA	NA
NUB1	NA	NA	NA	NA	NA	NA	NA
THAP11	NA	NA	NA	NA	NA	NA	NA
CDC42	NA	NA	NA	NA	NA	NA	NA
RNF13	NA	NA	NA	NA	NA	NA	NA
PBX2	NA	NA	NA	NA	NA	NA	NA
RPS6KA3	NA	NA	NA	NA	NA	NA	NA
VPS26A	NA	NA	NA	NA	NA	NA	NA
MAP3K7	NA	NA	NA	NA	NA	NA	NA
UHMK1	NA	NA	NA	NA	NA	NA	NA
KANSL1	NA	NA	NA	NA	NA	NA	NA
ADAM10	NA	NA	NA	NA	NA	NA	NA
DOCK9	NA	NA	NA	NA	NA	NA	NA
CAPN7	NA	NA	NA	NA	NA	NA	NA
NCAPH2	NA	NA	NA	NA	NA	NA	NA
RCAN1	NA	NA	NA	NA	NA	NA	NA
FBXL17	NA	NA	NA	NA	NA	NA	NA
MLLT6	NA	NA	NA	NA	NA	NA	NA
KANSL3	NA	NA	NA	NA	NA	NA	NA
SNX6	NA	NA	NA	NA	NA	NA	NA
FAM193B	NA	NA	NA	NA	NA	NA	NA
SEMA6A	NA	NA	NA	NA	NA	NA	NA
ZFX	NA	NA	NA	NA	NA	NA	NA
PECAM1	NA	NA	NA	NA	NA	NA	NA
COQ2	NA	NA	NA	NA	NA	NA	NA
LSM1	NA	NA	NA	NA	NA	NA	NA
FHIP2B	NA	NA	NA	NA	NA	NA	NA
ARPC5L	NA	NA	NA	NA	NA	NA	NA
PIAS2	NA	NA	NA	NA	NA	NA	NA
SMPD4	NA	NA	NA	NA	NA	NA	NA
DGKD	NA	NA	NA	NA	NA	NA	NA
BOD1L1	NA	NA	NA	NA	NA	NA	NA
ASH2L	NA	NA	NA	NA	NA	NA	NA
PHF1	NA	NA	NA	NA	NA	NA	NA
NSRP1	NA	NA	NA	NA	NA	NA	NA
EXOSC10	NA	NA	NA	NA	NA	NA	NA
SMARCE1	NA	NA	NA	NA	NA	NA	NA
TADA3	NA	NA	NA	NA	NA	NA	NA
COG4	NA	NA	NA	NA	NA	NA	NA
PDCL	NA	NA	NA	NA	NA	NA	NA
GFER	NA	NA	NA	NA	NA	NA	NA
TIMP1	NA	NA	NA	NA	NA	NA	NA
GLG1	NA	NA	NA	NA	NA	NA	NA
LHFPL2	NA	NA	NA	NA	NA	NA	NA
SRSF4	NA	NA	NA	NA	NA	NA	NA
STAT6	NA	NA	NA	NA	NA	NA	NA
CEP104	NA	NA	NA	NA	NA	NA	NA
TBC1D25	NA	NA	NA	NA	NA	NA	NA
G3BP1	NA	NA	NA	NA	NA	NA	NA
HAUS5	NA	NA	NA	NA	NA	NA	NA
HP1BP3	NA	NA	NA	NA	NA	NA	NA
MORC2	NA	NA	NA	NA	NA	NA	NA
PHC2	NA	NA	NA	NA	NA	NA	NA
DUSP3	NA	NA	NA	NA	NA	NA	NA
RAB21	NA	NA	NA	NA	NA	NA	NA
KANSL2	NA	NA	NA	NA	NA	NA	NA
TBL1XR1	NA	NA	NA	NA	NA	NA	NA
ATG4D	NA	NA	NA	NA	NA	NA	NA
ANKRD13C	NA	NA	NA	NA	NA	NA	NA
CPSF3	NA	NA	NA	NA	NA	NA	NA
YIF1B	NA	NA	NA	NA	NA	NA	NA
BAX	NA	NA	NA	NA	NA	NA	NA
PEX3	NA	NA	NA	NA	NA	NA	NA
RRP1B	NA	NA	NA	NA	NA	NA	NA
GTF2E1	NA	NA	NA	NA	NA	NA	NA
MKRN1	NA	NA	NA	NA	NA	NA	NA
TUBGCP2	NA	NA	NA	NA	NA	NA	NA
WDR1	NA	NA	NA	NA	NA	NA	NA
NGDN	NA	NA	NA	NA	NA	NA	NA
ADNP	NA	NA	NA	NA	NA	NA	NA
OTUD7B	NA	NA	NA	NA	NA	NA	NA
MON1A	NA	NA	NA	NA	NA	NA	NA
INTS12	NA	NA	NA	NA	NA	NA	NA
TEX2	NA	NA	NA	NA	NA	NA	NA
VPS51	NA	NA	NA	NA	NA	NA	NA
TRIM24	NA	NA	NA	NA	NA	NA	NA
FNBP4	NA	NA	NA	NA	NA	NA	NA
MLLT3	NA	NA	NA	NA	NA	NA	NA
GNL3L	NA	NA	NA	NA	NA	NA	NA
KIDINS220	NA	NA	NA	NA	NA	NA	NA
NCKAP1	NA	NA	NA	NA	NA	NA	NA
ATP6V1F	NA	NA	NA	NA	NA	NA	NA
AGO4	NA	NA	NA	NA	NA	NA	NA
MED4	NA	NA	NA	NA	NA	NA	NA
HSPH1	NA	NA	NA	NA	NA	NA	NA
USP27X	NA	NA	NA	NA	NA	NA	NA
TP53BP2	NA	NA	NA	NA	NA	NA	NA
DBNL	NA	NA	NA	NA	NA	NA	NA
MAL2	NA	NA	NA	NA	NA	NA	NA
TASOR2	NA	NA	NA	NA	NA	NA	NA
SCFD1	NA	NA	NA	NA	NA	NA	NA
RNF121	NA	NA	NA	NA	NA	NA	NA
CSNK1D	NA	NA	NA	NA	NA	NA	NA
CADM1	NA	NA	NA	NA	NA	NA	NA
LDB1	NA	NA	NA	NA	NA	NA	NA
TUBGCP3	NA	NA	NA	NA	NA	NA	NA
RUFY3	NA	NA	NA	NA	NA	NA	NA
TNRC6B	NA	NA	NA	NA	NA	NA	NA
XPR1	NA	NA	NA	NA	NA	NA	NA
TMEM161A	NA	NA	NA	NA	NA	NA	NA
IARS2	NA	NA	NA	NA	NA	NA	NA
MCU	NA	NA	NA	NA	NA	NA	NA
PDK2	NA	NA	NA	NA	NA	NA	NA
SNX2	NA	NA	NA	NA	NA	NA	NA
LSM14B	NA	NA	NA	NA	NA	NA	NA
UBE2S	NA	NA	NA	NA	NA	NA	NA
ATP6V1B2	NA	NA	NA	NA	NA	NA	NA
POP4	NA	NA	NA	NA	NA	NA	NA
ERI2	NA	NA	NA	NA	NA	NA	NA
MMAB	NA	NA	NA	NA	NA	NA	NA
ERCC6	NA	NA	NA	NA	NA	NA	NA
ANKLE2	NA	NA	NA	NA	NA	NA	NA
CTSH	NA	NA	NA	NA	NA	NA	NA
CEBPZ	NA	NA	NA	NA	NA	NA	NA
VCPIP1	NA	NA	NA	NA	NA	NA	NA
PHF23	NA	NA	NA	NA	NA	NA	NA
NOL11	NA	NA	NA	NA	NA	NA	NA
STAU2	NA	NA	NA	NA	NA	NA	NA
PGS1	NA	NA	NA	NA	NA	NA	NA
CAPZB	NA	NA	NA	NA	NA	NA	NA
CDC37L1	NA	NA	NA	NA	NA	NA	NA
VPS37B	NA	NA	NA	NA	NA	NA	NA
MLLT10	NA	NA	NA	NA	NA	NA	NA
DNAJC13	NA	NA	NA	NA	NA	NA	NA
ASB6	NA	NA	NA	NA	NA	NA	NA
B3GNT4	NA	NA	NA	NA	NA	NA	NA
HMGCS1	NA	NA	NA	NA	NA	NA	NA
KLF10	NA	NA	NA	NA	NA	NA	NA
CCNL2	NA	NA	NA	NA	NA	NA	NA
PUS3	NA	NA	NA	NA	NA	NA	NA
KPNA4	NA	NA	NA	NA	NA	NA	NA
WIZ	NA	NA	NA	NA	NA	NA	NA
TRIM11	NA	NA	NA	NA	NA	NA	NA
BLOC1S2	NA	NA	NA	NA	NA	NA	NA
SEMA3B	NA	NA	NA	NA	NA	NA	NA
MARK2	NA	NA	NA	NA	NA	NA	NA
PSME3IP1	NA	NA	NA	NA	NA	NA	NA
CHRAC1	NA	NA	NA	NA	NA	NA	NA
IP6K2	NA	NA	NA	NA	NA	NA	NA
MSH6	NA	NA	NA	NA	NA	NA	NA
IDH3A	NA	NA	NA	NA	NA	NA	NA
FBXW11	NA	NA	NA	NA	NA	NA	NA
CTTN	NA	NA	NA	NA	NA	NA	NA
HSPA2	NA	NA	NA	NA	NA	NA	NA
TSPAN3	NA	NA	NA	NA	NA	NA	NA
MYO10	NA	NA	NA	NA	NA	NA	NA
SSBP3	NA	NA	NA	NA	NA	NA	NA
GOLGA1	NA	NA	NA	NA	NA	NA	NA
TSSK1B	NA	NA	NA	NA	NA	NA	NA
ACTR2	NA	NA	NA	NA	NA	NA	NA
TFIP11	NA	NA	NA	NA	NA	NA	NA
DHX36	NA	NA	NA	NA	NA	NA	NA
RBM26	NA	NA	NA	NA	NA	NA	NA
SMARCA2	NA	NA	NA	NA	NA	NA	NA
CCDC9	NA	NA	NA	NA	NA	NA	NA
RAB9A	NA	NA	NA	NA	NA	NA	NA
IVNS1ABP	NA	NA	NA	NA	NA	NA	NA
SIPA1L3	NA	NA	NA	NA	NA	NA	NA
REPS1	NA	NA	NA	NA	NA	NA	NA
DMWD	NA	NA	NA	NA	NA	NA	NA
HIP1R	NA	NA	NA	NA	NA	NA	NA
PAM	NA	NA	NA	NA	NA	NA	NA
GMPR	NA	NA	NA	NA	NA	NA	NA
VAMP4	NA	NA	NA	NA	NA	NA	NA
UNK	NA	NA	NA	NA	NA	NA	NA
GTF2H1	NA	NA	NA	NA	NA	NA	NA
FOXO4	NA	NA	NA	NA	NA	NA	NA
PTDSS1	NA	NA	NA	NA	NA	NA	NA
RAB25	NA	NA	NA	NA	NA	NA	NA
IGBP1	NA	NA	NA	NA	NA	NA	NA
VEZT	NA	NA	NA	NA	NA	NA	NA
MEN1	NA	NA	NA	NA	NA	NA	NA
CHAMP1	NA	NA	NA	NA	NA	NA	NA
SYN3	NA	NA	NA	NA	NA	NA	NA
SMC1A	NA	NA	NA	NA	NA	NA	NA
ZNF358	NA	NA	NA	NA	NA	NA	NA
UBA2	NA	NA	NA	NA	NA	NA	NA
BNIP1	NA	NA	NA	NA	NA	NA	NA
RBBP7	NA	NA	NA	NA	NA	NA	NA
ANKRD28	NA	NA	NA	NA	NA	NA	NA
OSGEP	NA	NA	NA	NA	NA	NA	NA
TRIM68	NA	NA	NA	NA	NA	NA	NA
UBE2L6	NA	NA	NA	NA	NA	NA	NA
BLTP2	NA	NA	NA	NA	NA	NA	NA
CYB5D1	NA	NA	NA	NA	NA	NA	NA
MAZ	NA	NA	NA	NA	NA	NA	NA
TSN	NA	NA	NA	NA	NA	NA	NA
BMS1	NA	NA	NA	NA	NA	NA	NA
ETNK1	NA	NA	NA	NA	NA	NA	NA
RNF149	NA	NA	NA	NA	NA	NA	NA
DDHD2	NA	NA	NA	NA	NA	NA	NA
PPP1R13B	NA	NA	NA	NA	NA	NA	NA
HDAC4	NA	NA	NA	NA	NA	NA	NA
TMEM267	NA	NA	NA	NA	NA	NA	NA
EIF2D	NA	NA	NA	NA	NA	NA	NA
ARFGEF1	NA	NA	NA	NA	NA	NA	NA
PRPF40A	NA	NA	NA	NA	NA	NA	NA
MTPN	NA	NA	NA	NA	NA	NA	NA
GAK	NA	NA	NA	NA	NA	NA	NA
TIMMDC1	NA	NA	NA	NA	NA	NA	NA
AMZ2	NA	NA	NA	NA	NA	NA	NA
TPST2	NA	NA	NA	NA	NA	NA	NA
ACBD6	NA	NA	NA	NA	NA	NA	NA
FNTA	NA	NA	NA	NA	NA	NA	NA
SET	NA	NA	NA	NA	NA	NA	NA
ADAM9	NA	NA	NA	NA	NA	NA	NA
ZNF106	NA	NA	NA	NA	NA	NA	NA
ESF1	NA	NA	NA	NA	NA	NA	NA
RAD1	NA	NA	NA	NA	NA	NA	NA
ZNFX1	NA	NA	NA	NA	NA	NA	NA
PPP1R2B	NA	NA	NA	NA	NA	NA	NA
ABI1	NA	NA	NA	NA	NA	NA	NA
INPP1	NA	NA	NA	NA	NA	NA	NA
GOLGA7	NA	NA	NA	NA	NA	NA	NA
PRR14L	NA	NA	NA	NA	NA	NA	NA
SNF8	NA	NA	NA	NA	NA	NA	NA
POLR1F	NA	NA	NA	NA	NA	NA	NA
UBTF	NA	NA	NA	NA	NA	NA	NA
GTF3C1	NA	NA	NA	NA	NA	NA	NA
RELCH	NA	NA	NA	NA	NA	NA	NA
UTP6	NA	NA	NA	NA	NA	NA	NA
SLK	NA	NA	NA	NA	NA	NA	NA
SELENON	NA	NA	NA	NA	NA	NA	NA
ANAPC4	NA	NA	NA	NA	NA	NA	NA
SREK1IP1	NA	NA	NA	NA	NA	NA	NA
TAF2	NA	NA	NA	NA	NA	NA	NA
STAM	NA	NA	NA	NA	NA	NA	NA
C18orf25	NA	NA	NA	NA	NA	NA	NA
C2CD2L	NA	NA	NA	NA	NA	NA	NA
DNAJC15	NA	NA	NA	NA	NA	NA	NA
CCNDBP1	NA	NA	NA	NA	NA	NA	NA
GATAD2B	NA	NA	NA	NA	NA	NA	NA
GNA11	NA	NA	NA	NA	NA	NA	NA
ARHGEF11	NA	NA	NA	NA	NA	NA	NA
AAR2	NA	NA	NA	NA	NA	NA	NA
PAFAH1B3	NA	NA	NA	NA	NA	NA	NA
GPR107	NA	NA	NA	NA	NA	NA	NA
ANKRD17	NA	NA	NA	NA	NA	NA	NA
DCAF16	NA	NA	NA	NA	NA	NA	NA
TFEB	NA	NA	NA	NA	NA	NA	NA
TMEM160	NA	NA	NA	NA	NA	NA	NA
PTPN11	NA	NA	NA	NA	NA	NA	NA
TPGS2	NA	NA	NA	NA	NA	NA	NA
SAMD4B	NA	NA	NA	NA	NA	NA	NA
ZZEF1	NA	NA	NA	NA	NA	NA	NA
ATRX	NA	NA	NA	NA	NA	NA	NA
NUP155	NA	NA	NA	NA	NA	NA	NA
G3BP2	NA	NA	NA	NA	NA	NA	NA
C1orf52	NA	NA	NA	NA	NA	NA	NA
DHX8	NA	NA	NA	NA	NA	NA	NA
LYAR	NA	NA	NA	NA	NA	NA	NA
WDR45B	NA	NA	NA	NA	NA	NA	NA
VPS18	NA	NA	NA	NA	NA	NA	NA
RASSF1	NA	NA	NA	NA	NA	NA	NA
NGLY1	NA	NA	NA	NA	NA	NA	NA
IPO8	NA	NA	NA	NA	NA	NA	NA
GSK3B	NA	NA	NA	NA	NA	NA	NA
SH2B1	NA	NA	NA	NA	NA	NA	NA
TMEM192	NA	NA	NA	NA	NA	NA	NA
ATP6AP2	NA	NA	NA	NA	NA	NA	NA
SLC25A35	NA	NA	NA	NA	NA	NA	NA
FRYL	NA	NA	NA	NA	NA	NA	NA
IPO4	NA	NA	NA	NA	NA	NA	NA
TOP3B	NA	NA	NA	NA	NA	NA	NA
PSEN2	NA	NA	NA	NA	NA	NA	NA

## Sheet: Bearded_Dragon
1	2	3	4	5	6
Brain torpor	brain 2 days and 2 months post torpor (euthermia)	heart torpor	heart 2 days and 2 months post torpor (euthermia)	muscle torpor	muscle 2 days and 2 months post torpor (euthermia)
13LGS 2 brain IBA, chinese alligator 2 brain torpor, chinese alligator 2 hypothalamus torpor	chinese alligaotr 2 brain euthermia, chinese alligator 2 hypothalamus euthermia			chinese alligator 1 muscle torpor, grizzly muscle torpor, monito del monte muscle torpor	chinese alligator 1 muscle euthermia
UPK1A	ITGAM	FABP1	PSMB8	MAD2L1BP	GATM
GUCY1A2	VIL1	FHIP1A	PRXL2C	H3C1	B3GNT5
FPGS	BICD1	F2RL2	BTBD19	UCP3	ADA2
BMP7	MUS81	ITLN1	HPGD	REG4	PRKCQ
SLA2	ICAM5	CDCA5	TAP1	SIM2	ASB4
MASTL	TMEM125	SLC35G1	AQP7	BARX2	IP6K3
CCR6	VPS13B	MMP8	ITGA1	CKS2	ASB11
KCNB1	PCDHGA12	OAZ1	CDC7	SLC16A5	CARD10
ARHGAP11A	EFCAB2	SULT6B1	IGHG1	CHAC1	HOXA7
POLE	USH1G	NFKBIZ	ARHGAP28	TBX1	C4orf54
FBXO41	PLSCR5	GREB1	AOC3	THBD	PPP1R3A
XKR4	PIFO		SIGLEC9	BCL2L11	LRTM1
CLEC3A	ENKUR	PHETA1	GBA3	ZHX2	ASB18
ZNF574	NRARP	TGIF2	AQP12A	DSCC1	MYOG
ZNF436	CFAP91	PIRT	ALOX12B	KCNRG	CDH15
ZNF704	CYTH2	BMP5	SERPINB2	H4C14	PPP1R3B
KSR2	STRIP2	PLEKHH2	SHE	VGLL3	HOXA9
RNF182	ERICH6	HP	SLC15A3	CYS1	KLHL34
IL6R	CFAP52	TES	FGGY	SLC1A5	HSD17B6
RASL10A	SERPINA10	MAP3K3	MARVELD1	TGIF1	MEOX2
USF3	CABYR	FLT4		SLC38A4	ABCC9
ANKEF1	ITIH6	STEAP4	METAP1D	TRIM10	ENPP1
FMO2	RNF122	TRIM15	ARHGAP31	TIPARP	ATF3
PRKG2	ZNF208	DDX60L	IGLV3-9		UNC93A
RIPK4	VWA2	IGF2BP3	ALDH3B1	CHRNB1	RARRES2
SLC16A14	DNAH2	DSE	AVIL	NFATC3	CYP3A5
ORC1	LMF1	S100A9	MRM1	H4C15	HOXC8
PRDM6	KIT	E2F8	NCAPG	FOXO1	SPATA16
PMEL	NKAIN3	NCF1	CEP20	UCP2	MYL2
GPR52	SLC12A3	PIK3AP1	CPA3	PISD	GCGR
CBFB	SLC35E2B	FCN2	ATP5MC2	CALML4	UBE2C
C1QTNF5	LRRC69	ITGA5	MGMT	LDHA	MYADML2
SLC12A8	ARMH1	STIL	RPH3AL	HOXC9	SCN4A
SPATA5	UNC5D	LRRC8C	FBLN1	LRRC39	ASB14
CAPSL	ADCK1	CR1	CPXM1	B3GNT4	COL23A1
SLC25A35	APOH	SCLT1	EGLN3	TNNI2	AMPD1
NEURL1B	DNAH9	ST3GAL1	KCNF1	TBX15	SLC2A5
MARCHF11	MAN2C1	GJC1	HAPLN3	TBC1D1	MYOM2
ADCY1	DIS3L	PGGHG	RWDD3	EYA4	TPM1
LHX6	RENBP	TLR7	HRH2	STC2	MYOD1
BMPR1B	ROPN1L	APOLD1	RASIP1	KY	DUSP13
TBXA2R	MVK	TRIM69	SNTB2	SLC43A1	LRRC30
HTR4	FAM167A	FRMD4B	MMP28	ZBTB2	ANKRD1
GIMD1	SALL1	LAMA5	SOCS2	KLHL40	SLC7A2
OLFM4	NADSYN1	AMY2B	TESC	TNNC2	LMOD3
NEUROD6	PAPLN	RPL27A	TM4SF18	MYL1	NFATC1
GPC6	TTC36	NA	AKAP7	CD248	SLC22A16
KCTD16	RPUSD1	NA	CISH	MYBPH	CAPN2
ARRDC1	PCDH18	NA	FADD	XIRP1	CDNF
TNRC6B	TMEM260	NA	MYL7	NA	APCS
BMPR2	SLC2A6	NA	TDRD15	NA	TUBA8
PRR16	RALGAPA2	NA	TRIP6	NA	STAC3
NR2C2	AP4B1	NA	ERG	NA	ABRA
SLC24A4	CD96	NA	TMEM109	NA	TCEA3
GPR55	MDM1	NA	MEGF6	NA	XKRX
RASSF7	PAMR1	NA	ITGB3	NA	ANKRD2
TNFRSF11B	RGR	NA		NA	CLCN1
GLI3	CA8	NA	EPHA2	NA	SYPL2
PLXDC1	CREB1	NA	AGBL1	NA	DUSP29
FRS2	ASCL1	NA	TEX49	NA	DYSF
TPRN	REXO5	NA	NUDT13	NA	AFMID
GPR150	METTL4	NA	EXOC3L1	NA	ADRB2
NME1	GPR179	NA	RDM1	NA	CRP
C1QTNF6	SLITRK6	NA	GRTP1	NA	CACNA1S
CFAP300	SGPP2	NA	XRCC4	NA	MAP3K7CL
RORB	TTLL9	NA	COLQ	NA	MYH2
CHAC2	TTI1	NA	DYNLT4	NA	MME
RNF144B	MTNR1B	NA	EHD2	NA	MYOZ3
MARS2	FHL5	NA	DPP4	NA	DNASE1L1
GP1BB	IGHMBP2	NA	GBP4	NA	MYBPC1
ASXL3	NXPH3	NA	HHIP	NA	CACNG1
FIGN	ERBB4	NA	KEL	NA	SIX2
LINS1	SEPTIN9	NA	EPO	NA	SLC9A2
IGF1R	SULF1	NA	VASN	NA	PITX1
NEUROD2	KCNT2	NA	INKA1	NA	MKNK1
CNTNAP5	BATF3	NA	ECHDC2	NA	CHRNE
PRDM10	EFCAB8	NA	FPGT-TNNI3K	NA	DHRS7C
EVPL	NUDT1	NA	GLT8D2	NA	DDIT4L
PRTG	NCF4	NA	F13A1	NA	GAL3ST4
TOX3	KLHDC9	NA	LTBP4	NA	SLC41A1
NA	LY86	NA	KCNJ2	NA	MYL6B
NA	THBS3	NA	CNKSR3	NA	ANG
NA	VIT	NA	MBD6	NA	RPL3L
NA	FDXR	NA	VWF	NA	FSD2
NA	IQCJ	NA	EMILIN2	NA	CHRNA1
NA	TMEM132D	NA	PHLDB3	NA	PTGIS
NA	SNTG2	NA	TRIM7	NA	TNNI1
NA	KLHL10	NA	HSCB	NA	CTF1
NA	DGAT2	NA	PARVG	NA	FGF16
NA	TMEM69	NA	KCNJ8	NA	CAPN3
NA	ZBTB45	NA	PARD3B	NA	MYL11
NA	F5	NA	CDK6	NA	CA3
NA	CFAP157	NA	NHLRC2	NA	MAP2K3
NA	METTL7A	NA	RHAG	NA	VGLL2
NA	HPDL	NA	RGS18	NA	CACNG6
NA	ELP2	NA	SFRP2	NA	ADSS1
NA	WRAP73	NA	LGALS9	NA	ATP2A1
NA	HSD11B1L	NA	ALAS2	NA	TNNT3
NA	CCDC122	NA	ARSB	NA	NA
NA	SLC39A1	NA	ITGAL	NA	NA
NA	DCBLD2	NA	ITGA2B	NA	NA
NA	ADH7	NA	AMDHD1	NA	NA
NA	SPEF1	NA	ADHFE1	NA	NA
NA	INPP5D	NA	SUSD1	NA	NA
NA	CCDC40	NA	LRRC10	NA	NA
NA	SLC22A6	NA	GNG11	NA	NA
NA	SLCO4A1	NA	PIK3CG	NA	NA
NA	DIPK2B	NA	CTNNA3	NA	NA
NA	C5	NA	ACMSD	NA	NA
NA	LAMC3	NA	GJA5	NA	NA
NA	WDPCP	NA	AOX1	NA	NA
NA	GPR132	NA	CFP	NA	NA
NA	ZDHHC23	NA	CORIN	NA	NA
NA	SLC10A7	NA	NA	NA	NA
NA	GJB1	NA	NA	NA	NA
NA	INKA2	NA	NA	NA	NA
NA	PEX5L	NA	NA	NA	NA
NA	NTHL1	NA	NA	NA	NA
NA	TMEM241	NA	NA	NA	NA
NA	CHAD	NA	NA	NA	NA
NA	CSGALNACT1	NA	NA	NA	NA
NA	PLOD1	NA	NA	NA	NA
NA	PIGM	NA	NA	NA	NA
NA	GLRA3	NA	NA	NA	NA
NA	SLC35D3	NA	NA	NA	NA
NA	PPP1R42	NA	NA	NA	NA
NA	EPHB1	NA	NA	NA	NA
NA	C15orf62	NA	NA	NA	NA
NA	TBC1D2	NA	NA	NA	NA
NA	BARHL1	NA	NA	NA	NA
NA	PLA1A	NA	NA	NA	NA
NA	ACAD11	NA	NA	NA	NA
NA	CFAP119	NA	NA	NA	NA
NA	BTK	NA	NA	NA	NA
NA	TNFAIP8L2	NA	NA	NA	NA
NA	WNT7B	NA	NA	NA	NA
NA	PLAC8	NA	NA	NA	NA
NA	NPHP4	NA	NA	NA	NA
NA	TGM3	NA	NA	NA	NA
NA	SULT1C3	NA	NA	NA	NA
NA	INAVA	NA	NA	NA	NA
NA	ODAD4	NA	NA	NA	NA
NA	NAIF1	NA	NA	NA	NA
NA	ZNF664	NA	NA	NA	NA
NA	SPATA5L1	NA	NA	NA	NA
NA	NFKBIL1	NA	NA	NA	NA
NA	GTPBP3	NA	NA	NA	NA
NA	PIPOX	NA	NA	NA	NA
NA	SKAP2	NA	NA	NA	NA
NA	SLC7A7	NA	NA	NA	NA
NA	OTX2	NA	NA	NA	NA
NA	SOX14	NA	NA	NA	NA
NA	TRPC6	NA	NA	NA	NA
NA	BBS12	NA	NA	NA	NA
NA	TRPV3	NA	NA	NA	NA
NA	CARTPT	NA	NA	NA	NA
NA	TMEM254	NA	NA	NA	NA
NA	TGFB1	NA	NA	NA	NA
NA	PUSL1	NA	NA	NA	NA
NA	CYP26C1	NA	NA	NA	NA
NA	PPM1F	NA	NA	NA	NA
NA	GALM	NA	NA	NA	NA
NA	FIZ1	NA	NA	NA	NA
NA	DCTD	NA	NA	NA	NA
NA	GFPT2	NA	NA	NA	NA
NA	TNFAIP8	NA	NA	NA	NA
NA	DRAXIN	NA	NA	NA	NA
NA	FOXP2	NA	NA	NA	NA
NA	TMEM97	NA	NA	NA	NA
NA	MACROD2	NA	NA	NA	NA
NA	PAX7	NA	NA	NA	NA
NA	CYP26B1	NA	NA	NA	NA
NA	HENMT1	NA	NA	NA	NA
NA	GATA2	NA	NA	NA	NA
NA	NDP	NA	NA	NA	NA
NA	GABRA6	NA	NA	NA	NA
NA	RSPH1	NA	NA	NA	NA
NA	UAP1L1	NA	NA	NA	NA
NA	COQ8B	NA	NA	NA	NA
NA	PHOSPHO1	NA	NA	NA	NA
NA	SERPIND1	NA	NA	NA	NA
NA	NKD1	NA	NA	NA	NA
NA	PNKP	NA	NA	NA	NA
NA	CRABP2	NA	NA	NA	NA
NA	DMBX1	NA	NA	NA	NA
NA	EXT1	NA	NA	NA	NA
NA	EBF2	NA	NA	NA	NA
NA	THSD7B	NA	NA	NA	NA
NA	TFAP2D	NA	NA	NA	NA
NA	DNAAF3	NA	NA	NA	NA
NA	UGT8	NA	NA	NA	NA
NA	UNC5A	NA	NA	NA	NA
NA	WDR35	NA	NA	NA	NA
NA	RGS10	NA	NA	NA	NA
NA	C10orf90	NA	NA	NA	NA
NA	C1QTNF1	NA	NA	NA	NA
NA	COLEC11	NA	NA	NA	NA
NA	ABHD12B	NA	NA	NA	NA
NA	LRP1B	NA	NA	NA	NA
NA	C12orf4	NA	NA	NA	NA
NA	PLPP4	NA	NA	NA	NA
NA	AK8	NA	NA	NA	NA
NA	DENND4C	NA	NA	NA	NA
NA	ATG7	NA	NA	NA	NA
NA	PAQR6	NA	NA	NA	NA
NA	SLC4A11	NA	NA	NA	NA
NA	VCAN	NA	NA	NA	NA
NA	CCNB1IP1	NA	NA	NA	NA
NA	LPAR1	NA	NA	NA	NA
NA	MTNR1A	NA	NA	NA	NA
NA	PEX11G	NA	NA	NA	NA
NA	CCDC83	NA	NA	NA	NA
NA	CERKL	NA	NA	NA	NA
NA	RPE65	NA	NA	NA	NA
NA	IFT52	NA	NA	NA	NA
NA	CDH12	NA	NA	NA	NA
NA	SEMA3D	NA	NA	NA	NA
NA	KCNIP1	NA	NA	NA	NA

## Sheet: Chinese_Alligator_1
1	2	3	4	5	6
hypothalamus euthermia	hypothalamus torpor	muscle euthermia	muscle torpor	liver euthermia	liver torpor
	Djungarian hamster brain torpor	bearded dragon muscle euthermia, grizzly muscle euthermia	bearded dragon muscle torpor	13LGS 1 liver 14days post torpor, grizzly liver euthermia	13LGS 4 liver IBA
GATM	ZIC1	DHRS7C	ZNF143	CXCL1	B3GNT7
SYT10	DACT3	DUSP29	ZCCHC10	PAH	HNF1B
KCNJ5	ZIC3	FBXO40	EIF1AX	NIT2	TENT5A
SPOCK3	OXT	UTS2R	KBTBD8	GSTZ1	GADD45A
NCALD	FAM131A	KLHL34	CILP	MAP3K8	CCDC102A
LZTFL1	DLGAP3	TECRL	TRIM73	IGLV3-22	CAMP
GLRA2	FIBCD1	ANKRD2	TBPL1	IGFALS	TFE3
GRM8	CLN6	CCDC141	NIPA2	ARL5C	CHAMP1
GREB1	ABHD14B	PAK4	TUBGCP6	THEMIS2	SDAD1
NHS	SPTBN4	KCNJ2	SLC37A3	TBC1D10C	KDM3A
AACS	NKIRAS2	C2orf68	ST7	ALG2	MBTPS2
IMPG1	ANPEP	PNMT	IZUMO4	ABHD17C	TMEM104
DSEL	UNC5A	H1-0	PCTP	IGHV3-7	WDR70
USP33	CRTAC1	PPP1R35	ZNF654	AKR1D1	SEH1L
PACSIN2	PIP5KL1	ERF	GPALPP1	IYD	PHF5A
OR2T2	TBKBP1	CDADC1	PDGFA	MMP3	CDC14A
AK8	CPNE7	LTV1	MYBPHL	IL1R2	FOXP4
BTBD8	RNF26	MYL4	WFIKKN2	FST	DCDC2
HSPBAP1	KCNJ9	PVALB	DNAH8	ITGB2	RETNLB
PCMTD2	DTX3	CASQ2	CDCA4	FMO2	CTH
SRBD1	TMEM240	CKMT2	HOXA3	PSPH	CCDC191
DNAAF3	CDK5R2	TDRD7	KTI12	SAMSN1	PLEKHH2
NT5E	ATXN7L2	TNNI2	CNOT4	CSF2RB	CGN
FAM241B	AAAS	IBA57	FAM185A	LCP1	SH2D4B
ST6GALNAC3	PI4KB	MYOD1	YDJC	IKBKE	SFRP1
HDAC2	EFNA3	ASPH	BEND7	PTAFR	SERPINA7
CERCAM	AGAP2	PDLIM5	RADX	RBP5	FRMD6
MTMR8	TPRN	SLC25A42	METTL21A	TGM3	QSER1
SCAPER	SCN4B	LMCD1	THUMPD1	ASGR1	CCL28
TTLL1	SLC9A5	TRIM7	ALKBH3	IGKV3-7	DLL4
MPG	PPP1R14C	FKBP1B	RBPJ	MMP8	CRTC2
DYNLT2	STUM	AGBL1	SLC19A2	WAS	APLNR
BCAS4	SHF	MYBPC2	PSKH1	PARVG	PNN
PRKN	CBARP	ATP5MC1	CASTOR1	COL6A6	GDPD2
EMB	PLPPR3	TRBV12-5	BNIP3L	SSTR5	KCNRG
RIOK1	MPP2	PRELP	ALG10	SERPINA1	ARID3A
CNTNAP4	NKAIN1	SEMA3C	RPL34	IGF1	SHB
PLCXD3	SYT3	DNAJB5	SMCO1	AMY2B	FOXA1
RGS6	MPZ	AMPD1	GTF2B	CD300C	IGLV3-25
FAM107A	TMPRSS4	SLC25A19	VAMP8	ZDHHC11	DSP
CHGB	ZNF513	LPL	HHIPL2	SLC4A1	IFNAR2
AMER2	HAUS5	SH3BGR	ADA	PLBD1	PRR12
GABRG2	RELT	PGF	SOCS6	MLKL	KCNK1
CAMSAP2	STX1A	TM4SF4	MCU	MPEG1	EGR1
MOV10L1	OLIG2	MAP4K2	WDR45B	HLA-DMB	FABP6
LRRN1	NYAP1	CEP44	SCLT1	IGHG3	EPCAM
PMP2	ADCY3	MUL1	CFAP100	ASXL2	NUP210
GLRA3	ACHE	TRIM45	MRPL53	ASB9	MYCL
EVA1C	CPNE6	SGCD	DHX35	FGL2	GPX2
BICD1	CASKIN1	LRRC39	POP5	CEMIP2	MIER3
PDE9A	NOVA2	TRIM55	ATAD5	TMEM106A	LDB1
SORCS2	LZTS1	GLRX	R3HDML	ARHGAP30	ALG1L2
PLPP4	SAMD14	ARHGAP39	NOL8	PRPSAP2	EEIG2
WSCD1	SLC12A9	TMEM52	GFPT2	CYBB	MDM1
PAPSS1	CHPF	KCNJ12	DSCC1	SLAMF8	DUSP6
MAP7	LCMT2	MYOZ3	INTS12	F2R	B3GNT2
JAKMIP1	SNPH	RRAD	LNX2	TRBC1	CDK8
ELAVL2	MAP3K20	TGFB3	DDX28	NAGA	CENPJ
PTPRE	SLC6A17	EXOSC5	LIN7A	NCF2	VARS1
SLC24A2	SLC29A4	AAMDC	LCT	ITGB3	CPSF1
CDH20	SIGLEC15	THNSL2	FBXW8	CHDH	RAPGEFL1
DGKB	FBXW4	HIBADH	BCCIP	ICOS	NR0B2
PRUNE2	CLIP3	MRPL58	HOXA7	TRIM74	SLC25A17
CPXM2	CELF3	COL4A3	VCPIP1	DCDC2C	TUFT1
KCNIP1	SAMD10	ABCC4	WNT2B	LYVE1	PKD2
AGBL4	HAPLN2	HOGA1	MPHOSPH6	AIF1	EPS8L3
PARP8	CYB5D2	CAV3	ALX4	SELP	FAM193B
SFXN1	NUAK2	MACROD1	BTBD16	NNMT	IRF6
SYT13	DBH	OXNAD1	ZFYVE1	HBD	DEAF1
RNF144A	GRIK4	ACOT13	SDE2	SHBG	MFSD8
GUCY1A1	DLK2	WDHD1	FBXL18	SLCO1B3	PARP12
SYT9	NWD2	CASQ1	OMA1	TINAGL1	RBM19
SULF2	ARHGEF25	LEKR1	URB2	CISH	BAZ2A
CSMD1	ZNF775	CCN1	DNAJC9	IL1F10	UGT1A6
SLC12A2	CPLX2	NR4A3	CBFB	TRIML1	SRPX2
RHBDL2	FGF12	SMYD1	FASTKD5	LGALS9	COBLL1
TENM3	STARD5	TMEM38B	CCDC174	SPI1	MOGAT1
NEDD1	SMG9	TDRD9	BVES	CA4	GZMM
SLC27A6	LRFN4	CCDC63	EXOSC7	CREM	RAB8A
TOX	CACNG3	MYL1	STIL	NLRC3	MAPK12
FAM169A	VASH2	ORMDL3	IL12RB1	LPXN	SLC35C2
C7orf57	ELFN2	HOMER2	PLCL2	GPLD1	EPS8L2
SLC7A10	NAT14	GRTP1	MTRES1	TFR2	CCDC71
CLSTN2	ADAM11	MGP	TBX2	PTGER1	GRB7
WASF3	PSD	HJV	WAPL	IRF8	S1PR2
CCDC170	IGSF21	TRNAU1AP	AUTS2	HTR2C	PPIG
ZNF117	APC2	STRIP2	FLG	GALM	ZNF362
MAOA	GRIK3	PHPT1	CDC42EP3	C8A	TRAF2
HSPH1	AMIGO1	NNT	NAA16	ADAM28	FYB2
TMTC4	POLE4	PPP1R3A	ERCC5	MFSD10	MCOLN2
GLIS3	DGUOK	NCKAP5L	ATG14	RNPEP	ZDHHC18
BCAS1	SYT2	TNNT3	CD302	PTGIS	IGKV3D-20
ARC	DPH2	KLHDC1	VEZT	IGKV3D-15	PGAP4
WDR35	MGAT5B	TRIM72	METTL17	AHSG	GNPDA2
CADM2	TPST2	PRKAG3	EXOSC9	PLA2G4A	AKAP17A
OSGIN2	IGSF11	STX4	NAP1L1	TLR5	CWC25
DYNC2H1	SEZ6	MYF6	IPO13	GALNT12	STEAP4
	SRRM3	SLC2A4	USP47	MEST	HNF1A
CRYM	DACT1	MYBPC1	JMY	AFP	SLC5A6
EBF3	SBK1	GAREM1	SEMA3B	EVA1A	DENND3
NHSL1	TMEM158	PHOSPHO2	TMPO	LY86	IGF2BP2
SLC25A48	CDH22	CSTPP1	FILIP1	RNF144B	CSAD
LGI1	DTX1	CA12	BLZF1	IGLV3-9	GOLGB1
NCKAP5	SIRPA	ANO8	SURF6	FETUB	ADNP2
ACBD6	PNPLA6	COL1A1	BCDIN3D	CYP2A6	PLSCR3
CYP27C1	CDC42EP4	MTCP1	DNAJC15	SKAP2	GRAMD1C
TMEM132C	LRRC75A	GULP1	NOCT	HK2	B4GALT2
WWC1	PNOC	B4GALT4	TMCC3	SLC2A2	SLC50A1
DYNC2I2	RGS11	FBP2	TIPIN	KLF13	CCDC65
DDR2	KLHL17	BICDL2	HSPA13	ELMO3	HNMT
C4orf50	AP1S1	H3-3A	YOD1	TTF2	IGHV3-72
SHROOM2	PIANP	PGAM2	ZNF830	SLC9A9	VDR
INTU	NOA1		ENPP4	DOCK8	USPL1
TRAF3IP1	WFIKKN1	RELL1	PPP2R5E	SLC25A10	WIPF2
RBM12B	GALNT17	PERM1	NA	AMT	ANKS6
SNCAIP	JOSD1	TMEM182	NA	ACOT12	PDIA5
CACHD1	ASIC2	RLF	NA	VWA7	SMARCA5
MYT1L	SHISA6	MYOM1	NA	SIGLEC1	ABCC2
GDA	MARK4	CA3	NA	NAIP	SMYD5
DPYSL4	TMEM132A	PBXIP1	NA	IGHA2	CEP83
NELL1	SLC12A5	ESRRB	NA	ITGAL	LGALS2
STMN4	SLC7A4	SNTA1	NA	RNASE1	FCRL4
CEP89	RPUSD1	UGT2A1	NA	SNTB1	FBXW7
ENC1	CHRNB2	PLA1A	NA	HMOX1	TCEA3
PACS2	VPS37B	COL6A1	NA	CD5L	RASGRP3
RNF2	MAPK8IP2	PELI1	NA	IGFBP5	SLC5A3
SHTN1	CKMT1A	MYL2	NA	ALOX5	PDE5A
MFAP3L	FAM135B	PYGM	NA	COLEC10	FLACC1
PIP4K2A	DBP	ACTA1	NA	CCDC62	CRACR2B
GRIA4	KIF3C	NKX1-1	NA	FAM111A	RIN3
PHYHIPL	NRG2	ARRDC4	NA	SUFU	TEC
ERCC6L2	LZTS3	CACNA1S	NA	BTN3A2	EXOC3L4
SLX4	ZNRF1	GSE1	NA	ANXA3	PC
ABTB2	CHST2	JPH2	NA	ACOX3	CSNK1G3
SYT4	CNNM2	ITIH5	NA	RHBDF2	PLIN3
SCRN1	VWA5B2	LYSMD1	NA	GART	FGFR1OP2
ZNF536	SHANK3	NUDT22	NA	TYMP	BCL9
DIRAS2	POLR3GL	DNAJA4	NA	CTSS	NA
SLC45A1	NR2F1	ATP2A2	NA	NBEAL2	NA
PLCL1	NRXN2	CAVIN4	NA	TCIRG1	NA
NPR3	SLC27A4	TMEM38A	NA	STAB1	NA
POMC	CHKB	C4orf54	NA	CLDN5	NA
GABRA2	NCAN	JPH1	NA	SYNJ2	NA
DCX	SYNDIG1	ASB1	NA	ITIH3	NA
EPHA4	CLDN7	ASB15	NA	DPYS	NA
TMEM185A	CSK	KLHL30	NA	SLCO2B1	NA
ALKBH8	SLC4A8	MRPL11	NA	NCKAP1L	NA
STS	KBTBD4	NDUFAF6	NA	GIMAP1	NA
CHST10	PTK2B	HSPB2	NA	MRC1	NA
BORCS5	ITFG2	ST8SIA5	NA	SLA	NA
PPP1R26	CYGB	LSMEM1	NA	NCF1	NA
NME3	TRIB2	SCX	NA	MMP14	NA
IQCK	BRINP2	PGM1	NA	SERPINB11	NA
CCK	ETNK2	TRIM54	NA	FMO4	NA
CNTN5	FAHD2A	CPSF2	NA	GYS2	NA
NEBL	ADORA2B	MYOT	NA	CR2	NA
SNCG	AJAP1	VGLL2	NA	PID1	NA
ANOS1	SEZ6L	ENAH	NA	PAOX	NA
CRYZL1	PDE1B	AQP4	NA	KLK15	NA
CDH2	LHX2	MYL11	NA	TEK	NA
NCOA7	INPP1	DNPEP	NA	C8G	NA
	CNNM4	SLC16A3	NA	HMGCS2	NA
MTMR7	PHTF1	ACSS3	NA	CEMIP	NA
RGS7	WHRN	TMOD4	NA	CPB2	NA
CDH10	ASIC1	PPA2	NA	CHIT1	NA
TAFA5	KIAA0513	PAIP2B	NA	FAAH	NA
PSD2	GPSM1	AQP3	NA	ARSB	NA
DYNLRB2	PHC1	HSPB7	NA	HAND2	NA
TCHP	SLC43A3	INPP4B	NA	PTPN6	NA
DOK6	C1QTNF4	ACTN2	NA	RUNX1	NA
ATP6V1C1	GTF2H4	OTUD1	NA	SULT1B1	NA
PURG	ELFN1	CKM	NA	CYP1A2	NA
FAM149A	SLC37A2	COQ5	NA	FCN1	NA
SV2C	NFKB2	RAB34	NA	TST	NA
ITGB8	NOS1AP	AKAP1	NA	SCFD1	NA
CDH7	SMCO3	RGCC	NA	GADD45G	NA
GABRB3	PAQR6	CISD3	NA	SNX10	NA
OLAH	RAB15	KBTBD12	NA	CCDC87	NA
DGAT2	FAM131B	KLHL36	NA	CFI	NA
ATRNL1	SEC14L5	MKKS	NA	PSTPIP1	NA
CCDC92	RIMS3	SLC25A4	NA	LAPTM5	NA
B3GLCT	HCN1	NIPSNAP3B	NA	VWA1	NA
CACNA2D3	CYLC2	JSRP1	NA	VAV1	NA
CFAP97	ASNSD1	EIF1B	NA	CRISPLD2	NA
ARHGEF10	TRIM32	LIMA1	NA	UEVLD	NA
HTATIP2	JPH4	MYORG	NA	GEM	NA
CHRM4	NSUN3	MYOZ1	NA	HAGHL	NA
PTPDC1	CADM4	ASB5	NA	APOH	NA
SUGP2	P3H3	TUBA8	NA	REEP4	NA
ERCC8	RHBDL1	MARVELD2	NA	FABP4	NA
CDK14	ARHGAP44	MOCOS	NA	KCNJ8	NA
CARS1	MAPK8IP1	ATF3	NA	SSTR1	NA
NALCN	PITPNM1	ATP2A1	NA	VNN1	NA
SLAIN1	RAB4B	NA	NA	AMBP	NA
PLXNA3	LPCAT4	NA	NA	F12	NA
GSAP	IGLON5	NA	NA	ADH1C	NA
NMNAT1	MMP17	NA	NA	CBFA2T3	NA
PRKCI	IQSEC3	NA	NA	RGL3	NA
CASP14	PALM	NA	NA	ADH6	NA
CACNB2	STARD10	NA	NA	PLEKHO2	NA
MOSPD2	CELF5	NA	NA	ADGRF5	NA
PPP1R36	AVP	NA	NA	SFT2D1	NA
ARHGEF4	MON1A	NA	NA	VSIR	NA
GUCY1B1	MFHAS1	NA	NA	PSMB8	NA
PCNX2	CMTM5	NA	NA	GMDS	NA
DGKE	ARHGAP32	NA	NA	G6PC1	NA
PHF21B	SLC4A3	NA	NA	F10	NA
ARMC9	PPCDC	NA	NA	NCAPH2	NA
PCDH15	NCS1	NA	NA	SERPINA11	NA
MINDY4	NPTX2	NA	NA	IGHM	NA
KCNC4	TTC9	NA	NA	GGT5	NA
SLC6A15	CLVS2	NA	NA	PLXNC1	NA
SYN3	LINGO1	NA	NA	OIT3	NA
CNTN1	ADISSP	NA	NA	FADS6	NA
ADCY2	NPDC1	NA	NA	TRAM1	NA
KCNJ10	DNAJC27	NA	NA	MNT	NA
FAT1	CPNE5	NA	NA	C3orf85	NA
FGF14	OLIG1	NA	NA	MCTP2	NA
TENM2	XYLT1	NA	NA	SERPINA12	NA
CD2	FBXO2	NA	NA	ARAP2	NA
KCNQ1	LRRN2	NA	NA	CFD	NA
CNR1	CHRNA4	NA	NA	RUBCNL	NA
SNX31	MELTF	NA	NA	SERPINA10	NA
FRRS1L	ECE2	NA	NA	IGHV3-48	NA
IQCJ	GALNT9	NA	NA	JCHAIN	NA
ARL6	DLG4	NA	NA	ARHGAP6	NA
STXBP5L	DBN1	NA	NA	TBXAS1	NA
PCSK1	PCDH10	NA	NA	NA	NA
PLPPR4	GABBR1	NA	NA	C8B	NA
FAM171B	NACC1	NA	NA	SAA2	NA
SRRM4	ARL3	NA	NA	KLF2	NA
RPE	RNF166	NA	NA	NAALADL2	NA
TTLL12	CYFIP2	NA	NA	PTPRJ	NA
CDH6	OSCP1	NA	NA	IGFBP3	NA
SCG2	PGBD5	NA	NA	TERT	NA
NEGR1	DEF8	NA	NA	SERPINB4	NA
SGCE	KCND3	NA	NA	ITGB5	NA
HEPHL1	RPH3A	NA	NA	SPSB1	NA
CYP39A1	DPYSL5	NA	NA	APOA4	NA
CBLN2	PHYHIP	NA	NA	HLA-DMA	NA
ZNF521	KCTD1	NA	NA	SLC39A11	NA
GLRB	ASTN2	NA	NA	PIK3C2A	NA
DHRS11	MMS19	NA	NA	F7	NA
CFAP52	SLC25A26	NA	NA	P2RY4	NA
AFF3	ADCY8	NA	NA	TNFAIP3	NA
ASXL3	ELAVL3	NA	NA	SULT1C4	NA
GGT7	KIRREL3	NA	NA	NMRK1	NA
NUP133	IGSF8	NA	NA	IGLV7-43	NA
	SV2A	NA	NA	CRYL1	NA
ANKS3	RND2	NA	NA	IL13RA2	NA
LPAR4	STOML1	NA	NA	SERPIND1	NA
TMEM254	HEY1	NA	NA	EML3	NA
GABRB2	LFNG	NA	NA	SLC26A5	NA
SLC7A9	TLE1	NA	NA	ANO7	NA
CCP110	KCNK3	NA	NA	CPED1	NA
SPDYA	NEFM	NA	NA	SORD	NA
UPP1	CHMP6	NA	NA	CHIA	NA
METAP1D	PHF24	NA	NA	PDZD8	NA
BAG5	RND1	NA	NA	ARL4C	NA
DCUN1D5	LARP6	NA	NA	CDIN1	NA
RASSF8	KIAA1522	NA	NA	MOSMO	NA
CFAP298	AP3M2	NA	NA	IGLV1-47	NA
TTC8	PAPPA	NA	NA	VAV3	NA
MSH5-SAPCD1	FAIM2	NA	NA	FAHD1	NA
PRRG1	FYN	NA	NA	ASL	NA
DUOX1	SLC35F3	NA	NA	BICC1	NA
OPRM1	ISOC1	NA	NA	SLC38A7	NA
ST8SIA3	ITGB4	NA	NA	IGHV1-69-2	NA
SENP8	OLFM1	NA	NA	CROT	NA
CSRNP3	PCDH7	NA	NA	PHACTR4	NA
PPP2R3B	ZNF502	NA	NA	SHMT1	NA
SLC2A13	SOCS7	NA	NA	APCS	NA
SLC4A11	SOX2	NA	NA	TMC7	NA
RAB3C	NELL2	NA	NA	CLEC4G	NA
RNF157	PICK1	NA	NA	PLSCR1	NA
KCNS2	SHC3	NA	NA	TP53INP1	NA
GAD2	DOCK3	NA	NA	ALDH8A1	NA
MARCHF1	BSCL2	NA	NA	WTIP	NA
TTLL7	PPME1	NA	NA	TRIM27	NA
SLC1A2	LLGL1	NA	NA	IL27RA	NA
CLUAP1	NEURL1	NA	NA	NA	NA
PHF6	CHST1	NA	NA	A1CF	NA
TBC1D7	ING4	NA	NA	GNE	NA
UBR7	CDKL1	NA	NA	CP	NA
ZNF330	TLNRD1	NA	NA	SLC30A1	NA
CNTN3	IGFBPL1	NA	NA	LRRC4B	NA
ST3GAL5	FNDC5	NA	NA	IGFBP1	NA
LUZP2	PRPH	NA	NA	RCC2	NA
ENTREP2	NOL4	NA	NA	OSBPL5	NA
NRSN1	ANAPC10	NA	NA	ACOX2	NA
ZNF704	SVOP	NA	NA	ITIH2	NA
NETO2	GFOD2	NA	NA	HPN	NA
MCC	CDK9	NA	NA	SERPING1	NA
SMC1B	PLPPR1	NA	NA	NA	NA
SRCIN1	SMO	NA	NA	NA	NA
CHGA	SEZ6L2	NA	NA	NA	NA
ARV1	NLGN3	NA	NA	NA	NA
CEPT1	GAPDHS	NA	NA	NA	NA
PACRG	SEMA3G	NA	NA	NA	NA
C8orf34	CACNA1F	NA	NA	NA	NA
SOX4	FRS3	NA	NA	NA	NA
SLC44A3	NMNAT2	NA	NA	NA	NA
KHDRBS2	CD38	NA	NA	NA	NA
SLITRK1	SLC38A8	NA	NA	NA	NA
RUNDC3A	AMER1	NA	NA	NA	NA
SYN2	PACSIN1	NA	NA	NA	NA
ISM2	RAB26	NA	NA	NA	NA
SMOC1	HEATR4	NA	NA	NA	NA
GABRA4	WSB2	NA	NA	NA	NA
SLC1A3	TANGO6	NA	NA	NA	NA
KIF3A	ACAP3	NA	NA	NA	NA
SLC6A11	CACNG7	NA	NA	NA	NA
SYT1	ITGA3	NA	NA	NA	NA
ATP8A2	FAM234B	NA	NA	NA	NA
AGPAT3	EFR3B	NA	NA	NA	NA
TAGLN3	ST8SIA1	NA	NA	NA	NA
DOCK9	NCAPD2	NA	NA	NA	NA
PLEKHH1	SPIRE1	NA	NA	NA	NA
FAT3	GAS8	NA	NA	NA	NA
SLC6A7	CERS1	NA	NA	NA	NA
RDH11	TMEFF2	NA	NA	NA	NA
SLC7A14	VARS2	NA	NA	NA	NA
PDZD4		NA	NA	NA	NA
PCDH9	NOL6	NA	NA	NA	NA
HS3ST5	TMEM223	NA	NA	NA	NA
GRIK2	KAT2A	NA	NA	NA	NA
MAP7D2	TAF6	NA	NA	NA	NA
LPAR1	BSN	NA	NA	NA	NA
COLGALT2	LANCL3	NA	NA	NA	NA
KLHL32	CNRIP1	NA	NA	NA	NA
CDH11	NEFL	NA	NA	NA	NA
CDH4	LRP8	NA	NA	NA	NA
PITPNC1	LRRC55	NA	NA	NA	NA
JAKMIP3	CACNG8	NA	NA	NA	NA
CTNNA2	LGI3	NA	NA	NA	NA
CNTNAP2	CLCN4	NA	NA	NA	NA
PPEF1	CRMP1	NA	NA	NA	NA
PRIMA1	RTN1	NA	NA	NA	NA
FEZ1	CACNA1B	NA	NA	NA	NA
CDH12	SCD5	NA	NA	NA	NA
ELMOD1	ELAVL4	NA	NA	NA	NA
SLC17A6	STMN3	NA	NA	NA	NA
MYO1E	XK	NA	NA	NA	NA
TXNDC12	GRIN1	NA	NA	NA	NA
NRCAM	MAPRE3	NA	NA	NA	NA
APC	CNTNAP1	NA	NA	NA	NA
VAT1L	GRIN3B	NA	NA	NA	NA
CSGALNACT1	NTM	NA	NA	NA	NA
RASL11B	ATL1	NA	NA	NA	NA
PAGR1	ZDHHC22	NA	NA	NA	NA
VSNL1	ISYNA1	NA	NA	NA	NA
METTL25	OLFM2	NA	NA	NA	NA
GNB5	MFSD6	NA	NA	NA	NA
KIF5C	CPLX1	NA	NA	NA	NA
MANEA	GNAO1	NA	NA	NA	NA
QRSL1	PGLS	NA	NA	NA	NA
ADAP1	GRM3	NA	NA	NA	NA
NCAM2	ISLR2	NA	NA	NA	NA
ZNF883	CADPS	NA	NA	NA	NA
PITPNM3	CNIH2	NA	NA	NA	NA
ELOVL6	EPHA6	NA	NA	NA	NA
SLC16A14	ACOT7	NA	NA	NA	NA
RAPGEF5	TANC2	NA	NA	NA	NA
KIF24	PMM1	NA	NA	NA	NA
STXBP4	TRIM9	NA	NA	NA	NA
CHL1	SMOX	NA	NA	NA	NA
PCYT1B	PCDHAC2	NA	NA	NA	NA
FGD4	DTNB	NA	NA	NA	NA
MAPK4	FADS1	NA	NA	NA	NA
TAC3	LYPD6	NA	NA	NA	NA
MAGI2	HSPA12A	NA	NA	NA	NA
SPATA6	DCTN5	NA	NA	NA	NA
POMGNT2	NDRG4	NA	NA	NA	NA
SLC38A4	TMEM132B	NA	NA	NA	NA
ADAM22	SYT17	NA	NA	NA	NA
KIF26B	APLP1	NA	NA	NA	NA
GGCT	SMARCAL1	NA	NA	NA	NA
HTR1B	GATD1	NA	NA	NA	NA
PHACTR1	NAGPA	NA	NA	NA	NA
GPM6A	PPP2R2C	NA	NA	NA	NA
SHISAL1	INA	NA	NA	NA	NA
KLHL5	UBXN10	NA	NA	NA	NA
SULT4A1	ARMH4	NA	NA	NA	NA
NA	KCNIP3	NA	NA	NA	NA
NA	BRINP1	NA	NA	NA	NA
NA	PHACTR3	NA	NA	NA	NA
NA	LIN7B	NA	NA	NA	NA
NA	SORCS1	NA	NA	NA	NA
NA	MAPK8IP3	NA	NA	NA	NA
NA	LRRC73	NA	NA	NA	NA
NA	TOX2	NA	NA	NA	NA
NA	CPLX3	NA	NA	NA	NA
NA	BCL11A	NA	NA	NA	NA
NA	BCAT2	NA	NA	NA	NA
NA	TMEM179	NA	NA	NA	NA
NA	CYB561A3	NA	NA	NA	NA
NA	RHOG	NA	NA	NA	NA
NA	TTYH1	NA	NA	NA	NA
NA	NMRAL1	NA	NA	NA	NA
NA	TMEM275	NA	NA	NA	NA
NA	ELAPOR2	NA	NA	NA	NA
NA	RYR2	NA	NA	NA	NA
NA	MEIS2	NA	NA	NA	NA
NA	PYGB	NA	NA	NA	NA
NA	COQ8B	NA	NA	NA	NA
NA	HMCN2	NA	NA	NA	NA
NA	KIF5A	NA	NA	NA	NA
NA	RIMS4	NA	NA	NA	NA
NA	SPOCK2	NA	NA	NA	NA
NA	KCND2	NA	NA	NA	NA
NA	MOV10	NA	NA	NA	NA
NA	ADCYAP1R1	NA	NA	NA	NA
NA	STX1B	NA	NA	NA	NA
NA	CBLN1	NA	NA	NA	NA
NA	FAM167A	NA	NA	NA	NA
NA	TMEM163	NA	NA	NA	NA
NA	OCLN	NA	NA	NA	NA
NA	NEXMIF	NA	NA	NA	NA
NA	ANKS1B	NA	NA	NA	NA
NA	DRC1	NA	NA	NA	NA
NA	KIF1A	NA	NA	NA	NA
NA	CYP2D7	NA	NA	NA	NA
NA	PCDH17	NA	NA	NA	NA
NA	SNCA	NA	NA	NA	NA
NA	TMTC2	NA	NA	NA	NA
NA	PPP2R2B	NA	NA	NA	NA
NA	GABRA1	NA	NA	NA	NA
NA	CEND1	NA	NA	NA	NA
NA	SPNS2	NA	NA	NA	NA
NA	GUCY1A2	NA	NA	NA	NA
NA	SNAP25	NA	NA	NA	NA
NA	MARCKS	NA	NA	NA	NA
NA	APBA1	NA	NA	NA	NA
NA	C3orf70	NA	NA	NA	NA
NA	FAXC	NA	NA	NA	NA
NA	ARHGEF37	NA	NA	NA	NA
NA	CALB2	NA	NA	NA	NA
NA	FAM187A	NA	NA	NA	NA
NA	FZD3	NA	NA	NA	NA
NA	GINS3	NA	NA	NA	NA
NA	SH2D5	NA	NA	NA	NA
NA	KCNC1	NA	NA	NA	NA
NA	AMPH	NA	NA	NA	NA
NA	KCNIP2	NA	NA	NA	NA
NA	GRIA2	NA	NA	NA	NA
NA	PFKL	NA	NA	NA	NA
NA	SIGLEC8	NA	NA	NA	NA
NA	CACNA2D2	NA	NA	NA	NA
NA	ARHGEF17	NA	NA	NA	NA
NA	SERPINI1	NA	NA	NA	NA
NA	PPM1H	NA	NA	NA	NA
NA	UNC5D	NA	NA	NA	NA
NA	MAP1B	NA	NA	NA	NA
NA	GABBR2	NA	NA	NA	NA
NA	BOLA1	NA	NA	NA	NA
NA	TIAM1	NA	NA	NA	NA
NA	PPFIA3	NA	NA	NA	NA
NA	CRLF1	NA	NA	NA	NA
NA	TENM4	NA	NA	NA	NA
NA	KCNQ3	NA	NA	NA	NA
NA	GRIN3A	NA	NA	NA	NA
NA	CORO2B	NA	NA	NA	NA
NA	ARHGEF9	NA	NA	NA	NA
NA	DMTN	NA	NA	NA	NA
NA	CNTNAP5	NA	NA	NA	NA

## Sheet: Chinese_Alligator_2
1	2	3	4	5	6	7	8	9	10	11	12	13	14	15	16	17	18	19	20	21	22	23	24	25	26	27	28	29	30
Broad pattern. May be driven by differences in read number between samples	brain euthermia	brain torpor	hypothalamus euthermia	hypothalamus torpor	heart euthermia	heart torpor	muscle euthermia	muscle torpor	liver euthermia	liver euthermia	liver torpor	liver	liver torpor	adipose and kidney euthermia	adipose and kidney torpor	testis euthermia	testis euthermia	testis torpor	testis torpor	ovary euthermia	ovary euthermia	ovary torpor	thymus euthermia	thymus torpor	thymus torpor	intestine euthermia	intestine torpor	spleen euthermia	spleen torpor
	13LGS 1 brain 2D and 14D post torpor, 13LGS 2 brain euthermia,	bearded dragon brain torpor	bearded dragon brain euthermia	bearded dragon brain torpor	bearded dragon heart euthermia		bearded dragon muscle euthermia, grizzly muscle euthermia	bearded dragon muscle torpor		13LGS 4 liver euthermia,	13LGS 4 liver IBA			grizzly adipose euthermia, Syrian hamster adipose euthermia, bat kideny euthermia (and 2 month torpor)	grizzly adipose torpor, Syiran hamster adipose torpor, bat kidney 6 months torpor
NA	CLEC14A	NA	NA	NA	NA	NA	NA	NA	NA	SCNN1D	LEP	NA	IL12RB1	NA	NA	NA	NA	NA	NA	NA	NA	OR2K2	ANGPTL7	NA	NA	CA7	NA	NA	NA
NA	GPR143	NA	NA	NA	NA	NA	NA	NA	NA	IGFALS	OTC	NA	NA	NA	NA	NA	NA	NA	NA	NA	NA	OR2B11	TGM4	NA	NA	SLC10A2	NA	NA	NA
NA	TAAR1	NA	NA	NA	NA	NA	NA	NA	NA		NA	NA	NA	NA	NA	NA	NA	NA	NA	NA	NA	CCNO	LRRC70	NA	NA	BCO1	NA	NA	NA
NA	MAB21L3	NA	NA	NA	NA	NA	NA	NA	NA	DUXA	NA	NA	NA	NA	NA	NA	NA	NA	NA	NA	NA	ECEL1	KANK4	NA	NA	BEST4	NA	NA	NA
NA	CLDN18	NA	NA	NA	NA	NA	NA	NA	NA	SLCO1B3	NA	NA	NA	NA	NA	NA	NA	NA	NA	NA	NA	SPTLC3	NPBWR2	NA	NA	GKN1	NA	NA	NA
NA	KRT15	NA	NA	NA	NA	NA	NA	NA	NA	NA	NA	NA	NA	NA	NA	NA	NA	NA	NA	NA	NA	OFCC1	BPIFB2	NA	NA	RNF186	NA	NA	NA
NA	ACKR2	NA	NA	NA	NA	NA	NA	NA	NA	NA	NA	NA	NA	NA	NA	NA	NA	NA	NA	NA	NA	HTR1E	ATP10B	NA	NA	IGHV3OR16-8	NA	NA	NA
NA	TMEM212	NA	NA	NA	NA	NA	NA	NA	NA	NA	NA	NA	NA	NA	NA	NA	NA	NA	NA	NA	NA	IL24	BPIFB6	NA	NA	CPTP	NA	NA	NA
NA	CCM2L	NA	NA	NA	NA	NA	NA	NA	NA	NA	NA	NA	NA	NA	NA	NA	NA	NA	NA	NA	NA	ADGRD1	SSC4D	NA	NA	CTSG	NA	NA	NA
NA	FLNA	NA	NA	NA	NA	NA	NA	NA	NA	NA	NA	NA	NA	NA	NA	NA	NA	NA	NA	NA	NA	MGAT4C	CRP	NA	NA	SLC26A3	NA	NA	NA
NA	PLD5	NA	NA	NA	NA	NA	NA	NA	NA	NA	NA	NA	NA	NA	NA	NA	NA	NA	NA	NA	NA	TRIM58	NKPD1	NA	NA	HEPACAM2	NA	NA	NA
NA	HIGD1B	NA	NA	NA	NA	NA	NA	NA	NA	NA	NA	NA	NA	NA	NA	NA	NA	NA	NA	NA	NA	PDC	TNFAIP6	NA	NA	PGLYRP2	NA	NA	NA
NA	SNTN	NA	NA	NA	NA	NA	NA	NA	NA	NA	NA	NA	NA	NA	NA	NA	NA	NA	NA	NA	NA	INSC	CPZ	NA	NA	PDX1	NA	NA	NA
NA	USHBP1	NA	NA	NA	NA	NA	NA	NA	NA	NA	NA	NA	NA	NA	NA	NA	NA	NA	NA	NA	NA	ARL14EPL	SLCO1A2	NA	NA	FER1L6	NA	NA	NA
NA	GDF6	NA	NA	NA	NA	NA	NA	NA	NA	NA	NA	NA	NA	NA	NA	NA	NA	NA	NA	NA	NA	OR52R1	SLC26A7	NA	NA	IGKV3D-11	NA	NA	NA
NA	AQP5	NA	NA	NA	NA	NA	NA	NA	NA	NA	NA	NA	NA	NA	NA	NA	NA	NA	NA	NA	NA	POU2AF2	KIAA1755	NA	NA	RAB17	NA	NA	NA
NA	CDHR3	NA	NA	NA	NA	NA	NA	NA	NA	NA	NA	NA	NA	NA	NA	NA	NA	NA	NA	NA	NA	FAM135B	KCNK10	NA	NA	ARL14	NA	NA	NA
NA	TECTB	NA	NA	NA	NA	NA	NA	NA	NA	NA	NA	NA	NA	NA	NA	NA	NA	NA	NA	NA	NA	TSPEAR	PRSS35	NA	NA	FAXDC2	NA	NA	NA
NA	FGFBP1	NA	NA	NA	NA	NA	NA	NA	NA	NA	NA	NA	NA	NA	NA	NA	NA	NA	NA	NA	NA	MTNR1B	ANXA11	NA	NA	MALRD1	NA	NA	NA
NA	FGF7	NA	NA	NA	NA	NA	NA	NA	NA	NA	NA	NA	NA	NA	NA	NA	NA	NA	NA	NA	NA	FAM237A	HHIPL2	NA	NA	REG3A	NA	NA	NA
NA	PKP1	NA	NA	NA	NA	NA	NA	NA	NA	NA	NA	NA	NA	NA	NA	NA	NA	NA	NA	NA	NA	PKD2L1	TPSAB1	NA	NA	UNC93A	NA	NA	NA
NA	COL26A1	NA	NA	NA	NA	NA	NA	NA	NA	NA	NA	NA	NA	NA	NA	NA	NA	NA	NA	NA	NA	TBKBP1	NKX2-1	NA	NA	NLRP6	NA	NA	NA
NA	TRPC6	NA	NA	NA	NA	NA	NA	NA	NA	NA	NA	NA	NA	NA	NA	NA	NA	NA	NA	NA	NA	TRAV26-2	SELE	NA	NA	FRK	NA	NA	NA
NA	GLIS1	NA	NA	NA	NA	NA	NA	NA	NA	NA	NA	NA	NA	NA	NA	NA	NA	NA	NA	NA	NA	OR5A1	TMEM61	NA	NA	ASAH2	NA	NA	NA
NA	SULT6B1	NA	NA	NA	NA	NA	NA	NA	NA	NA	NA	NA	NA	NA	NA	NA	NA	NA	NA	NA	NA	URGCP	NA	NA	NA	ARSD	NA	NA	NA
NA	SDS	NA	NA	NA	NA	NA	NA	NA	NA	NA	NA	NA	NA	NA	NA	NA	NA	NA	NA	NA	NA	FGF20	NA	NA	NA	IGHV3-64D	NA	NA	NA
NA	TBXA2R	NA	NA	NA	NA	NA	NA	NA	NA	NA	NA	NA	NA	NA	NA	NA	NA	NA	NA	NA	NA	BMP10	NA	NA	NA	BTN1A1	NA	NA	NA
NA	NA	NA	NA	NA	NA	NA	NA	NA	NA	NA	NA	NA	NA	NA	NA	NA	NA	NA	NA	NA	NA	REN	NA	NA	NA	HSD17B2	NA	NA	NA
NA	NA	NA	NA	NA	NA	NA	NA	NA	NA	NA	NA	NA	NA	NA	NA	NA	NA	NA	NA	NA	NA	MEX3A	NA	NA	NA	RBP7	NA	NA	NA
NA	NA	NA	NA	NA	NA	NA	NA	NA	NA	NA	NA	NA	NA	NA	NA	NA	NA	NA	NA	NA	NA	CCR10	NA	NA	NA	GOLT1A	NA	NA	NA
NA	NA	NA	NA	NA	NA	NA	NA	NA	NA	NA	NA	NA	NA	NA	NA	NA	NA	NA	NA	NA	NA	RXFP2	NA	NA	NA	IGLV1-44	NA	NA	NA
NA	NA	NA	NA	NA	NA	NA	NA	NA	NA	NA	NA	NA	NA	NA	NA	NA	NA	NA	NA	NA	NA	TRAV18	NA	NA	NA	MOGAT3	NA	NA	NA
NA	NA	NA	NA	NA	NA	NA	NA	NA	NA	NA	NA	NA	NA	NA	NA	NA	NA	NA	NA	NA	NA	OPN3	NA	NA	NA	KY	NA	NA	NA
NA	NA	NA	NA	NA	NA	NA	NA	NA	NA	NA	NA	NA	NA	NA	NA	NA	NA	NA	NA	NA	NA	SYT6	NA	NA	NA	IGKV3-20	NA	NA	NA
NA	NA	NA	NA	NA	NA	NA	NA	NA	NA	NA	NA	NA	NA	NA	NA	NA	NA	NA	NA	NA	NA	NOX4	NA	NA	NA	CNDP1	NA	NA	NA
NA	NA	NA	NA	NA	NA	NA	NA	NA	NA	NA	NA	NA	NA	NA	NA	NA	NA	NA	NA	NA	NA	PLA2G10	NA	NA	NA	SLC2A9	NA	NA	NA
NA	NA	NA	NA	NA	NA	NA	NA	NA	NA	NA	NA	NA	NA	NA	NA	NA	NA	NA	NA	NA	NA	UTS2	NA	NA	NA	CDX1	NA	NA	NA
NA	NA	NA	NA	NA	NA	NA	NA	NA	NA	NA	NA	NA	NA	NA	NA	NA	NA	NA	NA	NA	NA	PPIH	NA	NA	NA	ENDOV	NA	NA	NA
NA	NA	NA	NA	NA	NA	NA	NA	NA	NA	NA	NA	NA	NA	NA	NA	NA	NA	NA	NA	NA	NA	NIPAL2	NA	NA	NA	TMEM86B	NA	NA	NA
NA	NA	NA	NA	NA	NA	NA	NA	NA	NA	NA	NA	NA	NA	NA	NA	NA	NA	NA	NA	NA	NA	SFRP4	NA	NA	NA	FGF19	NA	NA	NA
NA	NA	NA	NA	NA	NA	NA	NA	NA	NA	NA	NA	NA	NA	NA	NA	NA	NA	NA	NA	NA	NA	HCRTR2	NA	NA	NA	TMEM150B	NA	NA	NA
NA	NA	NA	NA	NA	NA	NA	NA	NA	NA	NA	NA	NA	NA	NA	NA	NA	NA	NA	NA	NA	NA	NA	NA	NA	NA	CEBPE	NA	NA	NA
NA	NA	NA	NA	NA	NA	NA	NA	NA	NA	NA	NA	NA	NA	NA	NA	NA	NA	NA	NA	NA	NA	NA	NA	NA	NA	CDH26	NA	NA	NA
NA	NA	NA	NA	NA	NA	NA	NA	NA	NA	NA	NA	NA	NA	NA	NA	NA	NA	NA	NA	NA	NA	NA	NA	NA	NA	SLC7A9	NA	NA	NA
NA	NA	NA	NA	NA	NA	NA	NA	NA	NA	NA	NA	NA	NA	NA	NA	NA	NA	NA	NA	NA	NA	NA	NA	NA	NA	ANXA13	NA	NA	NA
NA	NA	NA	NA	NA	NA	NA	NA	NA	NA	NA	NA	NA	NA	NA	NA	NA	NA	NA	NA	NA	NA	NA	NA	NA	NA	ROS1	NA	NA	NA
NA	NA	NA	NA	NA	NA	NA	NA	NA	NA	NA	NA	NA	NA	NA	NA	NA	NA	NA	NA	NA	NA	NA	NA	NA	NA		NA	NA	NA

## Sheet: Djungarian_Hamster
1	2
euthermia	torpor
chinese alligator 1 hypothalamus euthermia	chinese alligator 1 hypothalamus 2 torpor
ZMPSTE24	HEBP1
CHD9	TRAC
MGST2	PLCB2
CLXN	GH1
WDR26	DNAH2
	GPR135
IL18	PRL
KIF11	ADAM19
OXCT1	MYBL1
CGA	COL13A1
COQ3	CSH1
GSDME	MSH5-SAPCD1
CCDC50	GOLGA6L6
COL3A1	GRAMD2A
LAYN	CYTL1
TUBD1	TCF23
HSD17B14	STRIP2
TNFSF10	FSTL4
TCP11	SPATA24
TXLNB	GLB1L3
MATR3	PYROXD2
ISM1	DLEC1
DAPL1	SMC4
DYDC1	LIFR
TAF4B	AFF1
ERI1	ANKEF1
SOSTDC1	VSTM5
CLP1	FAU
MX1	MYCBPAP
SLC9B1	BICDL1
PRIM1	CACNG5
TEX22	C5orf47
SUCLG1	CCDC97
MAN2A1	EXOC3L4
KLK1	PSRC1
CFAP141	SV2C
HTR5A	KCNH7
PXDC1	DNAAF8
METTL18	RAMP3
TRIM25	PLAC9
FLRT1	SLC5A5
SERPINF1	LY6L
ETV3	HHATL
NARS2	SPRED2
REC114	NPR1
NCKAP1L	IDUA
HEPH	ESAM
ACSM5	TNFRSF10A
FEZF1	TTR
SWT1	ACAD10
CMTR2	ABTB2
C4orf36	MAP3K2
CHRDL1	COL5A3
PAWR	DYSF
CDPF1	DRD5
OPN3	CTTNBP2NL
NMI	TRIM29
ETV4	SAP30L
ABI3	HLA-DQA1
KCNJ2	ODF3L1
CCNA2	CAMK1D
WNT5A	WNT3
COCH	MED12L
STOM	COL17A1
BCO2	EAF1
MARCHF4	LDAF1
KBTBD3	MYADML2
SLC7A11	COL15A1
SPSB4	FAM184B
ZNF784	RASSF7
TLCD3A	NTNG2
MARVELD1	MYO16
ZNF865	HLCS
NUP62CL	ATXN7L2
CDC42EP3	BBS10
JCAD	VAV2
ST6GAL1	FBXL13
CFAP91	HMCN2
C17orf67	PAQR9
PHETA1	SIRT6
BGN	PLXNA3
NUDT15	UBTD1
ZC3H3	ENO3
FBXO30	NOM1
LIX1	MOV10
NFKB1	ASPG
SASS6	CEMIP2
MOB3C	PRMT6
CASP8AP2	DIP2B
FGD5	SLC39A5
NFYA	HLA-DQB1
HARBI1	ABCB4
TRAF2	OTUB2
RBM41	DECR2
PKDCC	LRFN2
SPRY3	FOXN3
AGMO	QRFPR
WNT7A	CRYBG3
PHKG1	LCLAT1
CPT2	ST6GALNAC5
FMOD	CHAC1
CA4	ACTA2
NAA30	ASCL1
MIPEP	NRIP1
PIERCE2	L3MBTL4
OR2AE1	DNAAF4
KLHL28	GCKR
FANCM	TOE1
INIP	SIK2
JAG1	NT5C
DAB2	WNT5B
JUNB	ATP11B
IL17D	TTC7A
DPYD	OTP
SHH	SAMHD1
CTC1	BAK1
C21orf91	CCDC8
TOB2	SYCP3
PNPLA3	LRRC10B
ROPN1L	NGF
CCDC22	SLC16A14
NRG1	AIFM2
CXCL12	ARMCX6
MCM2	FAAP100
GRPR	MDGA2
ENKUR	ZNF296
OTX2	HCN1
RD3	SLC11A1
GNB1L	HIPK2
IER5	DGAT2
INSYN2A	FUT2
DDIT4L	CENPH
CYP2U1	SLC9A9
FOXG1	LRP5
HYCC1	RNF150
TMTC3	SLC35C1
ZFP41	ADGRA3
GEMIN6	SERPINB8
IGF2	MOCS3
UTP6	TET2
COL4A5	ZFPM2
FBXO4	TIRAP
RASSF8	AFF3
TRPV2	NRG2
TMC6	LEF1
DOK3	PRRT4
TRIM5	NATD1
ZNF80	TIMELESS
DTWD2	SCUBE1
JPT2	NSL1
DISP3	EDA
RBM24	UNC5A
PROM1	GPX8
TBC1D4	CDH23
ZNF592	GRTP1
ALG10	CCND2
FMO5	ERMARD
CEP70	DICER1
ZIC3	PIGV
WWTR1	NKX2-8
PIPOX	RAB27A
ZNF660	CLDN5
PEAK1	RELN
ANKRD49	BCL9L
KCTD21	FOXP1
PPP1R3G	CFAP45
EFHD1	MERTK
IGFBP6	CDH12
CEP112	SLCO2B1
ECD	SLITRK5
HCK	RNF152
METTL21A	TMEM74B
RPP40	PDZD2
RASL11A	OSBPL3
FGL2	TBCC
TMEM141	CSNK1G1
GBX2	ANKRD9
ZNF420	ARMC5
TNFRSF11B	IBA57
TRPC3	EFNA1
METAP1D	INSL6
MMAA	PLD1
THNSL2	NTN1
ANO3	SWAP70
TAFA4	CDH9
ZNF629	BTC
IGHV3-73	ZFYVE26
KREMEN1	HEATR6
ENPP6	DENND1B
LINGO3	ECM1
RNF144B	KIF9
PACRG	RASIP1
TGFB3	FASTKD2
PLPP2	B3GALT5
OMA1	KLF12
TMEM116	EDEM1
ZNF613	CFAP74
CEP68	ZC3HAV1L
RRAS2	RORB
SRBD1	ABCG2
HGH1	DRD1
SLC35D1	KAT6A
C14orf28	MESP2
RESF1	WFDC2
GPR6	FLNB
ST8SIA4	OLIG2
NHLH2	ANXA8
EGR1	DUSP18
AP5M1	MS4A4A
NA	NINL
ANKRD34C	C2CD3
CC2D2A	TMEM104
NHLRC1	PRR7
AKAP10	GHDC
DNAAF10	MCEE
PGM2	P3H1
C1R	UTP20
GTDC1	SLX4IP
MAD2L1	SNX33
CCNG2	BRPF3
NKIRAS2	CPN1
GPATCH2L	RBM19
KCTD7	GABRE
ATG10	SLC22A3
NAGPA	ENTPD5
GAL3ST4	ASB1
GPATCH2	BCHE
CFAP300	HIF1AN
SVIL	SHC1
DNASE1L1	RASA2
PDIK1L	ZMYM1
VASH2	CNTNAP5
C2orf88	C1orf131
ETV1	TRNP1
THSD7B	RORA
SPTY2D1	HLA-DMB
EHD3	ACP6
FAM114A2	CLEC11A
LHX5	MCMDC2
TMEM100	C1orf53
SIK1	BAZ2A
ATP13A5	NSUN3
ORAI1	DZIP1L
C5orf63	TRAF3IP2
AKR1C2	PRKDC
SERPING1	CEP85L
NUDT7	TAF1C
RGS22	IMMP2L
CPA2	TRAM1
USP37	SAAL1
MFAP3L	KCNB1
ATR	HECW2
MTG2	ALDH16A1
SEPTIN11	KAZALD1
SPRY4	RSPH14
RRP1B	PTGFRN
MED9	RANBP10
CRPPA	ERRFI1
TGFB2	RBMX2
SLC35A4	NAV2
GFOD1	MAN1C1
KCTD4	CA7
GPT	TMEM178B
FRZB	DACT2
NFIL3	CEP164
KICS2	ACAA1
HCRT	MXRA8
NME4	LTBP4
DNASE2	FAXC
SPA17	RASAL2
MBLAC1	SFRP2
TREM2	MCRIP2
POLH	KLHDC1
CHRM5	H4C14
TAF1A	ZNF395
TMEM132E	SLC8B1
ZNF280B	MTHFS
DUS4L	NME3
OPRK1	PTBP3
SRGN	KCNH4
ISLR2	CSRNP3
THRSP	NFATC2IP
VCPIP1	LRFN3
BTBD19	ABO
NAT2	VASP
ADORA2B	NA
ATL3	MAP3K13
DCPS	ABCC1
ZNF793	CDH7
SLC35F4	DOCK6
ANGEL2	GALNT7
DKK3	OGFRL1
LIPT1	SHB
ZNF800	ZNF462
EFS	C2CD2
ZMAT1	CCDC191
ZNF667	KDM8
PIERCE1	TUT1
CAVIN1	GLDC
TERB2	CNTROB
YES1	AQP11
TMEM42	TRERF1
HES5	PHF2
SAYSD1	KMT2A
OTULINL	FRMPD1
ANAPC10	PDLIM4
DNAJC28	SZT2
WASF2	SRGAP2B
ACVR1C	NRDE2
KCNMB2	NIN
CRABP2	AARS2
OSBPL11	EGFL7
CCND1	JARID2
ZNF263	NAV3
TRDMT1	LGI2
ARFGEF1	IRX1
KCTD5	FOXK1
PLCB3	ANKRD65
HPGDS	RHBDD1
DIPK2A	SLC12A9
ELOVL7	SMO
NFATC3	TULP3
NEPRO	NAF1
EMP3	MYT1
GRIFIN	ZBTB9
POLR1F	LRRC55
GMNN	CACTIN
SLITRK4	NOS1
RABL3	TTC28
DLGAP2	JRK
HYLS1	HS6ST1
HOMER1	RMDN2
PIBF1	RNF125
FN1	RASA4
LCAT	MTCL1
HAUS3	USP45
CIDEA	C3orf18
EPHX4	TCF3
OSGEPL1	TSPAN11
FRA10AC1	COL4A2
FLVCR1	GRIN2C
VSIR	TBL2
FOXO4	CTHRC1
SLC25A32	USP2
LIG4	TFR2
CDKN1C	SUSD2
NMNAT3	TPBG
GID4	EGLN2
TAF7	TACR3
SLITRK6	LMBR1L
ST6GALNAC3	AKR1C1
GTF2E1	PHC3
ABHD17C	UCP2
NQO2	PIGB
TMEM176B	DISP1
ZNF770	FHL2
FHIT	SH2B3
ECHDC2	ERBB3
RIN2	MMP14
CHRM2	NAPRT
PCGF5	TGFB1I1
ATM	PREP
TLE3	TNS1
XRCC5	SLC29A3
RGS16	PTPRC
PSMB8	SOD3
PAX6	ZNRF3
CREB1	ANO5
PTPRN	MRO
GPR85	KLHL42
GALM	SP6
AADAT	PPCS
MEX3C	ID1
CTDSPL2	SLC52A2
SLCO1C1	EPHX1
GOLIM4	ZXDC
TMEM168	GTF2H2
RIBC2	TTC21B
ZBTB10	LILRA5
EAF2	PPP1R42
FLRT3	HIVEP2
SLC25A15	RECQL4
CDAN1	SOX5
SUV39H2	DNAAF11
SERTAD1	RGL3
CYB561D1	PARP2
RRP15	ATXN7L1
CFAP90	DNMT3A
CD55	HTR1A
MFAP2	OPLAH
CLK4	ELF1
C1orf112	UBAP1L
C12orf4
NR4A1	AP5S1
AKR1E2	GAS8
ANLN	SOAT1
CALCR	CTSK
TMTC4	FLT3LG
SLC25A40	NTSR1
PAG1	MAP2K6
CASTOR1	POLE
NIPSNAP1	SYNE4
ANKRD37	IKBKG
FRMD4B
EFNB1	PER2
SMYD4	ALS2CL
VNN1	RHOJ
REP15	TP53
IFI30	HPS1
CBFB	DDB2
LMX1A	DNASE1L2
PLAAT1	RBKS
SPP1	TMEM63A
SPART	MIER3
TMCC1	DPH1
PTPRO	GPR173
NAAA	TRIM39
HMGN5	EBPL
CYBRD1	DCLRE1A
ACOX3	FARP2
ABHD18	TBC1D1
SAMD9L	NETO1
TMEM126B	MAN2B1
TIPARP	POLR1A
KLHL8	TP53I13
NR1H3	MAP3K6
FASTKD1	COL5A2
RBM15	URB1
SIKE1	CLPB
RAB27B	ZNF862
SHPRH	CCDC113
CGGBP1	CCDC85A
GPX7	BRWD3
SRSF12	AXL
UNC5C	C20orf96
KLHL11	ETS2
CCDC127	VANGL2
ZNF138	RFXAP
PRSS23	C1QL2
DPH5	RBM27
EXOSC3	TEPSIN
KATNIP	CCDC6
IRF2	CLDN22
MNAT1	GIGYF1
SLC12A8	SERGEF
IPPK	PIKFYVE
DLG4	POPDC3
MPPE1	TRIM24
TBCEL	ERAS
NUP35	FPGS
KCTD6	YAE1
ARHGAP29	NOPCHAP1
MAP3K20	FRYL
CARF	PER3
BMT2	ELOA
MARCHF3	MNS1
GSAP	ZNF446
FUT9	SRFBP1
MBD5	SSH1
ZNF354C	ZNHIT2
HSF4	MAP3K9
CDH19	AP5Z1
MTF1	EEF2K
SERPINA1	ABHD5
PPIAL4E	STK32A
CYP20A1	TANC1
TAF1B	SMC5
CDYL	PWP2
GPR62	FAT1
MGAT4C	ME3
DLEU7	WFIKKN1
MTBP	PRIMA1
CRNKL1	SEMA3F
RIOK2	CWC27
CHORDC1	REXO1
APH1B	CCS
MDFIC	NECAP2
OSTF1	MEGF8
PEX2	HS6ST3
IPP	CAMTA1
C4orf46	SAMD10
PVALB	CSAD
FGF11	CDK10
TEX30	VAV3
MLH1	MPST
C7orf25	SRCAP
BAMBI	KIAA1671
GABRG3	SRPK3
ITGBL1	OTUD7A
MIPOL1	AMBRA1
STXBP4	PABIR1
CFAP126	PER1
NAPEPLD	IGFBPL1
RAB33B	CFAP54
FEM1C	TFDP1
INKA1	CCDC120
MTM1	GMIP
PEX7	NUP160
JRKL	SCARB1
CBL	PLAG1
TSPAN9	FZD5
C1QL1	SLC16A2
NUFIP2	MPHOSPH9
INTS9	DEDD2
ZC4H2	CCHCR1
AK4	ZSCAN29
ZHX2	MKS1
TRAF4	PSKH1
TCTN2	TMEM108
CTNS	VWA5B1
UGGT1	CACNA1B
ITGB8	INSR
SLC25A20	RBBP5
C9orf40	RPRD2
NUP42	TMEM52
GADD45B	FEN1
COA4	SLC45A4
ALPL	BCL3
EFCAB7	KAT6B
ASB4	LMF1
HSPB8	WDR81
MLLT3	SPEN
RPIA	AMER2
DND1	NCK2
RBM34	CD320
SNAPC2	UAP1L1
CFAP210	DCAF1
ST18	GPATCH1
NCCRP1	ZSWIM5
FZD2	LRRC75A
DDX10	MRS2
RCOR2	KDM2A
FCHO2	MAPKBP1
NEMF	H6PD
FBXO36	C1orf109
CHST9	TBC1D7
VWC2L	UNK
TRIM27	CSPP1
SOCS4	TUBGCP5
TAFA1	MED13L
HSF2BP	ADNP2
DDX51	SMPD4
ANKRD16	SGCG
TMEFF2	ZNF512B
TMEM268	GPD1
TRMT10A	LDLRAD3
ARL4D	CNNM2
VPS13B	PPM1L
MCCC1	BID
DTWD1	PEX16
ZNF691	NXPH4
HR	TEN1-CDK3
KDM1B	BIN3
KBTBD7	FAM222B
TDRP	TBC1D2
NPL	SMG9
EXOC6	RCE1
PLS1	TRIP10
TRIM15	PTPN23
ARMH4	RYR2
C9orf85	LRP4
ENPP2	RETSAT
NPPC	RTN4R
SNIP1	FAM172A
TEFM	PRRG3
NKRF	CLMN
TRMT10C	TMEM132B
CFAP206	SYN3
RGCC	SERPINB9
CDC42EP2	NFASC
SKAP2	ASAP2
B3GALT1	MANSC1
MLX	DNAJB13
PCDH11X	ITGA3
SLC25A13	CCDC85B
STMN1	CDK20
SLC41A2	CBX8
ING3	IL23A
C22orf39	MAP2K3
TOB1	METTL13
C5orf22	E4F1
WHRN	BRPF1
AK3	PRKD1
SLC39A12	LIPT2
CEP41	PITX2
CCN3	NAIP
PHF6	ATP11A
NUAK1	PIK3R2
PARP11	ADSS1
PMF1	RIMS1
BROX	RERE
SC5D	ZNF622
CCR5	DHX34
HEG1	SULT2B1
LRCH1	LRCH4
ZNF804A	TMEM191B
CDK5RAP2	SLC8A1
TXNRD2	NCOA3
POMK	SCRN2
JUP	GCA
GATB	FAAH
F3	PDCD2L
TIGD2	PTPRU
ANXA5	CLN6
MTRF1L	UBASH3B
P4HA1	CPEB4
NHSL1	MFAP4
NUDT2	CDH24
TAB1	RPUSD4
FLRT2	KCNT1
RGS2	ATF7
COQ10B	C1QTNF2
RAB33A	FNDC9
METTL16	ZBTB14
KIF5B	CC2D1B
KITLG	EPHB6
KAT2B	ATXN1L
EVI2A	VPS37B
TMEM216	FBXW9
CRYGA	ACSF2
GPAT4	ARHGEF1
SLC19A2	NUP214
NXT1	TSACC
RAD1	PCTP
STEEP1	PGM5
SLC2A12	LHX2
SPATA5	LACC1
CNTN3	SEPSECS
HDAC9	PCDHA7
GRPEL2	EOLA2
THAP2	ERF
FABP7	FZD6
EFNB2	USP35
HDAC8	PLPP5
GADD45G	RITA1
MMEL1	ZBTB2
POLR1H	SEC31B
SLC13A5	PDPR
TTI1	PLEKHH1
LRWD1	PDZRN4
PMP22	COL23A1
PIK3CA	EIF2AK3
MTMR10	CAVIN3
TLCD5	MYH7
SAT2	IGF2R
GRM4	TRIP6
TASOR2	FAM185A
TAB3	DOK6
APOOL	CEP89
SENP8	TMEM94
UGT8	KATNA1
CDC73	IER3
FBLN5	GSG1L
TMEM209	DLC1
CCNYL1	ALOX5AP
VAMP5	CACNA1C
SLC19A1	CYBA
NOC3L	UBN2
RAB13	TYK2
LRIF1	OSBPL5
DBX2	NAB2
TMED5	MLH3
PUS10	SH3BP4
PEX10	HOOK2
ZNF768	WNT2
RTP2	TSEN54
OFD1	TNKS1BP1
RIDA	ZNF414
DZIP1	PLCL1
ANKRD29	PUS1
EYA3	POLR2A
EXOC8	PLEC
CEP57L1	SULF1
TMEM39A	NHSL2
COPZ2	LRRC7
ACADM	MEGF11
HINT2	TRIM62
CSRNP2	TRIM16
KCNN3	GSE1
CD74	FBF1
CCDC174	LRP8
NFYB	VPS13C
ARPC1B	RPS15
CALM3	DCLRE1C
IRGQ	SKI
TMEM177	DGKE
TMPO	DCAF15
C3orf33	STON2
TTLL11	ZNF226
ETNPPL	RGS5
RRM2B	ADIPOR2
BET1	SLC25A38
GALNT14	FMNL3
C16orf87	RNF40
ARHGAP18	PDE12
C14orf119	RIMBP2
UBOX5	GNB4
ZNF407	ATG2A
IFTAP	PFAS
TMEM131L	PHIP
CEP135	SGPP2
DLX1	IRF2BP1
NSMCE3	CYTH4
KLHL24	IQUB
POLD4	MCUR1
HINFP	DRC1
GNPNAT1	ABCD4
GTPBP10	PLCB1
PDE3B	GALT
OSBPL7	CYB561
BAG2	ENGASE
CNPY4	TECPR2
TPGS2	PABPC4
ZFYVE16	USP36
TFAM	KCNH3
C2orf49	CMTM7
RRM1	SLC66A1
DUSP1	EP400
HCCS	CTU2
USP25	LMO7
SOWAHC	PFKFB2
YDJC	PCDHAC2
OBI1	ZBTB8A
UBE2G1	MAFK
MOBP	SYNGAP1
IBTK	PRAG1
NA	RCN3
NA	GALK2
COX6A2	EPG5
ZBTB6	SETX
CYP2J2	SUMF1
MMP15	PTPRT
PANK3	SETD6
FAIM	SLK
MRPS36	SOS2
FBXO28	PDZK1IP1
ZSCAN30	SRGAP2
WDHD1	SGK1
PCDH20	GMFG
MOSPD2	ABHD2
ERICH3	ZBTB22
GTF2F2	FN3K
OPALIN	ARHGAP4
FAM78B	SKIL
KLHL9	RFX1
RAB8B	XK
LYSMD3	SNX29
DCP2	NDUFAF6
JOSD1	LRRC34
BANP	PLCH2
ERMN	KDM4C
ATG5	ARFGEF3
TMEM109	AGO4
CENPN	ABTB3
RP2	ARMH3
DDX55	ZNF18
PNLDC1	SYTL4
XPA	FURIN
CDH10	ATXN2L
PEX11G	SEC24A
RASL10A	GABRB1
PSMG2	KLHL34
SPRY2	HS3ST1
ZBTB33	CHKA
MRPS11	ARHGAP10
NEK1	TEDC2
TESC	LBP
PRCP	SH2B2
ZHX1	TMCO6
COLGALT2	DGKG
SATB2	NUP188
KCNJ3	PAK4
BFAR	FAM53A
AXIN2	DUSP8
MIS12	ATG9A
C1GALT1C1	ABHD1
ADAMTS2	HES6
SERTAD4	RHPN1
NUP43	ATF6B
UST	EZH2
TRPC1	NECTIN1
PRKCH	TCIRG1
KCTD1	ADGRB2
SLC40A1	SHC2
TMEM97	H1-10
KLF16	LAMB2
TBCCD1	MED13
S100A16	ALDH1L1
LYRM9	KIF13B
LCP1	DRC3
TMEM68	RSC1A1
PANK2	MPZ
DHDH	DYNC2I1
BRIX1	QSOX2
ACOT9	RET
ICA1L	ADCK2
TGS1	SMYD5
STK4	POLM
TAF13	VGLL4
ZNF341	MAN2C1
AIF1L	KCNF1
SPAG6	CLASRP
MAP9	GPSM1
GTF2E2	PPARGC1A
RC3H2	STARD3
RIMOC1	SLC9A1
RASL11B	SPTLC2
RTL4	TNKS
SIPA1	ESYT2
SDHAF3	ITPK1
CRABP1	PTCHD1
CDKN2AIP	KLF15
GJD2	FAN1
HTATIP2	PARS2
PNO1	PHACTR2
HS1BP3	NUDT13
OSCP1	SLC10A4
ELMOD2	SLC7A1
STAT3	RGS9
PEX11A	MTHFR
CHRM4	OR2H1
SMUG1	STAT2
PAPSS2	NFXL1
LRRC57	RASD2
DAB1	DCBLD1
NYAP2	DNAAF5
LONRF1	JOSD2
STAMBPL1	PPP1R15A
NIPAL2	C12orf43
HS3ST5	RBPMS
CRYM	SSTR3
SEC61A1	SHANK2
PLPBP	PAN2
HAUS7	BMP1
ATRIP	KANK1
THBD	RCOR1
CCL19	PDE8B
HS6ST2	HMG20B
RPE	MIDN
CCDC190	MGAT4B
SUCLG2	CYP2S1
FOLH1	PYM1
TRAPPC11	TKFC
SCFD2	PIK3C2B
SLX4	ID2
SMARCB1	VPS33A
RASSF3	RAB3D
NEK7	FNBP4
MTFMT	EXTL3
PIGM	HIP1
SEC22A	ASXL1
RND3	TANC2
UBA6	CNPPD1
MED18	CHST8
ARPP19	GNA13
TNFRSF19	CDH4
METTL1	TMEM231
DCTPP1	DYNLRB1
PPP1R14B	HHIPL1
ERO1A	CACNG8
MARCKSL1	CCDC93
BTK	HIP1R
RP9	CRHR1
PIGP	PLEKHM1
SPAST	SDSL
GMCL1	AUTS2
GAS2	MATCAP2
RNF216	NOS1AP
NAB1	SECISBP2
STAT1	MTHFD1L
MBIP	FANCI
GPALPP1	BRD3
EIF4E3	EPOR
VPS50	SIDT1
SMPD2	BCAT2
NOD2	H1-4
BMS1	CCDC142
ITPKB	PCNX3
NCK1	CHTF18
MPHOSPH8	F2R
ZCCHC4	CSF2RA
RBAK	TFE3
HSPB6	ARHGAP27
KMT5A	NOTCH3
EOLA1	ZNF133
FRMD3	RBM3
CHFR	OTULIN
ARL4A	RFNG
SEPHS1	MED27
VPS26A	GRM2
GLCCI1	FCHO1
PDK3	VPS9D1
SPOPL	TMEM182
CPT1A	PURG
IFITM2	TNIK
STX6	ALDH18A1
NUDT12	TNNI3
COPS2	ACTR1A
GRM3	RASGEF1C
TAFA2	KCND2
TRAPPC3	TIAM1
USPL1	SH3GL1
MITD1	TMEM51
CST6	KDM4B
CDADC1	RPTOR
GPR22	LNX1
PRDM5	UBQLN2
ESYT3	C15orf39
IDI1	RUVBL2
ZNF410	NELFA
UHRF2	ENPP1
SCLT1	TGFBRAP1
GSKIP	ENDOV
LRRC75B	MZF1
CEP63	KIAA1549L
MDM4	NLRX1
CD38	SLC6A3
SLC16A1	SFXN3
SLC15A2	ZFR2
EPB41L4A	LMF2
PTTG1	ANO4
PRKCZ	WASL
UNC119B	ZNF451
ZNF711	DDX41
ALG14	SLC6A6
PPDPF	TNRC6B
POGLUT1	MYPOP
GATAD1	TMEM132D
C10orf88	WDR72
MAP3K5	TMEM86A
UTP23	SEMA4C
GLRA3	FNIP2
KRR1	IQCA1
ZCCHC9	KCTD15
TAS2R31	KLHDC4
CABLES1	CBR3
CHDH	SLC23A2
STAM2	KATNAL1
ADAM9	SCX
IDO1	MUL1
CYP2D6	NHLRC2
ECM2	MPC1L
GALNT6	STK17B
PCMTD2	LMNB1
LYAR	GAL3ST3
TTI2	HMGCL
TRIB2	CFLAR
C18orf25	TYW1
LIN7A	POLA2
DIABLO	CCDC153
SIX3	TPST2
SUGT1	TRIM66
MED23	MECP2
TTL	CHODL
CPSF3	FBXL20
COMMD8	ATP2A1
DHRS13	TRPM3
TMEM263	CBX4
GMDS	PPM1M
KLHL20	PLPP7
APPL1	PITPNM2
S100B	SUOX
NUP58	EID3
REEP3	ZFAND2A
CRTAP	MAU2
THUMPD1	SNAPC3
ERLIN1	NEK9
PRR5L	PIP5K1A
ID4	ECE1
TTC26	NEU4
SLC30A1	ASAP1
ALG3	PIAS4
OGN	PYGO1
TTC4	ADCY1
CIP2A	ARL13B
PNPT1	HCN3
SCRN3	HLA-DMA
FKTN	NOL6
HYI	RCC1L
MBTPS2	SEMA3C
ORC5	TTLL9
EIF1AX	CDS1
HAPSTR1	SUV39H1
OXNAD1	ATP9B
ADCY3	CRTAC1
SNRPB2	NTHL1
UBE2W	SPATA45
ACY3	LMNA
VCAM1	EPHA3
ST3GAL4	GPLD1
DCUN1D5	CCDC71
ACVR2A	CELSR2
POGLUT2	KCNA3
TAF9	SEZ6L
GCLM	LIN54
GEMIN2	USP13
RASGEF1B	TRHR
CRYL1	CHAF1B
ACBD3	WDR4
AP3M1
TMEM33	VARS1
GPR137C	DNAJC1
PLGRKT	CABIN1
MAFG	IGFBP2
ARAP2	INTS15
DNAJC21	MAN1A1
B2M	CCDC112
TEX9	PPP1R36
PLEKHA3	KLHDC8A
TMED3	GPR34
TMOD2	RRAD
CCDC43	LMBRD2
HPGD	ZNF213
NDUFAF5	RPS6KL1
ELF2	SEMA4B
FDXR	CRY1
NDFIP2	SLC25A35
VIP	PRICKLE2
CLDN10	SLC41A3
FBXW7
PAK1IP1	SLC35A2
LIN52	ZNF787
DUSP6	POMC
TENT4A	GIT2
UTP25	DOHH
CHRAC1	FAM135B
TMEM260	CHSY1
ZMAT4	GOLGA6L22
AP4S1	KDM5A
IRAK1BP1	IGFBP4
UAP1	PRELID3A
ALG11	DSTYK
TRIM59	RELT
MRRF	NUDT18
SRA1	SHKBP1
STARD5	TMEM164
ZNF24	LHFPL5
EMC2	SLC5A3
MASTL	BEND7
RPS6KB1	PCDHGC3
ZBTB11	SOX4
AK2	TFRC
CCDC117	YLPM1
UXT	RADIL
CBX1	LONP1
SURF6	LARP4B
CEP126	SYMPK
LRRTM2	CSF1
RNASE4	PRR14
KCNN2	MMP11
SNX5	DGKI
PFDN4	GFPT2
LSM1	NDOR1
NUDT19	CRACDL
UBTF	CHD5
CNOT8	ORAI3
TBC1D30	SMG8
LDAH	KDM3B
THAP12	MCM5
MSANTD3	S1PR2
DCAF12L1	GAB2
SGMS1	KLHL17
HMGCLL1	UNC5B
TMEM265	TENM3
SEC14L2	CCDC78
TACC3	FKRP
TMCO3	C19orf47
PRPS2	TMEM143
CAB39L	INPPL1
FNDC4	SSX2IP
LTN1	PISD
CASP3	ATP13A1
COBL	LENG8
ZCCHC3	NPAS2
CHAC2	RALGDS
SMARCA1	DPYSL4
POLR3K	MGAT5B
FGF12	SS18L2
CNOT9	SLC24A2
LUZP1	ZNF22
PLPPR5	SYDE1
NXPH3	COIL
RNF149	RAI1
COMMD10	BCAR3
SAC3D1	ACAD9
VPS35	BCAM
ACAT1	HTR7
DMTF1	NRG3
EIF2S3	RAPGEF3
TMEM60	SKIC2
ACER3	LRRC1
INTS4	SUSD6
MNT	SLC36A1
PLD4	PPCDC
CAPN7	SLC39A13
SMIM19	BRD1
CSE1L	TSPOAP1
RNF114	RAB3GAP2
PTGR2	CLYBL
NKX2-2	NPLOC4
METTL6	DVL3
LRRTM3	ZSWIM8
TP53RK	ABCC10
DNAL4	USP12
STK35	FJX1
ALDH1L2	SHTN1
SLITRK2	RGL2
ELP6	CIT
UFSP2	NLN
PRRX1	NSD1
EPHX2	MAD1L1
PINX1	DECR1
NUCB2	SEMA6A
RSL24D1	GPAT3
ST7L	ESS2
HOPX	TCN2
CCNI	ZBTB5
HDDC3	SH2D3C
ADPRS	MYO1B
FRS2	ZNF598
EIF2B3	ANKRD24
U2AF1L4	ELMOD3
STT3A	MCM3AP
ANKRD50	LPIN1
TEP1	MYRF
SNTB1	C2CD2L
RAP2C	MRPS30
PNMA8C	MOK
TIMM10B	TTC39C
SSR2	CAPN15
KBTBD8	DUS3L
TMEM140	BHLHE40
JMJD1C	CCNT1
HIBCH	PHF21A
PIGU	INTS7
RNF38	GRIP2
ZCCHC10	MXRA7
SEC11A	RRP12
YIPF6	ACAP3
TMEM70	IL13RA1
LRRC3B	GTF2IRD1
AQP4	RICTOR
NRBF2	UBE2O
MANF	MFSD2A
SRSF6	SEMA5A
ADGRA2	PLEKHG1
WDR11	TPRG1L
ZNF644	CCDC65
KLF6	CYP2A13
BCAP29	MFSD4A
HS3ST4	LSG1
RPL23	SLC25A10
RASAL1	SLC22A15
MIOS	PBLD
KAT5	FAM210B
PLPPR1	MTMR14
MEIS2	ANKRD52
CROT	ZSWIM7
CHCHD1	POMT2
CREBRF	USP54
RALA	CCDC77
LACTB	FHIP2B
MKKS	PPP1R26
CEBPG	TOX2
GLS2	RBMS3
ZHX3	KLHL18
LITAF	CHD8
AKNA	IGLON5
P3R3URF-PIK3R3	MCAM
GFPT1	NFKBIB
RASSF1	ADCK5
ZNF689	RWDD3
MPEG1	PCSK7
FAM174A	TCEAL8
CFAP43	SIPA1L2
ITGA6	GPR146
CGRRF1	LTO1
GOLPH3	TSFM
FBXO45	NPC1
ORMDL1	MTHFD2L
LMAN1	SLC1A6
VPS29	MATCAP1
CHIC2	WDR17
ACTL6A	ATAT1
CCDC186	PMEPA1
PIP5K1B	RBFOX3
FAM149A	HCFC1
ZDHHC13	PLEKHA6
TM7SF3	CERS4
GPBP1L1	TMEM145
TTC30B	TBX15
ABHD6	PLXNA2
CMSS1	GSK3B
RMND5A	ATG2B
ACYP1	SCAF11
SLC35F5	PARVB
ABRAXAS2	TMEM201
TYMS	PHLPP1
RUNDC3B	FLT3
RHOQ	RFESD
ERICH1	AGBL4
E2F3	LHX6
PCNA	TATDN3
CCDC82	SMOC2
DNAJC3	YRDC
SULT1A1	SLC22A5
CWF19L2	PKD1
TACO1	BCAS3
THUMPD2	SLC4A2
TEX261	GPR17
FBXO16	TNFAIP8
DNAJC15	FAM135A
IPMK	FZD3
FKBP14	COL9A1
PLIN2	CELF3
CEPT1	AMOTL2
PACRGL	CEP192
NUP98	SLC49A3
DDX6	PRRC2C
CCNQ	PCDH15
PWWP3B	SMAD2
ZNF664	GLB1
POLR3B	TSEN2
NDUFAF4	PDLIM2
PNPLA8	MED4
LACTB2	SPPL3
RCN1	PPFIA4
LPCAT1	NADSYN1
TRUB1	TNRC6C
TTPAL	ZFYVE1
THOC5	SETD5
GLTP	SLC46A3
MED10	TRIM26
TMEM151B	UNC45A
GPR155	NT5DC3
APRT	SORL1
GDF11	INTS1
RTCA	SLC35F3
ULK2	SIK3
BMPR1A	EXOC7
PHF13	MYOM2
PTPN2	BORCS6
TRMT2B	GRID2
TLN2	ENDOD1
ZNF625	ZNF146
MXD4	TTC39B
GMPS	XYLT2
SOS1	ERCC4
IDH1	ARVCF
CDV3	VASN
RNF128	SPPL2B
ABCE1	CORO2B
PPP6C	CRISPLD1
ZC2HC1A	SCAMP4
MTMR6	DPP9
ASPA	PARP16
HAPLN1	HLF
MYO10	GLTPD2
ADK	KIF21B
PIK3C3	L3MBTL3
HECA	RCOR3
ORC4	CANT1
AVP	ASPHD1
FAM216A	PRPF40B
TCERG1L	COL25A1
CLVS2	TMEM39B
MTERF1	GPR101
LYRM7	DNAJC4
DYNC1LI2	LARP1
CIPC	SRD5A3
CPD	NAA40
TIMM22	KHDRBS2
ERP44	SYNJ2BP-COX16
LMO2	ZFAND4
MRPL35	NSUN2
FAH	PEX14
HSD17B10	STK19
RAB28	GTPBP2
EXT2	SLC4A8
RBM11	C1orf198
GOSR1	TAF1
ESF1	MED16
LRRC58	INHA
C3orf38	CACNG2
CALCRL	IGSF21
ZC3H15	FAM163B
MCF2	CALN1
MCTS1	CRLF3
NAA15	KCNQ3
MTMR12	LRRC23
SUPT3H	ZGPAT
SH3BGRL	IVD
SEC62	FAM124A
NEDD4L	VPS33B
GUCY1B1	ZDHHC18
C9orf72	BSN
RGS4	ZFAND1
MRM2	TAGLN2
MTERF3	CCDC149
B3GNT2	SLC35B2
POMGNT1	NF2
IDE	KLHL22
AGPAT5	IFT172
TMEM128	KRBA1
GTF2A1	METTL8
KLF3	CLGN
PIGH	SRD5A1
GNPAT	ANO10
SNX7	RFT1
DENND4A	MYO1C
ZNRD2	XRCC1
TAOK1	PEX5L
TRAK2	TWF2
MRPL39	STX17
TMBIM4	DEAF1
FSTL5	MPZL1
C2orf72	NKAP
ALKBH8	SH3BP1
IFT81	NCOR2
TP53INP2	PIGO
KIAA0319	SLC44A1
MTIF3	TMCC3
CISD2	COA7
DIS3	CARS2
SANBR
ANTXR1	ZMYM4
KPNA4	TMEM63C
MED30	NRBP2
MAVS	FUBP3
PGR	PADI2
SRSF3	ABCA1
LRRC51	ANKRD13A
SPECC1L	PPIL4
PKIB	MTUS2
GGH	ZBTB7A
FAM111A	ANGEL1
MED6	PRR5
ITGB5	DENND4B
UBE2F	PGAP3
ELOVL2	DPY19L4
RNF13	FOXJ1
GAB1	RAB3C
POLE4	SLC20A2
CCDC66	BOP1
SLC39A10	DENND5B
COX15	BRSK2
MTARC2	TCF7L2
C11orf97	LBHD2
RAP1B	CDC14B
KCTD9	PELI3
XRCC4	PIR
STAC2	TBC1D5
RGS8	ATP2B4
JAM2	R3HCC1L
TAC1	GADD45A
PDIA4	C1QTNF3-AMACR
CPSF2	ARHGAP22
NDUFAF2	FIG4
COPB1	RHOF
GMPPA	ARHGEF10
SARS2	GARNL3
GYS1	GOPC
BBS7	MED24
CUL4B	UBAC2
ZKSCAN1	KHSRP
PPAT	PKN1
TRAF3	CORO1B
PDE9A	PURA
ME2	STK16
BYSL	ABCA3
MTA1	ART3
MAGT1	PIH1D1
PITRM1	QTRT2
MARF1	ACTN4
NCBP1	TP53I11
FAM118A	SCAND1
E2F5	PLOD3
WNT6	TMEM248
TTC27	SIL1
HSDL2	PAN3
EXOC5	CRYAB
CHMP5	PCGF2
CYP4B1	SEPTIN9
C2orf69	PIM3
VMA21	CRY2
METTL15	MFSD8
DOCK1	MTO1
CSGALNACT1	NOP14
RNF2	HERC1
KCNMA1	CEP78
BLVRB	RHOBTB3
ELOVL6	GPD1L
PPM1F	HTT
RSKR	MTPAP
CACYBP	SPG7
CSNK1G3	TRMT1
RRAGD	NPRL3
GDAP2	TMEM250
PPIP5K2	APBA3
ICMT	IFT140
DYNLT1	GNS
KRCC1	UBE3B
ZNF148	GALNT18
LRRN1	TCTN3
TOP1	TUBG2
PAPOLG	IL4I1
WASHC4	MAP4K2
C1D	COX10
EIF2S2	PELO
KPNA2	TMEM170B
EIF1AY	CDK12
GNAL	MOB1B
PYURF	DVL1
MGST1	ELFN1
MICU2	SLC38A7
PRKRA	TRADD
APC	GANC
MTERF2	ADAM17
GMFB	MPV17L
RAB2B	CPPED1
DNAJC18	RALB
ORC3	SYAP1
CDR2	IFT88
KIN	SIRT3
RPL23A	FBN1
ZNF438	SUN1
CCNJ	GMPR
GREM2	RHOC
SNRNP35	MAPK4
PDCL	HERC2
CTNNA1	POLR3A
ASCC1	SYT17
LMO1	PGAP1
AP4B1	CCDC107
PRKG2	PLD2
CUTC	TBC1D25
MGA	TRIM65
PUS3	PLOD1
CTH	TRIM11
PPA2	AP3D1
BUB3	GTPBP1
MMUT	LAMB3
DBT	FAM193B
SIN3A	TBP
PCDHB4	DLGAP1
ARHGAP5	LRRFIP1
RNF20	SIAH1
ABCD2	SRCIN1
METTL3	NR1H2
PLXDC1	ADAM11
JAGN1	AGAP1
UBE2D1	MVK
SLC35E1	TMEM25
SNX12	FAR2
ACADL	EXOC6B
GYG1	GTF3C1
DEGS1	CPLANE1
ELAPOR2	DGKA
PDCD10	RAD51D
PCYT1B	CAMK4
PPID	ANK1
ANKFY1	PREB
APAF1	CT55
DPM1	AATK
PNRC2	SPNS1
PPIH	SYT16
BLMH	CAMKK1
NOL10	PSMF1
NEK4	HNRNPD
DERA	WDR48
TVP23B	DSCAM
C18orf21	NT5M
GOLPH3L	EMID1
TMEM38B	FAM120A
NIFK	PLBD2
PHTF1	ZC3H6
PARM1	ESRRG
C2CD4C	MIER2
CNTN6	GTF2H4
CEP43	PPFIBP1
CNTD1	MAPKAPK3
COQ5	NT5DC1
HNRNPLL	ATXN3
TMEM35A	AJAP1
AKIRIN2	RNF215
RBL2	TMEM179
CLDN12	PERM1
ANP32B	GARRE1
PEX3	CXorf38
NDUFB3	KIRREL3
TOPORS	ARFGAP1
SHQ1	CLCN2
CYSRT1	PWWP2B
OMG	ZNF518A
NKAIN4	MPP3
RB1CC1	GPR89B
BLTP3A	BRINP2
TAF9B	BCL6
IRAK4	SSH3
HDAC1	TMEM150A
RANBP6	IRS2
IMP4	RAPGEFL1
PPIAL4A	LNPEP
MCMBP	VWC2
LRRN3	EPHA4
ACADSB	GRID1
SNX2	GNE
GABRA1	VIPR2
TMEM126A	TGFBI
ZDHHC16	GRIN2D
TJP2	CYTH2
ARL15	BLNK
ADD3	ADAM23
STOX2	NCOA5
GALNT11	B4GALT7
UBN1	MREG
EIF1B	SREBF1
FSTL1	SORCS2
SERPINH1	G6PD
EEF1E1-BLOC1S5	PPP1R16A
WDR44	PCBP4
MRPS33	TXLNG
FUT8	SREK1
HADHB	DDR1
LGI1	NUP54
SLC12A2	MDN1
TTC9	STK38L
RAB21	FLNA
MAP3K7	PLEKHF2
LIG1	ARID1A
MRPL45	PIGS
CSTF2	ITM2A
CCDC126	HCFC1R1
DUSP23	NEURL4
MAL2	PRKAB1
COPG2	AMOT
SELENOI	SHD
IFNGR2	ELAPOR1
HMBS	NME5
WASF3	TAF8
COMMD3-BMI1	ALS2
CHMP2B	MLEC
CLIC1	CTDP1
GDA	SLC35B4
UMPS	THSD7A
ACSL4	UEVLD
PREX2	SLC29A2
TMEM98	GAREM1
TMEM196	ARID1B
ADO	PMM2
CDC23	SLC27A4
UCHL3	TMEM132A
CDK2AP2	FOXP2
PPP4R3B	TDP1
SNX16	LANCL1
ACKR3	THOP1
PPIB	CUL7
CYB5B	ZNF45
VTA1	WDR25
NUDT1	RNF166
RNF6	ANKRD39
NANP	SLC45A1
SLC25A53	TADA2B
EEF1AKMT1	DCC
TLN1	CRIM1
SNX18	PRR36
ELP4	INO80B-WBP1
TMEM229B	TMEM181
NR2C1	SEL1L
RDH11	PGS1
ARID4A	CARD9
SNRNP27	WDR74
ZCCHC14	ZBED6
TAPBPL	SPATS2
NPHP1	GGCX
TSC22D3	SEMA4F
PANX1	TMEM134
ZDHHC3	ODAD1
SLC43A2	ZNF580
PSMD6	CLK2
FNTA	PRXL2C
ZNF32	SPIRE2
NOC4L	EHD4
TCEANC2	IRF6
ATP6V0A2	ANTKMT
ZNF277	SYNPO2
RFWD3	CYB5R1
CTDSP1	IFT122
PDZD11	UNC5D
RAMP2	WIPF2
MTMR2	KIAA0753
NDUFS4	CAPS
MED21	GRB14
ALDH6A1	MARK2
C3orf70	AP3B2
SLC2A13	SYT3
GNPDA1	UBR4
RNF141	ZNF385A
HBS1L	CHD1L
BLVRA
BAP1	RUNDC1
INTS6	GOLGA1
GTF2B	SLC38A3
KBTBD2	C5orf24
POLR3GL	TRMT6
FXR1	CPEB3
ITPRID2	N4BP1
CCNC	RBBP6
LPAR1	ENOX1
BTG1	CCDC184
RAPGEF5	PLEKHO1
HOOK3	OSBPL10
CNN3	ANKIB1
SESN3	BDH2
DUSP16	ABRAXAS1
PPIF	RUFY2
YIF1A	PORCN
LAMTOR2	GRM1
ANKRD13C	CDKL4
CCT2	FBXW4
CILK1	UGCG
REPS2	GDAP1L1
DPY30	TLK2
AZIN1	SCAP
ANXA4	TMUB1
DNAAF9	SORBS3
DYNLT3	GFRA1
EFCAB10	EIF4ENIF1
ELAVL1	OBSL1
ASIP	SMG1
OSER1	MAN2B2
CALCOCO2	HUS1
YIPF4	MTREX
CARD19	DQX1
PAIP2	RBSN
MGP	GTPBP6
USP38	BMP3
MED14	SSPN
RASA3	MANBA
KRTCAP2	C1orf35
CENPB	COL16A1
ABHD17B	ITGA7
MBOAT2	SLC44A5
SS18	EMB
S1PR1	CX3CR1
MANEA	LGMN
RCCD1	TLNRD1
MINDY2	YTHDC2
NOL8	APC2
EIF2AK1	NAGLU
PARP6	DPH2
OTUD6B	BICD2
SPCS3	EPS15L1
FBXO3	BDH1
UBTD2	ZFAND2B
GLRB	HARS2
CHAMP1	YPEL4
PDCD6	HYAL3
FUNDC1	RAB26
RNF170	JAK2
NTSR2	KRT8
HSPA14	PGPEP1
SLC29A4	RMDN3
LAMTOR3	USP53
WDR75	ZBTB45
DAP3	METTL2B
RNF4	HDC
EYA4	RPH3AL
SEC23A	TMEM125
HIGD1A	ASIC4
PCYT1A	PIAS3
SCAPER	TTC13
NDUFA9	PHF8
FNDC5	RAB11FIP4
DCXR	ELAVL3
EDNRB	IGSF3
SAMD11	RSBN1L
IDH2	GALE
KLHL1	VEZF1
SEPTIN7	LDB1
CLMP	GEMIN7
TCP11L2	RTF2
HSPH1	TSC1
ARHGEF9	HIPK1
LYNX1	FBXL6
C10orf90	ST8SIA5
SYPL1	AHDC1
UQCRB	TASP1
EIF4E
NRAS	VSTM2B
ARIH1	STX3
TBCB	ZDHHC24
NARF	AVL9
HYCC2	FAM210A
LAMP5	PHF20
ODF2L	ARRDC3
TALDO1	RHBDL3
LRCH3	SPSB2
ACAA2	MYLIP
MSRB2	MLLT6
TRA2A	TATDN1
IFT74	NPTXR
XRCC6	DHX8
TAX1BP1	INO80
CYP51A1	VAC14
MRPS24	CAMSAP1
PNP	CEP97
SHF	SLC16A11
RTRAF	ABLIM2
XPNPEP3	ST6GALNAC4
KDM5B	GANAB
SH3BP5L	D2HGDH
NUMB	FCGRT
SMC6	WDR59
ALDH1B1	TRIL
ARL14EP	LRRC61
RPL24	ACSS2
TANK	ARMCX4
PTCD2	MFSD13A
PTPN3	ABCG1
LRATD1	ABCA2
WNK3	JADE2
DENND10	ARHGAP1
NT5E	SNPH
EAPP	BCL7A
PELI1	BAZ1B
AGFG1	IARS2
MTAP	EXD1
SLC25A44	RBM28
PWP1	KLHL4
MFSD14B	GPANK1
EMSY	TPM2
PSME2	BHLHE41
GABRG1	TFIP11
TDG	ANXA3
ACP2	MRGBP
VRK1	ABCC5
ZNF575	SLC18B1
ZNF496	RING1
PPFIA2	CDK5R2
PARVA	NVL
ECEL1	DNAJC11
OSTC	ADAM15
BRINP3	PDE4A
ACOT13	CARS1
ACKR4	CHRNA7
PYGO2	NELFB
SH3YL1	C1QC
ADCY9	CORO1C
BOD1	LRP1
FGFR1OP2	SLC30A7
TENM1	ZMYND8
MSMO1	FARSA
ANXA11	BAIAP2
MTRES1	KCNH2
GLRX	DAPK3
FAM98A	RUSC2
YARS2	MKNK1
GAMT	SEMA7A
PRDM2	RDH14
UGT1A10	PLSCR3
NGDN	SGSM1
ERBB2	SND1
TPRN	EXTL1
RER1	SLC41A1
ATP23	REPS1
ELOVL1	YIF1B
TADA1	CELF2
FAXDC2	COLGALT1
HSD17B11	NEXMIF
SCG3	MOSMO
CACNG3	MGAT5
PCGF1	LOXL3
TSPYL5	CA5B
ZFAND5	PACS2
NCOA7	SNRNP70
PIP4P2	ANKRD11
ECI1	CLEC16A
GTF2A2	GMEB2
INTS6L	ECI2
PHF14	PROX1
MRPL48	POP7
CEP20	ILDR2
ECHS1	RAB37
PRKRIP1	PTK2B
ZNF445	ZNF330
HMGCS2	AGAP3
TSPAN15
RAP1A	CLINT1
RABEP1	NUP62
H2AZ1	PGBD5
	FAM168B
NTS	BRAF
TMEM178A	PTRH1
CIAPIN1	DNM3
TIMM44	CACNA1H
TMEM41B	CLASP1
FCF1	EML2
FGF9	TOR1AIP1
POMP	SRRM1
ELAVL4	PRDM10
PPHLN1	PPOX
ALCAM	PREX1
MMD	NQO1
BCAS1	ASL
YAF2	SSBP1
MRPL15	PYCR2
PKMYT1	MED8
WDPCP	RFC3
GCSH	ARHGEF7
FAR1	CRYZ
SETD2	MSH3
CHCHD5	MRAS
PSMG3	TNS2
NTAQ1	ARSA
FN3KRP	ID3
NME6	UNC80
NPAT	ARHGAP44
NOVA1	CPSF1
PPTC7	ABHD14B
GDE1	GPAM
TMEM62	B9D2
TMEM258	DOCK3
FUNDC2	EFL1
TF	WBP11
TIMP4	PPP1R9A
CMC1	RGS19
VPS45	DRP2
S1PR5	FAM131C
LGALS1	CLCN6
BLOC1S5	SEL1L3
B4GALT2	TAC3
SAP130	HDGFL2
AP1G1	SLC18A2
NMT2	NRP2
LEPROT	RCL1
TTC1	SEMA4G
ACBD5	NRIP2
SYNPR	GTPBP3
PPP2R1B	CNTNAP1
EIF3M	UPF1
EIF4G2	NCOA1
CHIC1	PRKAB2
SMS	KCNJ9
C2orf42	IPO13
DTD2	C4orf47
CAV1	LRRN2
SLC26A7	SLC17A5
UBXN7	ZFC3H1
UBE2V2	DYNC2I2
PHLDA1	GRIK5
MTX2	LYRM1
CTSS	CYTH1
PSMA6	DHODH
CNST	SLC35B3
SRI	ADGRB1
KCNJ16	TMEM175
RWDD2B	RILPL1
EIF2S1	DEXI
PCSK1	CHD4
RFC1	SPATA2
SKA2	EXOSC2
CHML	SLC11A2
POLR3C	TRIM3
PPP4C	SCMH1
CAT	DNAJC6
RNF185	TAF1D
HMGCS1	B3GAT1
CAPRIN1	ZFP36L1
CASD1	BBX
PAK3	PIGT
PLIN3	GDF1
TXNDC17	VPS53
CIAO2A	MEF2C
RPL37	KIAA0930
PDE1A	ING5
PARN	INTS2
MARCHF2	BSDC1
RSU1	EDEM2
SELENOS	IFNAR1
JAKMIP3	CCDC9
MRPL36	DUSP3
NOTUM	BTBD6
CETN3	KLC3
TM2D3	ELMO2
MRPL3	MTSS1
HPRT1	TMEM220
CDC42	SLC7A5
TPR	SLC30A4
RAB1A	SYT5
CERT1	CBLB
MARK1	SNAP23
FRG1	ADAM22
CFL2	EPN2
ISOC1	URI1
KLHL23	ANKS1A
CCDC181	TMEM63B
UFC1	PPP1R12B
CD164	NCLN
HNRNPC	CACNB3
CCDC32	FAM184A
FBXO25	SPIRE1
BOLA1	RAP1GAP
CA8	IFNLR1
ARMCX1	NF1
TSPAN12	SFXN2
AMZ2	CNTN2
PRKAG1	GRAMD1A
GTF2H1	MAST1
RFTN2	AP3B1
KLF10	PPP3CA
ZNF131	WDR19
POLR1E	CNOT6
PSMA1	IFNGR1
PPP1R1B	MTHFD2
TADA2A	CLN5
VAMP8	GABPA
WRNIP1	NALF1
PPP1R2	ASPHD2
PIK3R1	MCHR1
HACD2	ARRDC1
DNAJB9	EPM2A
TOGARAM1	KCNAB3
JTB	PACS1
ATP6V1H	RPAP1
CDC37L1	PIP4K2C
THNSL1	NKTR
PIGC	TH
MRTFB	MRPL4
COMMD1	PET117
TRMU	KMT2C
BUD23	FBXL2
ACTR6	NUP153
GPC3	GALNT10
TMEM120A	ABCF3
TDRKH	CNDP2
CHCHD10	KLC4
GRM8	PTPRJ
USP46	PPP1R12A
CBY1	BCL9
METTL9	COL9A2
SCAMP2	KLHL29
PPARGC1B	GOLGA4
NR2F6	BMAL2
PHB1	COL11A2
MEX3D	ICE1
UGP2	AFF2
PRDX1	NDP
WIZ	GLYCTK
PHF23	ATXN2
NXPE4	RBFOX1
MRPS27	GOLGA2
FDX1	C1QB
RCC1	SNRNP40
PDSS2	SHMT2
B3GALT2	TDRD7
CDC16	GATAD2B
CDKN2D	ACAP2
KCNMB4	SBF1
VAMP7	NAT10
ZNF319	C1QTNF4
ANKS3	GPR26
KCTD16	MED22
KLHL5	OGDHL
BRMS1L	SLC35F6
KCNJ10	EEFSEC
TRA2B	SEMA4D
CREG1	PCBP3
HNMT	PUS7
FLCN	ADCY2
MRPS5	PLXNB3
TRIT1	POGK
CCDC51	SNTA1
RHOA	NDC1
RINT1	USP3
PPA1	SPIN2B
HIKESHI	B4GALT3
TXNDC9	AMZ1
IMPA1	MPDZ
ATPAF1	AMIGO3
HYKK	CREG2
ZNF444	TMEM241
STX8	TMEM67
LIMD2	FGFR1
XKR7	TRIO
MFSD5	DMWD
MGAT2	SRRM2
DHRS3	COQ2
RAP2A	CDC42EP4
RMI1	TRIM41
RTN2	JUND
MRPL1	ARHGAP21
NOP58	PHF12
CCNG1	MYCBP2
FBXL18	NUDT22
CDK7	VSTM2L
RLIM	ZC3H18
[truncated: 2,572 more rows]

## Sheet: Grizzly
1	2	3	4	5	6
muscle	liver euthermia and prehibernation (euthermia)	liver torpor	adipose euthermia and prehibernation (euthermia)	adipose torpor	sample specific
	13LGS 1 liver 2 days and 14 days post torpor, 13LGS 4 liver euthermia, bat liver euthermia	13LGS 1 liver torpor, 13LGS 4 liver torpor and IBA, bat liver torpor	chinese alligator 2 adipose euthermia	chinese alligator 2 adipose torpor
CKM	GLT1D1	ZPLD1	MMP23B	GVQW3	ADAMTS4
TNNC1	AKAP5	SLC3A1	NAT8L	OASL	ZNF613
MB	SLC1A1	CCDC110	ARL14EPL	SPACDR	SLC2A6
TCAP	NOS1AP	FABP1	CKMT1A	CABP5	KLHL26
MYBPC1	RASSF7	BTC	YBX2	NEURL1B	GHDC
MYL11	UBXN10	ZBP1	ABHD3	FYB1	FBXO45
TNNI1	TMEM92	SERPINA7	KBTBD7	LMO1	ZSWIM5
MYOZ1	CSN1S1	FCER1A	CNTN4	FBF1	HOXC12
LMOD2	GABRB3	KLHL25	MAP6D1	CACNB3	FAM222B
CASQ1	SLC6A20	EFNA2	ABCA3	KBTBD11	IRF5
TRDN	STXBP5L	DSCAML1	SDR9C7	TNFSF13	NALCN
CSRP3	TM6SF2	NOD2	CD84	NSUN3	HOXC13
APOBEC2	GLOD5	FGF21	JAML	SPATA33	GPR183
CMYA5	PLCXD1	FRMPD1	SLC36A2	LEKR1	KCNJ15
RPL3L	MS4A10	CD28	CREB3L1	TGFB1	CD300LB
HSPB7	LARGE2	SLC5A9	LIMD2	CCDC150	CENPI
CACNA1S	SMIM24	DERL3	ENTPD2	KCNAB2	TGIF2
ANKRD23	PTPRR	BEND6	NECTIN4	TUB	CEP295NL
DUSP26	ANGPTL8	GRHL2	FLACC1	TMEM163	TLNRD1
LMOD3	ZDHHC23	PCDH19	SLC47A1	MYOCD	CEP19
TNNC2	MYCL	LAIR2	VWA2	PIDD1	SIGLEC5
XIRP2	NHS	PIP5K1B	ARID3A	GJC1	ZNF584
AMPD1	DYRK3	DGKB	PCGF1	SERPINI2	S100A9
ASB5	ZAR1L	ETV7	TBC1D8B	FAM200C	CDC45
CAP2	ANO4	KIAA1522	KRT31	TIGD6	MAFF
MYOM2	CLEC5A	ARFGEF3	CRYM	TCAF2	CCDC169-SOHLH2
MYOZ2	CNNM2	PRDM11	TLR8	SMC2	SELL
PPP1R3A	RAB3C	NCF1	OTUD3	RDM1	SRSF12
DHRS7C	COL6A5	MARCKSL1	ARMH4	FSIP2	STIL
MYO18B	NEU2	INHBA	ABCB8	DRC3	MYBL1
PPP1R27	SLC46A2	REPS2	HTR3C	NUSAP1	IFNK
SMTNL1	TCF21	SLA	FLRT3	CDH6	ZNF454
TXLNB	SIGLEC11	RFESD	C3AR1	OR5AN1	S100A8
ANK1	WEE2	KLHDC8A	ALKBH4	CCDC107	STK35
EEF1A2	C6orf141	SHROOM1	RHBDL3	TPSB2	ADAM8
ATP1A2	ANO3	TMEM98	KCTD11	LNP1	RASSF6
SRL	PRKAR1B	A2ML1	SPATA6L	KIF25	ZNF394
CAMK2A	CFP	GBA3	FAM167B	CD27	C2orf80
CACNB1	MIA	SASH3	EPHB3	LYG2	ZBTB2
CAPN3	PILRA	ADORA2A	KCNK6	CPA3	MIS18A
MYOM3	C5AR2	SCGB2A2	FGF12	LETM2	LGI2
TRIM63	GPR182		VMAC	RNASE10	NXT1
SYNPO2L	SLC35F2	CD2	PADI4	SAMD10	FGR
DDIT4L	NPTX1	RNF43	TRIM59	KCTD17	ZNF418
PPP1R14C	C10orf67	CCRL2	KRT19	GPR17	OLFM4
CACNG1	SPIC	MEPE	ARMCX2	GPM6A	ENO2
FITM1	ALPL	FKBP1B	IL9R	CAMKK1	SNAI1
TRIM72	MIIP	NA	AFF2	CLBA1	CDKN2B
ASB2	SLC25A48	NA	KRBOX5	HIVEP3	ZNF416
POPDC3	CATSPER3	NA	KRT83	CDS1	SPINDOC
UNC45B	CAMSAP3	NA	ZNF688	DLL1	OSCP1
TNNT3	DDC	NA	FBXO5	ANKRD16	ZC3H10
CAV3	TMEM9	NA	KRT85	GPR161	TEX55
KLHL41	SLC35G1	NA	PACRG	ZWILCH	BDKRB2
ALPK3	ADAM32	NA	CALHM2	CD1E	ZNF789
PTP4A3	GAS2	NA	ST6GALNAC3	PIK3R6	TESPA1
TMEM38A	CLEC1B	NA	GZMK	TCF24	PRELID3A
ATP1B4	ZSCAN2	NA	BMF	KLF16	TCF7
PERM1	SLC13A5	NA	B3GALT2	GJB3	SOX17
ASB11	HS3ST3A1	NA	DNAJC6	CHST3	CDH3
IP6K3	CEACAM6	NA	NFKBIE	ATAD5	CCNE2
RNF157	CYP7A1	NA	LRFN4	SNTG2	CR1L
MYPN	RHBG	NA	EMB	DOC2B	SCAND3
DUSP29	SYCP1	NA	ZSCAN20	MAP3K6	ZNF671
ADCY2	NA	NA	HYDIN	TTC39A	GJA10
SYNPO	NA	NA	THAP1	ADAP1	VSNL1
SYPL2	NA	NA	PDSS2	ZNF554	NA
TECRL	NA	NA	SUCNR1	ALDH1L2	NA
ART1	NA	NA	SELPLG	OLFM2	NA
STYXL2	NA	NA	PCDH17	SCNN1A	NA
C4orf54	NA	NA	LRATD1	RSPH3	NA
RCAN2	NA	NA	SCML2	ACD	NA
JPH2	NA	NA	C2orf69	SOX4	NA
RBM24	NA	NA	SLC35F1	ITGB3BP	NA
DNAJB5	NA	NA	CLIP2	SHLD3	NA
CA3	NA	NA	KRT14	WNT3	NA
KLHL33	NA	NA	ARHGAP4	RFXAP	NA
ANO5	NA	NA	ESRP1	ZNF503	NA
DMWD	NA	NA	TMEM67	LAMC3	NA
KCNJ12	NA	NA	TMEM216	SOX18	NA
NEURL2	NA	NA	GRHL1	RAD54B	NA
AKAP6	NA	NA	KRTAP26-1	KATNAL2	NA
YIPF7	NA	NA	SLURP1	RHNO1	NA
USP2	NA	NA	LRRC3C	TREM2	NA
KCNA7	NA	NA	VSIG8	FAM89A	NA
NT5DC3	NA	NA	CNFN	SLC12A9	NA
SMTNL2	NA	NA	ELMOD1	SOCS3	NA
MYADML2	NA	NA	PKP1	WSCD2	NA
EYA4	NA	NA	GAS2L3	DKK1	NA
XIRP1	NA	NA	FABP9	NA	NA
VGLL2	NA	NA	GSC	NA	NA
ABLIM2	NA	NA	KRTAP24-1	NA	NA
NEURL1	NA	NA	LGALS7B	NA	NA
PLAAT1	NA	NA	CPAMD8	NA	NA
ARPP21	NA	NA	NOS2	NA	NA
PADI2	NA	NA	APOBEC3H	NA	NA
FHOD3	NA	NA	ZNF763	NA	NA
RRAGD	NA	NA	C15orf39	NA	NA
CACNG6	NA	NA	GSDMA	NA	NA
HSPB3	NA	NA	PARD6A	NA	NA
BVES	NA	NA	ADCYAP1R1	NA	NA
TSPAN8	NA	NA	PAQR8	NA	NA
TRIM55	NA	NA	FBXO46	NA	NA
AMIGO1	NA	NA	TUBAL3	NA	NA
PPM1J	NA	NA	PRRT4	NA	NA
ASB10	NA	NA	DDI1	NA	NA
KCNJ2	NA	NA	RAB7B	NA	NA
CASTOR2	NA	NA	PHF7	NA	NA
KLHL34	NA	NA	GJB5	NA	NA
SLC9A2	NA	NA	C8orf89	NA	NA
TRIM7	NA	NA	GCK	NA	NA
PLPP7	NA	NA	UNC5B	NA	NA
RAPSN	NA	NA	SORCS2	NA	NA
ASB12	NA	NA	DAPL1	NA	NA
LRRN1	NA	NA	GRIK4	NA	NA
CDNF	NA	NA	CALHM4	NA	NA
ENTREP1	NA	NA	CHODL	NA	NA
MIEF2	NA	NA	TRIM29	NA	NA
SCN4A	NA	NA	ATL1	NA	NA
DOK5	NA	NA	DAB1	NA	NA
BARX2	NA	NA	SLC52A1	NA	NA
HBEGF	NA	NA	PEX12	NA	NA
TNNI2	NA	NA	PRMT6	NA	NA
MYOG	NA	NA	NECAB3	NA	NA
UBE2D1	NA	NA	SEPTIN5	NA	NA
LRRC14B	NA	NA	IL1RAPL2	NA	NA
SH3BGR	NA	NA	PI15	NA	NA
SYNC	NA	NA	SCRN1	NA	NA
KLHL38	NA	NA	CMKLR1	NA	NA
WNK2	NA	NA	ADGRG3	NA	NA
ASB15	NA	NA	NA	NA	NA
DTNA	NA	NA	BMP5	NA	NA
KLHL23	NA	NA	SPHKAP	NA	NA
FBXO10	NA	NA	RNF26	NA	NA
DYRK1B	NA	NA	DCAKD	NA	NA
SLC8A3	NA	NA	EPHB2	NA	NA
MUC13	NA	NA	CCNE1	NA	NA
SEC14L5	NA	NA	TPRG1	NA	NA
RBM20	NA	NA	CRABP2	NA	NA
MOGAT1	NA	NA	FRAT1	NA	NA
NT5C1A	NA	NA	IL18	NA	NA
ASB16	NA	NA	HYLS1	NA	NA
MAPT	NA	NA	GPRC5A	NA	NA
VWA7	NA	NA	ARL4D	NA	NA
SPTB	NA	NA	SERPINB5	NA	NA
LRRC30	NA	NA	ZNF385D	NA	NA
P2RX5-TAX1BP3	NA	NA	ZNF713	NA	NA
NT5M	NA	NA	FOXS1	NA	NA
LBX1	NA	NA	DNA2	NA	NA
KLHL30	NA	NA	CCK	NA	NA
FAM184B	NA	NA	EXD1	NA	NA
LIN7B	NA	NA	P2RY12	NA	NA
ANO2	NA	NA	MYEF2	NA	NA
KCNJ11	NA	NA	DNAJB13	NA	NA
ART5	NA	NA	NA	NA	NA
SBK1	NA	NA	NA	NA	NA
HOXA13	NA	NA	NA	NA	NA
NACA	NA	NA	NA	NA	NA
PHOSPHO1	NA	NA	NA	NA	NA
SIX4	NA	NA	NA	NA	NA
ABCC4	NA	NA	NA	NA	NA
PWWP3B	NA	NA	NA	NA	NA
ART3	NA	NA	NA	NA	NA
ZNF784	NA	NA	NA	NA	NA
PPP1R3F	NA	NA	NA	NA	NA
SYNGR1	NA	NA	NA	NA	NA
PGPEP1L	NA	NA	NA	NA	NA
RASL10B	NA	NA	NA	NA	NA
PARM1	NA	NA	NA	NA	NA
WFDC3	NA	NA	NA	NA	NA
RD3L	NA	NA	NA	NA	NA
PLCD4	NA	NA	NA	NA	NA
TAFA2	NA	NA	NA	NA	NA
PITX3	NA	NA	NA	NA	NA
TRIM45	NA	NA	NA	NA	NA
GPR68	NA	NA	NA	NA	NA
FKRP	NA	NA	NA	NA	NA
MLF1	NA	NA	NA	NA	NA
BMPR1B	NA	NA	NA	NA	NA
AGBL1	NA	NA	NA	NA	NA
MEGF10	NA	NA	NA	NA	NA
AQP4	NA	NA	NA	NA	NA
RAVER2	NA	NA	NA	NA	NA
LGI1	NA	NA	NA	NA	NA
C15orf61	NA	NA	NA	NA	NA
CORO6	NA	NA	NA	NA	NA
INHA	NA	NA	NA	NA	NA
COA7	NA	NA	NA	NA	NA
PPP1R3D	NA	NA	NA	NA	NA
TP63	NA	NA	NA	NA	NA
GDAP1	NA	NA	NA	NA	NA
PAQR4	NA	NA	NA	NA	NA
DPF3	NA	NA	NA	NA	NA
POMGNT2	NA	NA	NA	NA	NA
POPDC2	NA	NA	NA	NA	NA
JMJD7	NA	NA	NA	NA	NA
PITX2	NA	NA	NA	NA	NA
SBK3	NA	NA	NA	NA	NA
KCNJ3	NA	NA	NA	NA	NA
ESRRG	NA	NA	NA	NA	NA
ANKRD1	NA	NA	NA	NA	NA
KBTBD13	NA	NA	NA	NA	NA
CRHR2	NA	NA	NA	NA	NA
UHRF1	NA	NA	NA	NA	NA
MYPOP	NA	NA	NA	NA	NA
C2orf68	NA	NA	NA	NA	NA
MAGEE2	NA	NA	NA	NA	NA
NOS1	NA	NA	NA	NA	NA
MARS2	NA	NA	NA	NA	NA
DIRAS1	NA	NA	NA	NA	NA
POLM	NA	NA	NA	NA	NA
TMEM145	NA	NA	NA	NA	NA
CASZ1	NA	NA	NA	NA	NA
SNAI3	NA	NA	NA	NA	NA
DNAJC27	NA	NA	NA	NA	NA
KCNC3	NA	NA	NA	NA	NA
GADL1	NA	NA	NA	NA	NA
IGDCC4	NA	NA	NA	NA	NA
PGAP4	NA	NA	NA	NA	NA
AMN1	NA	NA	NA	NA	NA
ACSL6	NA	NA	NA	NA	NA
AURKA	NA	NA	NA	NA	NA
CENPM	NA	NA	NA	NA	NA
ZNF579	NA	NA	NA	NA	NA
ADAMTS8	NA	NA	NA	NA	NA
PNMT	NA	NA	NA	NA	NA
PRKAG3	NA	NA	NA	NA	NA
GCNT4	NA	NA	NA	NA	NA
NRCAM	NA	NA	NA	NA	NA
ZIC1	NA	NA	NA	NA	NA
ALDH1A2	NA	NA	NA	NA	NA
TCF15	NA	NA	NA	NA	NA
ZC3H3	NA	NA	NA	NA	NA
SLC43A2	NA	NA	NA	NA	NA
GREB1	NA	NA	NA	NA	NA
ZBED4	NA	NA	NA	NA	NA
MYL4	NA	NA	NA	NA	NA
RFLNA	NA	NA	NA	NA	NA
NANOS1	NA	NA	NA	NA	NA
TMEM51	NA	NA	NA	NA	NA
DOK7	NA	NA	NA	NA	NA
FGF9	NA	NA	NA	NA	NA
PEBP4	NA	NA	NA	NA	NA
ATP2A1	NA	NA	NA	NA	NA
SLC4A3	NA	NA	NA	NA	NA
DOCK3	NA	NA	NA	NA	NA
MSTN	NA	NA	NA	NA	NA
ADAM23	NA	NA	NA	NA	NA
ATP2B3	NA	NA	NA	NA	NA
TCOF1	NA	NA	NA	NA	NA
LSM11	NA	NA	NA	NA	NA
MYBPC2	NA	NA	NA	NA	NA
BIRC5	NA	NA	NA	NA	NA
ST8SIA5	NA	NA	NA	NA	NA
FAM78A	NA	NA	NA	NA	NA
NACC2	NA	NA	NA	NA	NA
TGFB2	NA	NA	NA	NA	NA
TRH	NA	NA	NA	NA	NA
ST8SIA2	NA	NA	NA	NA	NA
GEMIN6	NA	NA	NA	NA	NA
MAFA	NA	NA	NA	NA	NA
KLHDC8B	NA	NA	NA	NA	NA
RAB38	NA	NA	NA	NA	NA
ARMCX6	NA	NA	NA	NA	NA
FREM2	NA	NA	NA	NA	NA
TMEM233	NA	NA	NA	NA	NA
FGF6	NA	NA	NA	NA	NA
BCDIN3D	NA	NA	NA	NA	NA
MYOD1	NA	NA	NA	NA	NA
GDF11	NA	NA	NA	NA	NA
NHLRC1	NA	NA	NA	NA	NA
CALHM6	NA	NA	NA	NA	NA
CERS1	NA	NA	NA	NA	NA
FZD9	NA	NA	NA	NA	NA
PVALB	NA	NA	NA	NA	NA
NUF2	NA	NA	NA	NA	NA
AP5S1	NA	NA	NA	NA	NA
HYAL3	NA	NA	NA	NA	NA
OBSL1	NA	NA	NA	NA	NA
LRRC38	NA	NA	NA	NA	NA
DOHH	NA	NA	NA	NA	NA
POLD1	NA	NA	NA	NA	NA
ALDOC	NA	NA	NA	NA	NA
ANKRD13B	NA	NA	NA	NA	NA
SEPTIN1	NA	NA	NA	NA	NA
ESRRB	NA	NA	NA	NA	NA
FAM162B	NA	NA	NA	NA	NA
RAP1GAP2	NA	NA	NA	NA	NA
MARCHF9	NA	NA	NA	NA	NA
PTHLH	NA	NA	NA	NA	NA
GTSE1	NA	NA	NA	NA	NA
ZNF691	NA	NA	NA	NA	NA
KHDRBS3	NA	NA	NA	NA	NA
SPOCK3	NA	NA	NA	NA	NA
MAMSTR	NA	NA	NA	NA	NA
KY	NA	NA	NA	NA	NA
ANKRD34A	NA	NA	NA	NA	NA
ZC4H2	NA	NA	NA	NA	NA
PPP1R36	NA	NA	NA	NA	NA
SLC37A1	NA	NA	NA	NA	NA
LILRA1	NA	NA	NA	NA	NA
NKAIN1	NA	NA	NA	NA	NA
JRK	NA	NA	NA	NA	NA
CYP19A1	NA	NA	NA	NA	NA
FRZB	NA	NA	NA	NA	NA
E2F8	NA	NA	NA	NA	NA
IRX3	NA	NA	NA	NA	NA
CPLANE2	NA	NA	NA	NA	NA
CYB561D1	NA	NA	NA	NA	NA
MYMK	NA	NA	NA	NA	NA
PLP1	NA	NA	NA	NA	NA
MRM1	NA	NA	NA	NA	NA
PNCK	NA	NA	NA	NA	NA
PRR32	NA	NA	NA	NA	NA
HOXC9	NA	NA	NA	NA	NA
NTF4	NA	NA	NA	NA	NA
MYF5	NA	NA	NA	NA	NA
SERTAD4	NA	NA	NA	NA	NA
RGMA	NA	NA	NA	NA	NA
FHL3	NA	NA	NA	NA	NA
CILP2	NA	NA	NA	NA	NA
PPP2R2C	NA	NA	NA	NA	NA
BDNF	NA	NA	NA	NA	NA
TENT5B	NA	NA	NA	NA	NA
TMEM88	NA	NA	NA	NA	NA
NWD1	NA	NA	NA	NA	NA
RINL	NA	NA	NA	NA	NA
TMEM252	NA	NA	NA	NA	NA
FAM171A2	NA	NA	NA	NA	NA
GNAZ	NA	NA	NA	NA	NA
EFR3B	NA	NA	NA	NA	NA
SYCP2	NA	NA	NA	NA	NA
SLC35E4	NA	NA	NA	NA	NA
SAMD13	NA	NA	NA	NA	NA
RIPPLY2	NA	NA	NA	NA	NA
DMRTA1	NA	NA	NA	NA	NA
MT3	NA	NA	NA	NA	NA
ANGPTL7	NA	NA	NA	NA	NA
SLC25A45	NA	NA	NA	NA	NA
NPY1R	NA	NA	NA	NA	NA
CENPJ	NA	NA	NA	NA	NA
ZNF346	NA	NA	NA	NA	NA
ZNF574	NA	NA	NA	NA	NA
TBC1D25	NA	NA	NA	NA	NA
PDLIM3	NA	NA	NA	NA	NA
TDRKH	NA	NA	NA	NA	NA
HMCN1	NA	NA	NA	NA	NA
TMEM132A	NA	NA	NA	NA	NA
NUDT8	NA	NA	NA	NA	NA
MYOT	NA	NA	NA	NA	NA
TSPAN1	NA	NA	NA	NA	NA
TNNI3	NA	NA	NA	NA	NA
HOXD9	NA	NA	NA	NA	NA
HS3ST5	NA	NA	NA	NA	NA
S100A2	NA	NA	NA	NA	NA
MBOAT2	NA	NA	NA	NA	NA
PCBP4	NA	NA	NA	NA	NA
CPA2	NA	NA	NA	NA	NA
JPH1	NA	NA	NA	NA	NA
FSD2	NA	NA	NA	NA	NA
IGHA1	NA	NA	NA	NA	NA
GMPR	NA	NA	NA	NA	NA
CDH15	NA	NA	NA	NA	NA
PKIA	NA	NA	NA	NA	NA
FAM110D	NA	NA	NA	NA	NA
N4BP3	NA	NA	NA	NA	NA
TNNT2	NA	NA	NA	NA	NA
MUC15	NA	NA	NA	NA	NA
EYA1	NA	NA	NA	NA	NA
SNX16	NA	NA	NA	NA	NA
TNNT1	NA	NA	NA	NA	NA
EPM2A	NA	NA	NA	NA	NA
HDAC11	NA	NA	NA	NA	NA
ZNF787	NA	NA	NA	NA	NA
ABCG1	NA	NA	NA	NA	NA
TBX1	NA	NA	NA	NA	NA
TMEM143	NA	NA	NA	NA	NA
ZNF524	NA	NA	NA	NA	NA
PHEX	NA	NA	NA	NA	NA
SCN1B	NA	NA	NA	NA	NA
ACVR2B	NA	NA	NA	NA	NA
ZNRF1	NA	NA	NA	NA	NA
ZNF496	NA	NA	NA	NA	NA
SFRP2	NA	NA	NA	NA	NA
THAP8	NA	NA	NA	NA	NA
DUSP28	NA	NA	NA	NA	NA
PRKCQ	NA	NA	NA	NA	NA
XNDC1N	NA	NA	NA	NA	NA
WDR89	NA	NA	NA	NA	NA
MN1	NA	NA	NA	NA	NA
KBTBD8	NA	NA	NA	NA	NA
NAIF1	NA	NA	NA	NA	NA
CLCN4	NA	NA	NA	NA	NA
ROM1	NA	NA	NA	NA	NA
LIPT2	NA	NA	NA	NA	NA
CA2	NA	NA	NA	NA	NA
ZNF444	NA	NA	NA	NA	NA
TSPAN7	NA	NA	NA	NA	NA
RNF122	NA	NA	NA	NA	NA
PRR14	NA	NA	NA	NA	NA
TTI1	NA	NA	NA	NA	NA
PFKFB4	NA	NA	NA	NA	NA
SERPINE1	NA	NA	NA	NA	NA
DES	NA	NA	NA	NA	NA
XKR8	NA	NA	NA	NA	NA
FLYWCH2	NA	NA	NA	NA	NA
SLC26A6	NA	NA	NA	NA	NA
KPTN	NA	NA	NA	NA	NA
NRARP	NA	NA	NA	NA	NA
SLC45A3	NA	NA	NA	NA	NA
SGCA	NA	NA	NA	NA	NA
CYB5R1	NA	NA	NA	NA	NA
SNTA1	NA	NA	NA	NA	NA
METTL24	NA	NA	NA	NA	NA
PKNOX2	NA	NA	NA	NA	NA
TRIM54	NA	NA	NA	NA	NA
GTPBP3	NA	NA	NA	NA	NA
KLHL40	NA	NA	NA	NA	NA
PRKRA	NA	NA	NA	NA	NA
FHL2	NA	NA	NA	NA	NA
ZNF48	NA	NA	NA	NA	NA
GPR157	NA	NA	NA	NA	NA
PTTG1	NA	NA	NA	NA	NA
EPHX4	NA	NA	NA	NA	NA
B3GALT1	NA	NA	NA	NA	NA
CYB5RL	NA	NA	NA	NA	NA
JSRP1	NA	NA	NA	NA	NA
EGLN3	NA	NA	NA	NA	NA
HSPB8	NA	NA	NA	NA	NA
DHX58	NA	NA	NA	NA	NA
KCNT1	NA	NA	NA	NA	NA
P2RX6	NA	NA	NA	NA	NA
TRIB2	NA	NA	NA	NA	NA
ZNF703	NA	NA	NA	NA	NA
ID1	NA	NA	NA	NA	NA
SYNM	NA	NA	NA	NA	NA
CALML6	NA	NA	NA	NA	NA
CENPN	NA	NA	NA	NA	NA
RDH13	NA	NA	NA	NA	NA
CNKSR1	NA	NA	NA	NA	NA
PDE7B	NA	NA	NA	NA	NA
TNKS2	NA	NA	NA	NA	NA
CKMT2	NA	NA	NA	NA	NA
GRIP2	NA	NA	NA	NA	NA
CLTCL1	NA	NA	NA	NA	NA
ZNF672	NA	NA	NA	NA	NA
RBM38	NA	NA	NA	NA	NA
MYL2	NA	NA	NA	NA	NA
PRUNE1	NA	NA	NA	NA	NA
VAT1L	NA	NA	NA	NA	NA
MYL3	NA	NA	NA	NA	NA
ASB14	NA	NA	NA	NA	NA
CASQ2	NA	NA	NA	NA	NA
IGHM	NA	NA	NA	NA	NA
LZTS3	NA	NA	NA	NA	NA
TMEM182	NA	NA	NA	NA	NA
NCF2	NA	NA	NA	NA	NA
PPP1R3C	NA	NA	NA	NA	NA
MORN3	NA	NA	NA	NA	NA
LMOD1	NA	NA	NA	NA	NA
CTNNA3	NA	NA	NA	NA	NA
MYLK4	NA	NA	NA	NA	NA
CKB	NA	NA	NA	NA	NA
TTYH2	NA	NA	NA	NA	NA
NDUFAF5	NA	NA	NA	NA	NA
PROB1	NA	NA	NA	NA	NA
PRUNE2	NA	NA	NA	NA	NA
AXIN2	NA	NA	NA	NA	NA
VPS72	NA	NA	NA	NA	NA
ERCC2	NA	NA	NA	NA	NA
ABCA2	NA	NA	NA	NA	NA
RAB40B	NA	NA	NA	NA	NA
CCDC22	NA	NA	NA	NA	NA
ANKRD2	NA	NA	NA	NA	NA
MLST8	NA	NA	NA	NA	NA
CCDC97	NA	NA	NA	NA	NA
P2RY1	NA	NA	NA	NA	NA
WFIKKN2	NA	NA	NA	NA	NA
PPP1R14A	NA	NA	NA	NA	NA
TMEM201	NA	NA	NA	NA	NA
OPA3	NA	NA	NA	NA	NA
KLHL31	NA	NA	NA	NA	NA
MNS1	NA	NA	NA	NA	NA
ME3	NA	NA	NA	NA	NA
NEXN	NA	NA	NA	NA	NA
CLIP4	NA	NA	NA	NA	NA
HEY1	NA	NA	NA	NA	NA
NEU3	NA	NA	NA	NA	NA
MMACHC	NA	NA	NA	NA	NA
ERCC1	NA	NA	NA	NA	NA
KBTBD12	NA	NA	NA	NA	NA
HOMER3	NA	NA	NA	NA	NA
IRGM	NA	NA	NA	NA	NA
USP13	NA	NA	NA	NA	NA
COX10	NA	NA	NA	NA	NA
PHKG1	NA	NA	NA	NA	NA
FBXO40	NA	NA	NA	NA	NA
COQ7	NA	NA	NA	NA	NA
TSPAN13	NA	NA	NA	NA	NA
LDB3	NA	NA	NA	NA	NA
AHDC1	NA	NA	NA	NA	NA
ABHD8	NA	NA	NA	NA	NA
ZNF853	NA	NA	NA	NA	NA
ZCCHC17	NA	NA	NA	NA	NA
EVI5L	NA	NA	NA	NA	NA
OLFM1	NA	NA	NA	NA	NA
ALOX15	NA	NA	NA	NA	NA
GJA5	NA	NA	NA	NA	NA
MIPEP	NA	NA	NA	NA	NA
RERGL	NA	NA	NA	NA	NA
RRS1	NA	NA	NA	NA	NA
SLC9B1	NA	NA	NA	NA	NA
SYNPO2	NA	NA	NA	NA	NA
COQ10A	NA	NA	NA	NA	NA
SLC25A42	NA	NA	NA	NA	NA
OSGIN2	NA	NA	NA	NA	NA
FLNC	NA	NA	NA	NA	NA
LSMEM1	NA	NA	NA	NA	NA
DUSP23	NA	NA	NA	NA	NA
PRKG1	NA	NA	NA	NA	NA
TIPIN	NA	NA	NA	NA	NA
CDKN2D	NA	NA	NA	NA	NA
SSX2IP	NA	NA	NA	NA	NA
ZNF750	NA	NA	NA	NA	NA
SPATA20	NA	NA	NA	NA	NA
LGALSL	NA	NA	NA	NA	NA
ZFYVE19	NA	NA	NA	NA	NA
CNN1	NA	NA	NA	NA	NA
EID2	NA	NA	NA	NA	NA
ASPH	NA	NA	NA	NA	NA
HOMER2	NA	NA	NA	NA	NA
C3orf33	NA	NA	NA	NA	NA
MLIP	NA	NA	NA	NA	NA
NT5C3A	NA	NA	NA	NA	NA
C8orf82	NA	NA	NA	NA	NA
FEM1A	NA	NA	NA	NA	NA
FASTKD3	NA	NA	NA	NA	NA
PDE4A	NA	NA	NA	NA	NA
RUNDC1	NA	NA	NA	NA	NA
MIX23	NA	NA	NA	NA	NA
HEYL	NA	NA	NA	NA	NA
BCL7A	NA	NA	NA	NA	NA
ANKRD33B	NA	NA	NA	NA	NA
PPM1L	NA	NA	NA	NA	NA
DET1	NA	NA	NA	NA	NA
ITGB7	NA	NA	NA	NA	NA
CARD9	NA	NA	NA	NA	NA
KAT2A	NA	NA	NA	NA	NA
BAG2	NA	NA	NA	NA	NA
DYRK2	NA	NA	NA	NA	NA
CPT1B	NA	NA	NA	NA	NA
PPEF1	NA	NA	NA	NA	NA
KPNA5	NA	NA	NA	NA	NA
SRF	NA	NA	NA	NA	NA
TPPP	NA	NA	NA	NA	NA
BORCS6	NA	NA	NA	NA	NA
LRRC20	NA	NA	NA	NA	NA
REEP1	NA	NA	NA	NA	NA
ACYP2	NA	NA	NA	NA	NA
RRM2B	NA	NA	NA	NA	NA
FAM53B	NA	NA	NA	NA	NA
LMCD1	NA	NA	NA	NA	NA
RASA4	NA	NA	NA	NA	NA
PDZRN3	NA	NA	NA	NA	NA
PENK	NA	NA	NA	NA	NA
DAPK2	NA	NA	NA	NA	NA
MAP3K7CL	NA	NA	NA	NA	NA
FZD7	NA	NA	NA	NA	NA
PGM5	NA	NA	NA	NA	NA
CCDC9B	NA	NA	NA	NA	NA
GID4	NA	NA	NA	NA	NA
B3GALT6	NA	NA	NA	NA	NA
BAK1	NA	NA	NA	NA	NA
ARNT2	NA	NA	NA	NA	NA
FNTB	NA	NA	NA	NA	NA
OTUD6B	NA	NA	NA	NA	NA
PLCL1	NA	NA	NA	NA	NA
TACC2	NA	NA	NA	NA	NA
METAP1	NA	NA	NA	NA	NA
CHRNB1	NA	NA	NA	NA	NA
PSTPIP2	NA	NA	NA	NA	NA
BCKDK	NA	NA	NA	NA	NA
RCSD1	NA	NA	NA	NA	NA
SNRNP35	NA	NA	NA	NA	NA
MAP2K6	NA	NA	NA	NA	NA
FLRT2	NA	NA	NA	NA	NA
RNF126	NA	NA	NA	NA	NA
ENO3	NA	NA	NA	NA	NA
FASTKD5	NA	NA	NA	NA	NA
MRPL14	NA	NA	NA	NA	NA
TMEM161A	NA	NA	NA	NA	NA
PAK4	NA	NA	NA	NA	NA
PYGO1	NA	NA	NA	NA	NA
MAPKAPK3	NA	NA	NA	NA	NA
APOO	NA	NA	NA	NA	NA
DCTD	NA	NA	NA	NA	NA
AARS2	NA	NA	NA	NA	NA
CD320	NA	NA	NA	NA	NA
CDC34	NA	NA	NA	NA	NA
NDUFAF2	NA	NA	NA	NA	NA
FAM13A	NA	NA	NA	NA	NA
ATG4D	NA	NA	NA	NA	NA
TMEM132B	NA	NA	NA	NA	NA
MAST2	NA	NA	NA	NA	NA
ZNF582	NA	NA	NA	NA	NA
MRM2	NA	NA	NA	NA	NA
FILIP1	NA	NA	NA	NA	NA
STYXL1	NA	NA	NA	NA	NA
RITA1	NA	NA	NA	NA	NA
PDE7A	NA	NA	NA	NA	NA
PGP	NA	NA	NA	NA	NA
SMYD1	NA	NA	NA	NA	NA
RHOBTB2	NA	NA	NA	NA	NA
AUNIP	NA	NA	NA	NA	NA
EXOSC6	NA	NA	NA	NA	NA
PGAM2	NA	NA	NA	NA	NA
ZCCHC10	NA	NA	NA	NA	NA
HMGB3	NA	NA	NA	NA	NA
MUL1	NA	NA	NA	NA	NA
AHCYL2	NA	NA	NA	NA	NA
MYBPH	NA	NA	NA	NA	NA
NPEPL1	NA	NA	NA	NA	NA
PTGES2	NA	NA	NA	NA	NA
RHBDD3	NA	NA	NA	NA	NA
LYSMD2	NA	NA	NA	NA	NA
COX4I1	NA	NA	NA	NA	NA
IPO13	NA	NA	NA	NA	NA
MAPK12	NA	NA	NA	NA	NA
SEMA7A	NA	NA	NA	NA	NA
TMEM70	NA	NA	NA	NA	NA
NOL3	NA	NA	NA	NA	NA
AMOT	NA	NA	NA	NA	NA
SLC2A4	NA	NA	NA	NA	NA
FAM118B	NA	NA	NA	NA	NA
PIGQ	NA	NA	NA	NA	NA
HRC	NA	NA	NA	NA	NA
COQ3	NA	NA	NA	NA	NA
TPPP3	NA	NA	NA	NA	NA
ALKBH5	NA	NA	NA	NA	NA
TPRN	NA	NA	NA	NA	NA
HSPBP1	NA	NA	NA	NA	NA
IPPK	NA	NA	NA	NA	NA
STK32B	NA	NA	NA	NA	NA
HSD11B1L	NA	NA	NA	NA	NA
ACTN3	NA	NA	NA	NA	NA
FSD1L	NA	NA	NA	NA	NA
MLLT3	NA	NA	NA	NA	NA
DDX28	NA	NA	NA	NA	NA
STK11IP	NA	NA	NA	NA	NA
TUBA4A	NA	NA	NA	NA	NA
EYA2	NA	NA	NA	NA	NA
RAB3A	NA	NA	NA	NA	NA
DBR1	NA	NA	NA	NA	NA
TMOD1	NA	NA	NA	NA	NA
C14orf28	NA	NA	NA	NA	NA
FASTKD2	NA	NA	NA	NA	NA
KCNMA1	NA	NA	NA	NA	NA
RFC3	NA	NA	NA	NA	NA
TMEM11	NA	NA	NA	NA	NA
SLC25A4	NA	NA	NA	NA	NA
PLCL2	NA	NA	NA	NA	NA
FAM210A	NA	NA	NA	NA	NA
MRPS28	NA	NA	NA	NA	NA
TNFAIP8L2	NA	NA	NA	NA	NA
ROGDI	NA	NA	NA	NA	NA
TMC7	NA	NA	NA	NA	NA
ZNF835	NA	NA	NA	NA	NA
CACNA2D3	NA	NA	NA	NA	NA
THAP11	NA	NA	NA	NA	NA
ZNF132	NA	NA	NA	NA	NA
FXN	NA	NA	NA	NA	NA
ATP8A1	NA	NA	NA	NA	NA
FXR2	NA	NA	NA	NA	NA
GEMIN4	NA	NA	NA	NA	NA
TPM3	NA	NA	NA	NA	NA
CLIC5	NA	NA	NA	NA	NA
CCDC43	NA	NA	NA	NA	NA
PRKAB2	NA	NA	NA	NA	NA
RASSF4	NA	NA	NA	NA	NA
SLC35E1	NA	NA	NA	NA	NA
ZBTB42	NA	NA	NA	NA	NA
NUDT15	NA	NA	NA	NA	NA
RPS19BP1	NA	NA	NA	NA	NA
HS6ST1	NA	NA	NA	NA	NA
P2RY2	NA	NA	NA	NA	NA
CDC23	NA	NA	NA	NA	NA
TPM2	NA	NA	NA	NA	NA
ST3GAL3	NA	NA	NA	NA	NA
CPEB3	NA	NA	NA	NA	NA
PDP1	NA	NA	NA	NA	NA
MAGIX	NA	NA	NA	NA	NA
ACADM	NA	NA	NA	NA	NA
NAA30	NA	NA	NA	NA	NA
COQ8B	NA	NA	NA	NA	NA
RSPO3	NA	NA	NA	NA	NA
RNF25	NA	NA	NA	NA	NA
SLCO3A1	NA	NA	NA	NA	NA
ASB6	NA	NA	NA	NA	NA
CHCHD3	NA	NA	NA	NA	NA
PDE4D	NA	NA	NA	NA	NA
KCNN1	NA	NA	NA	NA	NA
PRDX2	NA	NA	NA	NA	NA
VAMP5	NA	NA	NA	NA	NA
TTL	NA	NA	NA	NA	NA
IL17D	NA	NA	NA	NA	NA
MCU	NA	NA	NA	NA	NA
SMG8	NA	NA	NA	NA	NA
RILPL1	NA	NA	NA	NA	NA
ATP2A2	NA	NA	NA	NA	NA
TUBA4B	NA	NA	NA	NA	NA
ASB4	NA	NA	NA	NA	NA
FOXO4	NA	NA	NA	NA	NA
C8orf33	NA	NA	NA	NA	NA
TRMT11	NA	NA	NA	NA	NA
TBC1D24	NA	NA	NA	NA	NA
PDGFB	NA	NA	NA	NA	NA
ATXN1	NA	NA	NA	NA	NA
NXPE3	NA	NA	NA	NA	NA
ZDHHC18	NA	NA	NA	NA	NA
BLOC1S2	NA	NA	NA	NA	NA
FAM174A	NA	NA	NA	NA	NA
LIPT1	NA	NA	NA	NA	NA
TFPT	NA	NA	NA	NA	NA
NFKBIL1	NA	NA	NA	NA	NA
MRPS11	NA	NA	NA	NA	NA
GYG1	NA	NA	NA	NA	NA
TMEM129	NA	NA	NA	NA	NA
MLYCD	NA	NA	NA	NA	NA
DNAJC28	NA	NA	NA	NA	NA
RCAN1	NA	NA	NA	NA	NA
CAMSAP1	NA	NA	NA	NA	NA
BZW2	NA	NA	NA	NA	NA
MACROD1	NA	NA	NA	NA	NA
NDUFAF4	NA	NA	NA	NA	NA
SIX1	NA	NA	NA	NA	NA
MID1IP1	NA	NA	NA	NA	NA
MRPS18A	NA	NA	NA	NA	NA
TMEM185A	NA	NA	NA	NA	NA
SLC39A3	NA	NA	NA	NA	NA
IDH3A	NA	NA	NA	NA	NA
CAMTA2	NA	NA	NA	NA	NA
RBM48	NA	NA	NA	NA	NA
IMMP2L	NA	NA	NA	NA	NA
PPP1R12B	NA	NA	NA	NA	NA
TXNRD2	NA	NA	NA	NA	NA
PCBD2	NA	NA	NA	NA	NA
ASB8	NA	NA	NA	NA	NA
SLC41A1	NA	NA	NA	NA	NA
SEMA3F	NA	NA	NA	NA	NA
SPACA5B	NA	NA	NA	NA	NA
VMA21	NA	NA	NA	NA	NA
DUSP7	NA	NA	NA	NA	NA
ZNF425	NA	NA	NA	NA	NA
ESPL1	NA	NA	NA	NA	NA
MCTS1	NA	NA	NA	NA	NA
DELE1	NA	NA	NA	NA	NA
TRMT12	NA	NA	NA	NA	NA
ATPAF2	NA	NA	NA	NA	NA
RPP25L	NA	NA	NA	NA	NA
SNRPN	NA	NA	NA	NA	NA
PGM2L1	NA	NA	NA	NA	NA
MAVS	NA	NA	NA	NA	NA
KRBOX4	NA	NA	NA	NA	NA
ATG4A	NA	NA	NA	NA	NA
KIAA0408	NA	NA	NA	NA	NA
RFC2	NA	NA	NA	NA	NA
POLR1E	NA	NA	NA	NA	NA
ITPRIP	NA	NA	NA	NA	NA
CX3CR1	NA	NA	NA	NA	NA
PDCD2L	NA	NA	NA	NA	NA
MPI	NA	NA	NA	NA	NA
AK1	NA	NA	NA	NA	NA
EIF4EBP1	NA	NA	NA	NA	NA
COBL	NA	NA	NA	NA	NA
CACNA2D1	NA	NA	NA	NA	NA
TMEM120B	NA	NA	NA	NA	NA
SEC22C	NA	NA	NA	NA	NA
PDLIM7	NA	NA	NA	NA	NA
SAMD4A	NA	NA	NA	NA	NA
SCNM1	NA	NA	NA	NA	NA
ZNF76	NA	NA	NA	NA	NA
DGKD	NA	NA	NA	NA	NA
PDK2	NA	NA	NA	NA	NA
IFRD2	NA	NA	NA	NA	NA
ARAF	NA	NA	NA	NA	NA
CRYAB	NA	NA	NA	NA	NA
PGAM5	NA	NA	NA	NA	NA
MAN2A2	NA	NA	NA	NA	NA
RPA2	NA	NA	NA	NA	NA
STX3	NA	NA	NA	NA	NA
ST8SIA4	NA	NA	NA	NA	NA
SLC26A10P	NA	NA	NA	NA	NA
MEF2C	NA	NA	NA	NA	NA
NUFIP1	NA	NA	NA	NA	NA
DMAC2	NA	NA	NA	NA	NA
NQO1	NA	NA	NA	NA	NA
RRP9	NA	NA	NA	NA	NA
RPL36AL	NA	NA	NA	NA	NA
MYF6	NA	NA	NA	NA	NA
TAF6	NA	NA	NA	NA	NA
CEP78	NA	NA	NA	NA	NA
MRPS30	NA	NA	NA	NA	NA
SGCG	NA	NA	NA	NA	NA
RPP40	NA	NA	NA	NA	NA
MRM3	NA	NA	NA	NA	NA
GPN2	NA	NA	NA	NA	NA
RNF187	NA	NA	NA	NA	NA
RAB29	NA	NA	NA	NA	NA
SLC6A8	NA	NA	NA	NA	NA
HMGN3	NA	NA	NA	NA	NA
SH2B1	NA	NA	NA	NA	NA
TRAK1	NA	NA	NA	NA	NA
MRPS25	NA	NA	NA	NA	NA
MFSD4B	NA	NA	NA	NA	NA
PRADC1	NA	NA	NA	NA	NA
PGAP3	NA	NA	NA	NA	NA
PRELID3B	NA	NA	NA	NA	NA
CUEDC1	NA	NA	NA	NA	NA
GRWD1	NA	NA	NA	NA	NA
CDC42EP3	NA	NA	NA	NA	NA
STAU2	NA	NA	NA	NA	NA
CCDC51	NA	NA	NA	NA	NA
OXNAD1	NA	NA	NA	NA	NA
PPTC7	NA	NA	NA	NA	NA
EMC6	NA	NA	NA	NA	NA
NACC1	NA	NA	NA	NA	NA
PRMT1	NA	NA	NA	NA	NA
KDM2B	NA	NA	NA	NA	NA
BLTP3A	NA	NA	NA	NA	NA
DBNDD2	NA	NA	NA	NA	NA
BIN1	NA	NA	NA	NA	NA
LRP3	NA	NA	NA	NA	NA
MSANTD3	NA	NA	NA	NA	NA
BBS5	NA	NA	NA	NA	NA
SLC35B1	NA	NA	NA	NA	NA
ETFBKMT	NA	NA	NA	NA	NA
MAP2K3	NA	NA	NA	NA	NA
RP9	NA	NA	NA	NA	NA
CHPF2	NA	NA	NA	NA	NA
	NA	NA	NA	NA	NA
HDAC8	NA	NA	NA	NA	NA
THBS4	NA	NA	NA	NA	NA
UBL4A	NA	NA	NA	NA	NA
FAM53C	NA	NA	NA	NA	NA
FKBP3	NA	NA	NA	NA	NA
DEAF1	NA	NA	NA	NA	NA
TM4SF18	NA	NA	NA	NA	NA
RPAIN	NA	NA	NA	NA	NA
STK16	NA	NA	NA	NA	NA
GEMIN7	NA	NA	NA	NA	NA
NRAP	NA	NA	NA	NA	NA
WDR18	NA	NA	NA	NA	NA
SMTN	NA	NA	NA	NA	NA
ORAI1	NA	NA	NA	NA	NA
PUS1	NA	NA	NA	NA	NA
WSCD1	NA	NA	NA	NA	NA
THOP1	NA	NA	NA	NA	NA
FRS3	NA	NA	NA	NA	NA
HCCS	NA	NA	NA	NA	NA
NLN	NA	NA	NA	NA	NA
ZHX2	NA	NA	NA	NA	NA
PDIK1L	NA	NA	NA	NA	NA
PHTF2	NA	NA	NA	NA	NA
REPIN1	NA	NA	NA	NA	NA
METTL22	NA	NA	NA	NA	NA
AKT1S1	NA	NA	NA	NA	NA
XPO4	NA	NA	NA	NA	NA
RNF151	NA	NA	NA	NA	NA
PMEPA1	NA	NA	NA	NA	NA
C2CD2L	NA	NA	NA	NA	NA
CST6	NA	NA	NA	NA	NA
ADO	NA	NA	NA	NA	NA
LARGE1	NA	NA	NA	NA	NA
ALDH3B1	NA	NA	NA	NA	NA
POLR2M	NA	NA	NA	NA	NA
GPC1	NA	NA	NA	NA	NA
ABT1	NA	NA	NA	NA	NA
GOLGA6L6	NA	NA	NA	NA	NA
HASPIN	NA	NA	NA	NA	NA
RNF31	NA	NA	NA	NA	NA
COMMD8	NA	NA	NA	NA	NA
POMGNT1	NA	NA	NA	NA	NA
NEDD1	NA	NA	NA	NA	NA
TMEM177	NA	NA	NA	NA	NA
ABHD6	NA	NA	NA	NA	NA
DCAF6	NA	NA	NA	NA	NA
IDI1	NA	NA	NA	NA	NA
MRPL10	NA	NA	NA	NA	NA
ECSIT	NA	NA	NA	NA	NA
SGTA	NA	NA	NA	NA	NA
FMC1	NA	NA	NA	NA	NA
TACO1	NA	NA	NA	NA	NA
ALDOA	NA	NA	NA	NA	NA
FHOD1	NA	NA	NA	NA	NA
	NA	NA	NA	NA	NA
TANGO2	NA	NA	NA	NA	NA
GTF3C5	NA	NA	NA	NA	NA
MPZ	NA	NA	NA	NA	NA
PAGR1	NA	NA	NA	NA	NA
ZNF142	NA	NA	NA	NA	NA
ACO2	NA	NA	NA	NA	NA
NDUFS3	NA	NA	NA	NA	NA
NKIRAS2	NA	NA	NA	NA	NA
IRAK1BP1	NA	NA	NA	NA	NA
OPLAH	NA	NA	NA	NA	NA
EXTL1	NA	NA	NA	NA	NA
PARP3	NA	NA	NA	NA	NA
DUSP3	NA	NA	NA	NA	NA
PAIP2B	NA	NA	NA	NA	NA
MRPL28	NA	NA	NA	NA	NA
ZNF106	NA	NA	NA	NA	NA
SUCLA2	NA	NA	NA	NA	NA
FAM13C	NA	NA	NA	NA	NA
DENND2D	NA	NA	NA	NA	NA
UROS	NA	NA	NA	NA	NA
NDUFAF1	NA	NA	NA	NA	NA
PFDN4	NA	NA	NA	NA	NA
ADSS1	NA	NA	NA	NA	NA
DDX51	NA	NA	NA	NA	NA
ABCF2	NA	NA	NA	NA	NA
DLAT	NA	NA	NA	NA	NA
PPP5C	NA	NA	NA	NA	NA
UBAC1	NA	NA	NA	NA	NA
ZDHHC1	NA	NA	NA	NA	NA
P3R3URF-PIK3R3	NA	NA	NA	NA	NA
CCDC28B	NA	NA	NA	NA	NA
UBL7	NA	NA	NA	NA	NA
HACD1	NA	NA	NA	NA	NA
AP4S1	NA	NA	NA	NA	NA
KLHL21	NA	NA	NA	NA	NA
GDF9	NA	NA	NA	NA	NA
FARSA	NA	NA	NA	NA	NA
GPANK1	NA	NA	NA	NA	NA
PDLIM5	NA	NA	NA	NA	NA
MRPS34	NA	NA	NA	NA	NA
SLC25A12	NA	NA	NA	NA	NA
CA14	NA	NA	NA	NA	NA
SERTAD1	NA	NA	NA	NA	NA
UQCC1	NA	NA	NA	NA	NA
CHRD	NA	NA	NA	NA	NA
TMEM242	NA	NA	NA	NA	NA
CIAO2B	NA	NA	NA	NA	NA
TMEM65	NA	NA	NA	NA	NA
TAF4B	NA	NA	NA	NA	NA
MRPL51	NA	NA	NA	NA	NA
LNPK	NA	NA	NA	NA	NA
RETREG1	NA	NA	NA	NA	NA
MPPED2	NA	NA	NA	NA	NA
EBAG9	NA	NA	NA	NA	NA
IRF2BP1	NA	NA	NA	NA	NA
ADSL	NA	NA	NA	NA	NA
IPP	NA	NA	NA	NA	NA
DKK2	NA	NA	NA	NA	NA
HYAL2	NA	NA	NA	NA	NA
SMIM29	NA	NA	NA	NA	NA
ZNF124	NA	NA	NA	NA	NA
ZMAT5	NA	NA	NA	NA	NA
NSMCE3	NA	NA	NA	NA	NA
NUDT14	NA	NA	NA	NA	NA
ZBTB17	NA	NA	NA	NA	NA
MPV17	NA	NA	NA	NA	NA
VDAC3	NA	NA	NA	NA	NA
DNAJC24	NA	NA	NA	NA	NA
HSF1	NA	NA	NA	NA	NA
MAPKAPK2	NA	NA	NA	NA	NA
RBFOX1	NA	NA	NA	NA	NA
RPUSD4	NA	NA	NA	NA	NA
ANGPTL5	NA	NA	NA	NA	NA
AP5B1	NA	NA	NA	NA	NA
MRPS2	NA	NA	NA	NA	NA
MRPL35	NA	NA	NA	NA	NA
KIF1C	NA	NA	NA	NA	NA
MTCP1	NA	NA	NA	NA	NA
ZC3HC1	NA	NA	NA	NA	NA
CTDNEP1	NA	NA	NA	NA	NA
LYSET	NA	NA	NA	NA	NA
TIMM44	NA	NA	NA	NA	NA
LARS2	NA	NA	NA	NA	NA
ZNF641	NA	NA	NA	NA	NA
E2F3	NA	NA	NA	NA	NA
IDH3G	NA	NA	NA	NA	NA
UBE2O	NA	NA	NA	NA	NA
ARPC5L	NA	NA	NA	NA	NA
SCRIB	NA	NA	NA	NA	NA
DMAC1	NA	NA	NA	NA	NA
OPTN	NA	NA	NA	NA	NA
ZNF793	NA	NA	NA	NA	NA
VAC14	NA	NA	NA	NA	NA
MED8	NA	NA	NA	NA	NA
ZNF639	NA	NA	NA	NA	NA
TMEM38B	NA	NA	NA	NA	NA
USP20	NA	NA	NA	NA	NA
C2orf49	NA	NA	NA	NA	NA
BTBD6	NA	NA	NA	NA	NA
GPAT4	NA	NA	NA	NA	NA
CFAP298	NA	NA	NA	NA	NA
GJA4	NA	NA	NA	NA	NA
ATP1B1	NA	NA	NA	NA	NA
H2AZ1	NA	NA	NA	NA	NA
XRCC1	NA	NA	NA	NA	NA
PPP1R3G	NA	NA	NA	NA	NA
ZFTRAF1	NA	NA	NA	NA	NA
TARS2	NA	NA	NA	NA	NA
FXR1	NA	NA	NA	NA	NA
HABP4	NA	NA	NA	NA	NA
LSM14B	NA	NA	NA	NA	NA
DHX30	NA	NA	NA	NA	NA
GYS1	NA	NA	NA	NA	NA
SCN3B	NA	NA	NA	NA	NA
KLF5	NA	NA	NA	NA	NA
TMEM101	NA	NA	NA	NA	NA
KLHL12	NA	NA	NA	NA	NA
SLC49A4	NA	NA	NA	NA	NA
FHIP2B	NA	NA	NA	NA	NA
HSCB	NA	NA	NA	NA	NA
DNPEP	NA	NA	NA	NA	NA
ADCY9	NA	NA	NA	NA	NA
SFXN4	NA	NA	NA	NA	NA
GOT1	NA	NA	NA	NA	NA
BOLA3	NA	NA	NA	NA	NA
DPH2	NA	NA	NA	NA	NA
ZDHHC7	NA	NA	NA	NA	NA
PSMG4	NA	NA	NA	NA	NA
YBX3	NA	NA	NA	NA	NA
HMCES	NA	NA	NA	NA	NA
NLRX1	NA	NA	NA	NA	NA
GSTP1	NA	NA	NA	NA	NA
TDP2	NA	NA	NA	NA	NA
KBTBD2	NA	NA	NA	NA	NA
TMEM140	NA	NA	NA	NA	NA
TTC33	NA	NA	NA	NA	NA
BRF1	NA	NA	NA	NA	NA
SUPV3L1	NA	NA	NA	NA	NA
MLLT6	NA	NA	NA	NA	NA
ZDBF2	NA	NA	NA	NA	NA
DDX54	NA	NA	NA	NA	NA
BTBD1	NA	NA	NA	NA	NA
IRGQ	NA	NA	NA	NA	NA
PICK1	NA	NA	NA	NA	NA
HOOK2	NA	NA	NA	NA	NA
PIN1	NA	NA	NA	NA	NA
PDE12	NA	NA	NA	NA	NA
DRG2	NA	NA	NA	NA	NA
PCYT1A	NA	NA	NA	NA	NA
SHARPIN	NA	NA	NA	NA	NA
PYGM	NA	NA	NA	NA	NA
MRPL15	NA	NA	NA	NA	NA
RRAGA	NA	NA	NA	NA	NA
NAA38	NA	NA	NA	NA	NA
EPN1	NA	NA	NA	NA	NA
SGCD	NA	NA	NA	NA	NA
CCDC127	NA	NA	NA	NA	NA
MYO18A	NA	NA	NA	NA	NA
RABL6	NA	NA	NA	NA	NA
R3HDM2	NA	NA	NA	NA	NA
ASPDH	NA	NA	NA	NA	NA
SLC27A1	NA	NA	NA	NA	NA
ZBED1	NA	NA	NA	NA	NA
BLOC1S6	NA	NA	NA	NA	NA
FAM98A	NA	NA	NA	NA	NA
BAG3	NA	NA	NA	NA	NA
FBXO31	NA	NA	NA	NA	NA
ZNF32	NA	NA	NA	NA	NA
MME	NA	NA	NA	NA	NA
PGPEP1	NA	NA	NA	NA	NA
CARD19	NA	NA	NA	NA	NA
CCDC158	NA	NA	NA	NA	NA
METTL25B	NA	NA	NA	NA	NA
TBRG4	NA	NA	NA	NA	NA
AMIGO3	NA	NA	NA	NA	NA
TRIM32	NA	NA	NA	NA	NA
DEF8	NA	NA	NA	NA	NA
NDUFA11	NA	NA	NA	NA	NA
MIB1	NA	NA	NA	NA	NA
MSS51	NA	NA	NA	NA	NA
NDUFS1	NA	NA	NA	NA	NA
ZFAND5	NA	NA	NA	NA	NA
PSPH	NA	NA	NA	NA	NA
AFAP1L1	NA	NA	NA	NA	NA
POP5	NA	NA	NA	NA	NA
TIMM22	NA	NA	NA	NA	NA
HJV	NA	NA	NA	NA	NA
APBB1	NA	NA	NA	NA	NA
PARVB	NA	NA	NA	NA	NA
GATB	NA	NA	NA	NA	NA
PELI3	NA	NA	NA	NA	NA
CHCHD10	NA	NA	NA	NA	NA
THOC6	NA	NA	NA	NA	NA
LIMK1	NA	NA	NA	NA	NA
HIVEP2	NA	NA	NA	NA	NA
UTP23	NA	NA	NA	NA	NA
RAB12	NA	NA	NA	NA	NA
MRPL54	NA	NA	NA	NA	NA
GABPB2	NA	NA	NA	NA	NA
MTERF3	NA	NA	NA	NA	NA
SNX15	NA	NA	NA	NA	NA
DVL1	NA	NA	NA	NA	NA
COX4I2	NA	NA	NA	NA	NA
GTPBP4	NA	NA	NA	NA	NA
MLH1	NA	NA	NA	NA	NA
RABGGTA	NA	NA	NA	NA	NA
TMEM204	NA	NA	NA	NA	NA
PLIN5	NA	NA	NA	NA	NA
URGCP	NA	NA	NA	NA	NA
RUVBL2	NA	NA	NA	NA	NA
MFN2	NA	NA	NA	NA	NA
FGF13	NA	NA	NA	NA	NA
GNPTAB	NA	NA	NA	NA	NA
CIAO3	NA	NA	NA	NA	NA
FARS2	NA	NA	NA	NA	NA
MAFK	NA	NA	NA	NA	NA
CUX2	NA	NA	NA	NA	NA
BRMS1L	NA	NA	NA	NA	NA
ATPSCKMT	NA	NA	NA	NA	NA
RHOBTB1	NA	NA	NA	NA	NA
PHPT1	NA	NA	NA	NA	NA
ZNF71	NA	NA	NA	NA	NA
INTS13	NA	NA	NA	NA	NA
RNF7	NA	NA	NA	NA	NA
CARS1	NA	NA	NA	NA	NA
TENM3	NA	NA	NA	NA	NA
CDC37	NA	NA	NA	NA	NA
CLYBL	NA	NA	NA	NA	NA
DHRS7B	NA	NA	NA	NA	NA
RPS6KA3	NA	NA	NA	NA	NA
RSL24D1	NA	NA	NA	NA	NA
RCC1	NA	NA	NA	NA	NA
BCAT2	NA	NA	NA	NA	NA
TCEAL1	NA	NA	NA	NA	NA
KEAP1	NA	NA	NA	NA	NA
PLGRKT	NA	NA	NA	NA	NA
SNCA	NA	NA	NA	NA	NA
CBFB	NA	NA	NA	NA	NA
CAPN6	NA	NA	NA	NA	NA
PABPC4L	NA	NA	NA	NA	NA
ZC3H8	NA	NA	NA	NA	NA
VARS1	NA	NA	NA	NA	NA
HES4	NA	NA	NA	NA	NA
BTRC	NA	NA	NA	NA	NA
UBQLN4	NA	NA	NA	NA	NA
COPS5	NA	NA	NA	NA	NA
DTYMK	NA	NA	NA	NA	NA
MTRES1	NA	NA	NA	NA	NA
INPP4B	NA	NA	NA	NA	NA
DCTN6	NA	NA	NA	NA	NA
GFER	NA	NA	NA	NA	NA
MRPS18C	NA	NA	NA	NA	NA
PTPMT1	NA	NA	NA	NA	NA
MAP2K7	NA	NA	NA	NA	NA
QRSL1	NA	NA	NA	NA	NA
KREMEN1	NA	NA	NA	NA	NA
MTOR	NA	NA	NA	NA	NA
GTF2E1	NA	NA	NA	NA	NA
CISH	NA	NA	NA	NA	NA
ADGRG1	NA	NA	NA	NA	NA
TMEM126B	NA	NA	NA	NA	NA
R3HDM4	NA	NA	NA	NA	NA
UCP3	NA	NA	NA	NA	NA
NFIX	NA	NA	NA	NA	NA
DHRS11	NA	NA	NA	NA	NA
CIPC	NA	NA	NA	NA	NA
CEP131	NA	NA	NA	NA	NA
MRPS15	NA	NA	NA	NA	NA
MB21D2	NA	NA	NA	NA	NA
USP15	NA	NA	NA	NA	NA
KCTD5	NA	NA	NA	NA	NA
TEX2	NA	NA	NA	NA	NA
IL3RA	NA	NA	NA	NA	NA
NCLN	NA	NA	NA	NA	NA
GRPEL2	NA	NA	NA	NA	NA
MRPL46	NA	NA	NA	NA	NA
PHKB	NA	NA	NA	NA	NA
GPD1L	NA	NA	NA	NA	NA
UQCRFS1	NA	NA	NA	NA	NA
TMCO3	NA	NA	NA	NA	NA
ZNF280B	NA	NA	NA	NA	NA
SUSD4	NA	NA	NA	NA	NA
FBXO17	NA	NA	NA	NA	NA
MLX	NA	NA	NA	NA	NA
FEZ1	NA	NA	NA	NA	NA
MVD	NA	NA	NA	NA	NA
DNAJC21	NA	NA	NA	NA	NA
KIF22	NA	NA	NA	NA	NA
IER3	NA	NA	NA	NA	NA
IKZF2	NA	NA	NA	NA	NA
STRADB	NA	NA	NA	NA	NA
TMLHE	NA	NA	NA	NA	NA
SPOCK2	NA	NA	NA	NA	NA
HOXA10	NA	NA	NA	NA	NA
DENND1B	NA	NA	NA	NA	NA
PPIF	NA	NA	NA	NA	NA
CNP	NA	NA	NA	NA	NA
UQCRC2	NA	NA	NA	NA	NA
SLC4A2	NA	NA	NA	NA	NA
KCTD16	NA	NA	NA	NA	NA
SLC22A16	NA	NA	NA	NA	NA
NDUFA12	NA	NA	NA	NA	NA
APOOL	NA	NA	NA	NA	NA
PPM1G	NA	NA	NA	NA	NA
GET4	NA	NA	NA	NA	NA
ARPP19	NA	NA	NA	NA	NA
NAT14	NA	NA	NA	NA	NA
TCEANC	NA	NA	NA	NA	NA
GOT2	NA	NA	NA	NA	NA
MRPS5	NA	NA	NA	NA	NA
ZNF830	NA	NA	NA	NA	NA
PSEN2	NA	NA	NA	NA	NA
TRMT61A	NA	NA	NA	NA	NA
PYCR2	NA	NA	NA	NA	NA
MRPL32	NA	NA	NA	NA	NA
ALAS1	NA	NA	NA	NA	NA
KLHL4	NA	NA	NA	NA	NA
PABIR1	NA	NA	NA	NA	NA
TPRKB	NA	NA	NA	NA	NA
METTL7A	NA	NA	NA	NA	NA
CDKN2C	NA	NA	NA	NA	NA
NKAPD1	NA	NA	NA	NA	NA
LY6E	NA	NA	NA	NA	NA
TBC1D1	NA	NA	NA	NA	NA
SMYD2	NA	NA	NA	NA	NA
LEMD3	NA	NA	NA	NA	NA
TMEM60	NA	NA	NA	NA	NA
TEX30	NA	NA	NA	NA	NA
DTD1	NA	NA	NA	NA	NA
CHST10	NA	NA	NA	NA	NA
PDLIM1	NA	NA	NA	NA	NA
ZNF550	NA	NA	NA	NA	NA
DNAJB2	NA	NA	NA	NA	NA
SLC25A26	NA	NA	NA	NA	NA
OSGEP	NA	NA	NA	NA	NA
PDHB	NA	NA	NA	NA	NA
PPARGC1A	NA	NA	NA	NA	NA
LRRC47	NA	NA	NA	NA	NA
CIAO2A	NA	NA	NA	NA	NA
CAB39	NA	NA	NA	NA	NA
AIP	NA	NA	NA	NA	NA
SLC19A2	NA	NA	NA	NA	NA
WNT11	NA	NA	NA	NA	NA
ALKBH3	NA	NA	NA	NA	NA
GLRX	NA	NA	NA	NA	NA
CLPB	NA	NA	NA	NA	NA
PLEKHG2	NA	NA	NA	NA	NA
NFATC1	NA	NA	NA	NA	NA
STRIP2	NA	NA	NA	NA	NA
CYB5R4	NA	NA	NA	NA	NA
RAD23A	NA	NA	NA	NA	NA
MED10	NA	NA	NA	NA	NA
CAMK2D	NA	NA	NA	NA	NA
CARNS1	NA	NA	NA	NA	NA
PPT2	NA	NA	NA	NA	NA
PNKP	NA	NA	NA	NA	NA
KLHDC3	NA	NA	NA	NA	NA
NIPSNAP2	NA	NA	NA	NA	NA
PACS2	NA	NA	NA	NA	NA
POLR1G	NA	NA	NA	NA	NA
PFN2	NA	NA	NA	NA	NA
TSEN15	NA	NA	NA	NA	NA
NDUFV2	NA	NA	NA	NA	NA
SDHAF2	NA	NA	NA	NA	NA
ANAPC15	NA	NA	NA	NA	NA
SACS	NA	NA	NA	NA	NA
TSR1	NA	NA	NA	NA	NA
ANKS4B	NA	NA	NA	NA	NA
NDUFB5	NA	NA	NA	NA	NA
ENDOD1	NA	NA	NA	NA	NA
YPEL3	NA	NA	NA	NA	NA
ANO8	NA	NA	NA	NA	NA
ZNF438	NA	NA	NA	NA	NA
SLMAP	NA	NA	NA	NA	NA
CCT7	NA	NA	NA	NA	NA
ANKH	NA	NA	NA	NA	NA
WDTC1	NA	NA	NA	NA	NA
VLDLR	NA	NA	NA	NA	NA
SLC48A1	NA	NA	NA	NA	NA
SLC2A9	NA	NA	NA	NA	NA
BPGM	NA	NA	NA	NA	NA
TRPM4	NA	NA	NA	NA	NA
SIAE	NA	NA	NA	NA	NA
NDUFV1	NA	NA	NA	NA	NA
UBE2G1	NA	NA	NA	NA	NA
DNAJC5	NA	NA	NA	NA	NA
USF3	NA	NA	NA	NA	NA
RAMP1	NA	NA	NA	NA	NA
UQCRC1	NA	NA	NA	NA	NA
OGFOD1	NA	NA	NA	NA	NA
SESN1	NA	NA	NA	NA	NA
CFL2	NA	NA	NA	NA	NA
ISG20L2	NA	NA	NA	NA	NA
CDH19	NA	NA	NA	NA	NA
DBX2	NA	NA	NA	NA	NA
L3MBTL3	NA	NA	NA	NA	NA
RAVER1	NA	NA	NA	NA	NA
PHKA1	NA	NA	NA	NA	NA
ETHE1	NA	NA	NA	NA	NA
NDUFV3	NA	NA	NA	NA	NA
C1orf216	NA	NA	NA	NA	NA
KAT14	NA	NA	NA	NA	NA
MEMO1	NA	NA	NA	NA	NA
PPP2R3A	NA	NA	NA	NA	NA
FLII	NA	NA	NA	NA	NA
ADPRS	NA	NA	NA	NA	NA
IQCB1	NA	NA	NA	NA	NA
PRKAR2A	NA	NA	NA	NA	NA
CPPED1	NA	NA	NA	NA	NA
ASCC2	NA	NA	NA	NA	NA
EIF4G3	NA	NA	NA	NA	NA
WRNIP1	NA	NA	NA	NA	NA
PKM	NA	NA	NA	NA	NA
ZKSCAN5	NA	NA	NA	NA	NA
MED31	NA	NA	NA	NA	NA
TSPAN17	NA	NA	NA	NA	NA
SNX24	NA	NA	NA	NA	NA
TUBG1	NA	NA	NA	NA	NA
ZNF532	NA	NA	NA	NA	NA
CSNK1G2	NA	NA	NA	NA	NA
GRAMD2A	NA	NA	NA	NA	NA
TMEM186	NA	NA	NA	NA	NA
TRUB2	NA	NA	NA	NA	NA
PRMT7	NA	NA	NA	NA	NA
KIZ	NA	NA	NA	NA	NA
NDUFA9	NA	NA	NA	NA	NA
DNAJB4	NA	NA	NA	NA	NA
PEG3	NA	NA	NA	NA	NA
MYL6B	NA	NA	NA	NA	NA
NCEH1	NA	NA	NA	NA	NA
TNMD	NA	NA	NA	NA	NA
RAB21	NA	NA	NA	NA	NA
HDDC2	NA	NA	NA	NA	NA
MRPS36	NA	NA	NA	NA	NA
NDUFA5	NA	NA	NA	NA	NA
N6AMT1	NA	NA	NA	NA	NA
RDH5	NA	NA	NA	NA	NA
NAA50	NA	NA	NA	NA	NA
MIDN	NA	NA	NA	NA	NA
MOB2	NA	NA	NA	NA	NA
PDCL3	NA	NA	NA	NA	NA
MRPL58	NA	NA	NA	NA	NA
RPUSD3	NA	NA	NA	NA	NA
PFDN1	NA	NA	NA	NA	NA
CD3G	NA	NA	NA	NA	NA
UBE2A	NA	NA	NA	NA	NA
PITPNM2	NA	NA	NA	NA	NA
COA8	NA	NA	NA	NA	NA
TSR2	NA	NA	NA	NA	NA
RECQL4	NA	NA	NA	NA	NA
MTHFD2L	NA	NA	NA	NA	NA
RGS4	NA	NA	NA	NA	NA
NNT	NA	NA	NA	NA	NA
EIF4E3	NA	NA	NA	NA	NA
PDE6D	NA	NA	NA	NA	NA
CENPB	NA	NA	NA	NA	NA
DEPTOR	NA	NA	NA	NA	NA
MBD3	NA	NA	NA	NA	NA
PELO	NA	NA	NA	NA	NA
MRPS24	NA	NA	NA	NA	NA
TTC1	NA	NA	NA	NA	NA
OLA1	NA	NA	NA	NA	NA
POLR3E	NA	NA	NA	NA	NA
LIN9	NA	NA	NA	NA	NA
PTGDS	NA	NA	NA	NA	NA
C2orf42	NA	NA	NA	NA	NA
UCHL1	NA	NA	NA	NA	NA
MSH2	NA	NA	NA	NA	NA
CUL5	NA	NA	NA	NA	NA
ZYG11B	NA	NA	NA	NA	NA
MUS81	NA	NA	NA	NA	NA
HLX	NA	NA	NA	NA	NA
RNF146	NA	NA	NA	NA	NA
POLR3D	NA	NA	NA	NA	NA
MDH2	NA	NA	NA	NA	NA
CHDH	NA	NA	NA	NA	NA
CUEDC2	NA	NA	NA	NA	NA
CXCR4	NA	NA	NA	NA	NA
ATRIP	NA	NA	NA	NA	NA
PPP3CC	NA	NA	NA	NA	NA
NDUFB6	NA	NA	NA	NA	NA
C10orf71	NA	NA	NA	NA	NA
ATP2A3	NA	NA	NA	NA	NA
FAM110B	NA	NA	NA	NA	NA
GPR146	NA	NA	NA	NA	NA
UBE3B	NA	NA	NA	NA	NA
NR4A1	NA	NA	NA	NA	NA
KLHL7	NA	NA	NA	NA	NA
PJA1	NA	NA	NA	NA	NA
UBOX5	NA	NA	NA	NA	NA
PI16	NA	NA	NA	NA	NA
C1QTNF3-AMACR	NA	NA	NA	NA	NA
NDUFS2	NA	NA	NA	NA	NA
COX16	NA	NA	NA	NA	NA
VDAC1	NA	NA	NA	NA	NA
AMPD3	NA	NA	NA	NA	NA
RAD52	NA	NA	NA	NA	NA
STK11	NA	NA	NA	NA	NA
TEPSIN	NA	NA	NA	NA	NA
PREX1	NA	NA	NA	NA	NA
SYMPK	NA	NA	NA	NA	NA
TEFM	NA	NA	NA	NA	NA
TSR3	NA	NA	NA	NA	NA
DAPK3	NA	NA	NA	NA	NA
LRRC66	NA	NA	NA	NA	NA
NFE2L1	NA	NA	NA	NA	NA
	NA	NA	NA	NA	NA
SLC2A5	NA	NA	NA	NA	NA
PAQR7	NA	NA	NA	NA	NA
DNAJB6	NA	NA	NA	NA	NA
RNPEPL1	NA	NA	NA	NA	NA
TTLL1	NA	NA	NA	NA	NA
TRIM26	NA	NA	NA	NA	NA
ZNF385B	NA	NA	NA	NA	NA
MRPS10	NA	NA	NA	NA	NA
NDUFAB1	NA	NA	NA	NA	NA
KPNA4	NA	NA	NA	NA	NA
RNPS1	NA	NA	NA	NA	NA
ZNF492	NA	NA	NA	NA	NA
IDH3B	NA	NA	NA	NA	NA
ABCC1	NA	NA	NA	NA	NA
MMP24	NA	NA	NA	NA	NA
RGS5	NA	NA	NA	NA	NA
LCMT2	NA	NA	NA	NA	NA
PPP1CB	NA	NA	NA	NA	NA
TTC30B	NA	NA	NA	NA	NA
NAP1L4	NA	NA	NA	NA	NA
IRF2BPL	NA	NA	NA	NA	NA
GEMIN8	NA	NA	NA	NA	NA
TP53I11	NA	NA	NA	NA	NA
MED26	NA	NA	NA	NA	NA
DEDD2	NA	NA	NA	NA	NA
LEMD2	NA	NA	NA	NA	NA
ARL10	NA	NA	NA	NA	NA
NOL6	NA	NA	NA	NA	NA
CRKL	NA	NA	NA	NA	NA
MPRIP	NA	NA	NA	NA	NA
PHOSPHO2	NA	NA	NA	NA	NA
EIF2B2	NA	NA	NA	NA	NA
NUDT3	NA	NA	NA	NA	NA
IL4I1	NA	NA	NA	NA	NA
ENTR1	NA	NA	NA	NA	NA
ARL2	NA	NA	NA	NA	NA
FHL1	NA	NA	NA	NA	NA
HIF1AN	NA	NA	NA	NA	NA
SLC4A1AP	NA	NA	NA	NA	NA
COX5B	NA	NA	NA	NA	NA
PREP	NA	NA	NA	NA	NA
EDNRA	NA	NA	NA	NA	NA
NHP2	NA	NA	NA	NA	NA
PPAT	NA	NA	NA	NA	NA
FDXR	NA	NA	NA	NA	NA
HDHD5	NA	NA	NA	NA	NA
MCHR1	NA	NA	NA	NA	NA
TGM2	NA	NA	NA	NA	NA
CERCAM	NA	NA	NA	NA	NA
TP53RK	NA	NA	NA	NA	NA
ABTB1	NA	NA	NA	NA	NA
TBC1D7	NA	NA	NA	NA	NA
CHCHD4	NA	NA	NA	NA	NA
ARMCX3	NA	NA	NA	NA	NA
ST6GALNAC6	NA	NA	NA	NA	NA
SLC39A6	NA	NA	NA	NA	NA
MYCT1	NA	NA	NA	NA	NA
AGAP3	NA	NA	NA	NA	NA
FAM50A	NA	NA	NA	NA	NA
DDO	NA	NA	NA	NA	NA
MYBBP1A	NA	NA	NA	NA	NA
KITLG	NA	NA	NA	NA	NA
RUVBL1	NA	NA	NA	NA	NA
SLC16A1	NA	NA	NA	NA	NA
RCCD1	NA	NA	NA	NA	NA
GCAT	NA	NA	NA	NA	NA
RNF113A	NA	NA	NA	NA	NA
NDUFB11	NA	NA	NA	NA	NA
PMP2	NA	NA	NA	NA	NA
GPT2	NA	NA	NA	NA	NA
RAB5IF	NA	NA	NA	NA	NA
PYM1	NA	NA	NA	NA	NA
CCN4	NA	NA	NA	NA	NA
SLC16A10	NA	NA	NA	NA	NA
DCUN1D1	NA	NA	NA	NA	NA
RAB28	NA	NA	NA	NA	NA
SDC3	NA	NA	NA	NA	NA
JMJD4	NA	NA	NA	NA	NA
MTERF2	NA	NA	NA	NA	NA
RBM19	NA	NA	NA	NA	NA
KPNA3	NA	NA	NA	NA	NA
FAM221A	NA	NA	NA	NA	NA
WDR6	NA	NA	NA	NA	NA
FBXO42	NA	NA	NA	NA	NA
SDHB	NA	NA	NA	NA	NA
GMPS	NA	NA	NA	NA	NA
WFDC1	NA	NA	NA	NA	NA
MVB12B	NA	NA	NA	NA	NA
CD83	NA	NA	NA	NA	NA
ENGASE	NA	NA	NA	NA	NA
PEDS1-UBE2V1	NA	NA	NA	NA	NA
GPRC5C	NA	NA	NA	NA	NA
EIF1AD	NA	NA	NA	NA	NA
HECA	NA	NA	NA	NA	NA
CHCHD1	NA	NA	NA	NA	NA
C5orf22	NA	NA	NA	NA	NA
ASNSD1	NA	NA	NA	NA	NA
UQCRB	NA	NA	NA	NA	NA
TRMT6	NA	NA	NA	NA	NA
TRIP10	NA	NA	NA	NA	NA
MINDY1	NA	NA	NA	NA	NA
PNPO	NA	NA	NA	NA	NA
RAPGEFL1	NA	NA	NA	NA	NA
NDUFC2	NA	NA	NA	NA	NA
MRPL11	NA	NA	NA	NA	NA
REXO2	NA	NA	NA	NA	NA
OGDH	NA	NA	NA	NA	NA
EXOSC5	NA	NA	NA	NA	NA
KCMF1	NA	NA	NA	NA	NA
UBE2L6	NA	NA	NA	NA	NA
UBR7	NA	NA	NA	NA	NA
MTMR10	NA	NA	NA	NA	NA
MTO1	NA	NA	NA	NA	NA
RTL6	NA	NA	NA	NA	NA
ADPRH	NA	NA	NA	NA	NA
GRSF1	NA	NA	NA	NA	NA
MEF2D	NA	NA	NA	NA	NA
OSGEPL1	NA	NA	NA	NA	NA
MKNK2	NA	NA	NA	NA	NA
PLIN3	NA	NA	NA	NA	NA
KCTD15	NA	NA	NA	NA	NA
NUTF2	NA	NA	NA	NA	NA
MACIR	NA	NA	NA	NA	NA
SETD9	NA	NA	NA	NA	NA
CTNNAL1	NA	NA	NA	NA	NA
ABHD4	NA	NA	NA	NA	NA
FILIP1L	NA	NA	NA	NA	NA
PPP1CC	NA	NA	NA	NA	NA
SLC16A2	NA	NA	NA	NA	NA
AGL	NA	NA	NA	NA	NA
PSMD14	NA	NA	NA	NA	NA
GAPDH	NA	NA	NA	NA	NA
HSPB1	NA	NA	NA	NA	NA
COX15	NA	NA	NA	NA	NA
XYLT2	NA	NA	NA	NA	NA
GFOD2	NA	NA	NA	NA	NA
BHLHE40	NA	NA	NA	NA	NA
PSMB3	NA	NA	NA	NA	NA
SLC25A11	NA	NA	NA	NA	NA
AP4B1	NA	NA	NA	NA	NA
GPN3	NA	NA	NA	NA	NA
TOB2	NA	NA	NA	NA	NA
TMEM147	NA	NA	NA	NA	NA
PRPF40B	NA	NA	NA	NA	NA
EDC4	NA	NA	NA	NA	NA
TGFB3	NA	NA	NA	NA	NA
ABI2	NA	NA	NA	NA	NA
CALHM5	NA	NA	NA	NA	NA
MRPL16	NA	NA	NA	NA	NA
GON7	NA	NA	NA	NA	NA
LRRC39	NA	NA	NA	NA	NA
ATIC	NA	NA	NA	NA	NA
MRPS16	NA	NA	NA	NA	NA
NA	NA	NA	NA	NA	NA
SPSB2	NA	NA	NA	NA	NA
LSM10	NA	NA	NA	NA	NA
PRPS1	NA	NA	NA	NA	NA
WDR77	NA	NA	NA	NA	NA
CENPO	NA	NA	NA	NA	NA
KERA	NA	NA	NA	NA	NA
PROM1	NA	NA	NA	NA	NA
ZNF428	NA	NA	NA	NA	NA
VAPA	NA	NA	NA	NA	NA
DNAJA3	NA	NA	NA	NA	NA
LYPLA2	NA	NA	NA	NA	NA
NMRK1	NA	NA	NA	NA	NA
SNRPB	NA	NA	NA	NA	NA
RCC1L	NA	NA	NA	NA	NA
KNOP1	NA	NA	NA	NA	NA
SCIN	NA	NA	NA	NA	NA
EIF3I	NA	NA	NA	NA	NA
PLAA	NA	NA	NA	NA	NA
CYP51A1	NA	NA	NA	NA	NA
STON2	NA	NA	NA	NA	NA
RHBDF2	NA	NA	NA	NA	NA
ENPP5	NA	NA	NA	NA	NA
ACTL6A	NA	NA	NA	NA	NA
GFOD1	NA	NA	NA	NA	NA
PDRG1	NA	NA	NA	NA	NA
ITM2A	NA	NA	NA	NA	NA
GOLGA6L22	NA	NA	NA	NA	NA
SLC7A7	NA	NA	NA	NA	NA
GRAMD2B	NA	NA	NA	NA	NA
TSC22D4	NA	NA	NA	NA	NA
KYAT1	NA	NA	NA	NA	NA
NCK2	NA	NA	NA	NA	NA
OARD1	NA	NA	NA	NA	NA
DIS3L	NA	NA	NA	NA	NA
ABCD1	NA	NA	NA	NA	NA
ACADSB	NA	NA	NA	NA	NA
LY86	NA	NA	NA	NA	NA
FLVCR1	NA	NA	NA	NA	NA
RUSC2	NA	NA	NA	NA	NA
LRRC41	NA	NA	NA	NA	NA
RASL12	NA	NA	NA	NA	NA
IDE	NA	NA	NA	NA	NA
SNUPN	NA	NA	NA	NA	NA
HOXC10	NA	NA	NA	NA	NA
FAM161B	NA	NA	NA	NA	NA
TFDP1	NA	NA	NA	NA	NA
ITPA	NA	NA	NA	NA	NA
C1orf35	NA	NA	NA	NA	NA
MED21	NA	NA	NA	NA	NA
TADA2A	NA	NA	NA	NA	NA
SSNA1	NA	NA	NA	NA	NA
TOMM40	NA	NA	NA	NA	NA
TAB1	NA	NA	NA	NA	NA
RFX3	NA	NA	NA	NA	NA
PACRGL	NA	NA	NA	NA	NA
MKKS	NA	NA	NA	NA	NA
STK17B	NA	NA	NA	NA	NA
ZNF182	NA	NA	NA	NA	NA
RRP15	NA	NA	NA	NA	NA

[truncated: 2 more sheets: Monito_del_Monte, Syrian_Hamster]
