# Supplementary material for: Identification of shared gene expression programs activated in multiple modes of torpor across vertebrate clades
Source: Sci Rep. 2024 Oct 17;14:24360. doi: 10.1038/s41598-024-74324-5 (PMC11487170; doi:10.1038/s41598-024-74324-5)
Supplement: Supplementary file 11 — Supplementary Material 11 [file 41598_2024_74324_MOESM11_ESM.xlsx]

## Sheet: 13LGS1_01
pathway	pval	padj	log2err	ES	NES	size	leadingEdge
GOBP_PITUITARY_GLAND_DEVELOPMENT	1	1	0	0.569689	0.842818	25	c("BMPR1A", "HES1", "SOX2", "RBPJ", "DRD2")
GOBP_POSITIVE_REGULATION_OF_ORGAN_GROWTH	1	1	0	0.573808	0.848911	25	c("BMPR1A", "SMO", "PARP2", "YBX3", "IGF2", "FGF9", "RBPJ", "YAP1")
GOBP_NEUROMUSCULAR_PROCESS_CONTROLLING_BALANCE	1	1	0	0.588216	0.873735	27	c("PAFAH1B1", "HEXA", "GIGYF2", "NEFL", "SLC1A3", "PDE8B", "ZNF212", "CAMTA1", "JPH4", "CNTNAP1", "NEUROG1", "NBN")
GOBP_HIPPO_SIGNALING	1	1	0	0.590043	0.87645	27	c("MARK3", "NF2", "SRC", "SAV1", "STK4", "WWC1", "WWTR1", "TEAD2", "MOB3B")
GOBP_POSITIVE_REGULATION_OF_VASCULAR_ASSOCIATED_SMOOTH_MUSCLE_CELL_PROLIFERATION	0.999001	1	0.0014427	0.592214	0.877984	26	c("MFN2", "MEF2D", "MDM2", "SRC", "MAP3K5", "JUN", "BMPR1A", "MMP9", "MMP2", "FOXJ2", "ERN1", "LDLRAP1")
GOBP_HETEROPHILIC_CELL_CELL_ADHESION_VIA_PLASMA_MEMBRANE_CELL_ADHESION_MOLECULES	1	1	0	0.591256	0.878252	27	c("ADGRL1", "AMIGO1", "TENM2", "CXADR", "NECTIN1", "CRB2", "ALCAM", "AMIGO2", "TENM3", "PVR")
GOBP_NEGATIVE_REGULATION_OF_EPITHELIAL_CELL_DIFFERENTIATION	1	1	0	0.589478	0.881104	30	c("CTNNB1", "SRSF6", "STAT1", "SPRED2", "ZEB1", "MMP9", "SMO", "CAV1", "FOXJ2", "HES1")
GOBP_EMBRYONIC_HEART_TUBE_MORPHOGENESIS	1	1	0	0.588668	0.887409	37	c("TMED2", "MICAL2", "HIF1A", "PKD2", "PSEN1", "CLUAP1", "NDRG4", "SMO", "SMAD3", "TEAD2", "SUFU", "HES1", "ENG")
GOBP_ONE_CARBON_COMPOUND_TRANSPORT	1	1	0	0.59006	0.888961	36	c("SLC39A6", "CYB5R2", "CYB5R4", "CYB5R1", "SLC39A14", "SLC4A10", "BEST1", "HBA2")
GOBP_VENTRICULAR_SEPTUM_MORPHOGENESIS	0.991009	1	0.00434551	0.601255	0.891386	26	c("EGLN1", "SAV1", "BMPR1A", "NSD2", "TGFB2", "HES1", "RBPJ")
GOBP_EMBRYONIC_PATTERN_SPECIFICATION	1	1	0	0.589343	0.891949	41	c("CTNNB1", "TMED2", "MEIS3", "TDRD7", "PTCH1", "COBL", "TDRKH", "NRP2", "SEMA3F", "SMAD3", "SMAD1", "NEUROG1")
GOBP_ENDOCHONDRAL_BONE_MORPHOGENESIS	1	1	0	0.592253	0.892265	36	c("ATF2", "MEF2D", "ANXA6", "EXT2", "CBS", "EXT1", "RARA", "MMP14", "PEX7", "NAB1", "SERPINH1", "IFT80", "SCX", "ZMPSTE24")
GOBP_OVULATION_CYCLE_PROCESS	0.999001	1	0.0014427	0.594891	0.892925	33	c("GDF9", "STAT5B", "SCAPER", "SRC", "TGFB2", "PLEKHA1", "MMP2", "PTPRN")
GOBP_GLOMERULUS_DEVELOPMENT	1	1	0	0.588411	0.893966	46	c("PPP3CA", "MTSS1", "ASXL1", "EXT1", "SULF2", "MYO1E", "SULF1", "WWTR1", "HES1", "PECAM1")
GOBP_MESENCHYME_MORPHOGENESIS	1	1	0	0.593039	0.895277	38	c("APC", "EXOC4", "MDM2", "BMPR1A", "TGFB2", "ACTA1", "SMAD3", "ENG")
GOBP_POSITIVE_REGULATION_OF_MIRNA_TRANSCRIPTION	0.997003	1	0.00250132	0.598445	0.895748	31	c("SREBF2", "HIF1A", "STAT3", "JUN", "BMPR1A", "TGFB2", "SMAD3", "SMAD1")
GOBP_REGULATION_OF_NEUROTRANSMITTER_RECEPTOR_ACTIVITY	0.986014	1	0.00543352	0.604628	0.896387	26	c("LYNX1", "CAPN1", "RELN", "SLC6A9", "NLGN3", "PRRT1", "CACNG7", "BEGAIN", "SHISA8")
GOBP_COLLAGEN_FIBRIL_ORGANIZATION	1	1	0	0.595648	0.89738	36	c("CHADL", "EFEMP2", "EMILIN1", "COL5A3", "CRTAP", "EXT1", "TGFB2", "COL5A1", "COL14A1", "SERPINH1", "COLGALT2", "SCX")
GOBP_MODULATION_OF_EXCITATORY_POSTSYNAPTIC_POTENTIAL	0.989011	1	0.004809	0.602879	0.897401	28	c("TBC1D24", "TMEM25", "RELN", "DMPK", "NLGN3", "SLC8A2", "STX1B", "MTMR2", "SSH1", "TMEM108", "PTEN", "GRIN1")
GOBP_RETINOL_METABOLIC_PROCESS	0.996004	1	0.00288973	0.599485	0.898475	32	c("PNPLA2", "RDH11", "DGAT2", "PNPLA4", "CYP2D6", "RDH10")
GOBP_BONE_MORPHOGENESIS	1	1	0	0.585736	0.898874	60	c("ATF2", "MEF2D", "SKI", "ANXA6", "EXT2", "INSIG1", "CBS", "EXT1", "RARA", "MMP14", "PEX7", "FOXN3", "NAB1", "SERPINH1", "LRP5", "IFT80", "ATG9A", "NEUROG1", "SCX", "ZMPSTE24")
GOBP_EMBRYONIC_CRANIAL_SKELETON_MORPHOGENESIS	0.991009	1	0.00434551	0.602544	0.898943	29	c("SLC39A1", "SETD2", "NIPBL", "MTHFD1", "MMP14", "SMAD3", "RDH10")
GOBP_VASCULAR_ENDOTHELIAL_GROWTH_FACTOR_SIGNALING_PATHWAY	0.993007	1	0.00382852	0.60187	0.899626	30	c("DAB2IP", "EMILIN1", "SEMA6A", "HSPB1", "GAB1", "PIK3CB", "NUS1", "NRP2", "ADGRA2", "JCAD", "MYO1C")
GOBP_KERATINOCYTE_PROLIFERATION	0.982018	1	0.00617356	0.606884	0.899732	26	c("SRSF6", "STXBP4", "PTPRK", "KDF1", "MED1", "ZFP36L1", "PTCH1", "ZEB1", "PPARD", "IFT80", "KLF9", "EFNB2")
GOBP_MESENCHYMAL_CELL_MIGRATION	1	1	0	0.593494	0.899744	43	c("CDC42", "HIF1A", "SEMA7A", "ANXA6", "SEMA6A", "SEMA5A", "SEMA4G", "SMO", "NRP2", "PHACTR4", "SOX10", "TPBG", "SEMA3F", "SEMA4A")
GOBP_VASCULAR_ASSOCIATED_SMOOTH_MUSCLE_CELL_PROLIFERATION	1	1	0	0.596557	0.901143	39	c("MFN2", "NDRG2", "MEF2D", "GNA12", "PDCD4", "EFEMP2", "CDKN1B", "MDM2", "SRC", "MAP3K5", "JUN", "BMPR1A", "MMP9", "PTEN", "MMP2", "FOXJ2", "ERN1", "LDLRAP1")
GOBP_VASCULOGENESIS	1	1	0	0.595207	0.902341	43	c("CTNNB1", "CUL7", "RAP1A", "SETD2", "QKI", "ITGAV", "RIN2", "CITED1", "ZFP36L1", "MYO1E", "HEG1", "SMO", "HIF1AN", "GLMN", "CAV1", "JUNB", "TEAD2")
GOBP_POSTSYNAPTIC_SPECIALIZATION_ORGANIZATION	0.984016	1	0.00581458	0.604973	0.902567	29	c("PTPRS", "ARF6", "CRK", "RELN", "CRKL", "SPTBN2", "ARHGEF9", "NTNG2", "TMEM108", "PTEN", "C1QL3", "NPTX1")
GOBP_ENDODERM_FORMATION	0.998002	1	0.0020413	0.598875	0.902796	37	c("CTNNB1", "MACROH2A1", "GRB2", "MMP15", "ITGB5", "SETD2", "ITGAV", "LAMB1", "MMP9", "MMP14", "COL5A1", "MMP2", "SOX7", "DUSP1")
GOBP_REGULATION_OF_CELL_ADHESION_MEDIATED_BY_INTEGRIN	0.97003	1	0.00801916	0.609159	0.903105	26	c("CRK", "PTK2", "CRKL", "PTPN6", "ITGB1BP1", "PDE3B", "TGFB2", "PTPN11", "ACER2")
GOBP_POSITIVE_REGULATION_OF_OSTEOBLAST_DIFFERENTIATION	1	1	0	0.596288	0.90398	43	c("CTNNB1", "PPP3CA", "ILK", "ZHX3", "IL6ST", "JUND", "BMPR1A", "CLIC1", "GDPD2", "LRP5", "WWTR1", "NPNT", "FAM20C", "SMAD1")
GOBP_REGULATION_OF_ORGAN_GROWTH	1	1	0	0.591177	0.904662	56	c("SOD1", "GSK3A", "G6PD", "FXN", "JARID2", "SAV1", "STK4", "BMPR1A", "WWC1", "SMO", "PARP2", "PTEN", "FOXP1", "YBX3", "IGF2")
GOBP_CRANIAL_NERVE_DEVELOPMENT	0.99001	1	0.00458288	0.603224	0.905432	33	c("CTNNB1", "RPL24", "ADARB1", "KCNC1", "EXT1", "KCNC2", "SLC1A3", "NDP", "NRP2", "SEMA3F", "HES1", "NEUROG1")
GOBP_SNRNA_METABOLIC_PROCESS	0.998002	1	0.0020413	0.598321	0.907061	43	c("EXOSC10", "SNAPC3", "MTREX", "ZCCHC8", "TUT1", "DKC1", "NHP2", "INTS8", "ZC3H8", "MEPCE", "INTS10", "INTS5", "INTS9", "METTL16", "INTS7", "INTS12", "CDK7", "TOE1", "EXOSC7", "INTS2", "SNAPC2", "INTS3", "INTS14", "SNAPC1", "INTS13", "EXOSC3")
GOBP_ENDODERM_DEVELOPMENT	1	1	0	0.595234	0.907275	50	c("CTNNB1", "MACROH2A1", "GRB2", "SSBP3", "HDAC1", "MMP15", "ITGB5", "SETD2", "ITGAV", "LAMB1", "EXT1", "ZFP36L1", "BMPR1A", "MMP9", "MMP14", "COL5A1", "LAMC1", "MMP2", "SMAD3", "SOX7", "DUSP1")
GOBP_CELLULAR_RESPONSE_TO_VASCULAR_ENDOTHELIAL_GROWTH_FACTOR_STIMULUS	0.998002	1	0.0020413	0.59895	0.907422	42	c("DAB2IP", "MAPKAPK2", "EMILIN1", "SEMA6A", "HSPB1", "GAB1", "ITGB1BP1", "PIK3CB", "NUS1", "NRP2", "ADGRA2", "JCAD", "ERN1")
GOBP_ENDOCARDIAL_CUSHION_MORPHOGENESIS	0.96004	1	0.0093078	0.611142	0.90779	27	c("APC", "MDM2", "BMPR1A", "TGFB2", "ENG", "RBPJ")
GOBP_MITOTIC_G2_M_TRANSITION_CHECKPOINT	0.985015	1	0.00562708	0.605725	0.907827	32	c("FOXO4", "NABP2", "TRIM39", "FZR1", "RAD50", "PABIR1", "CCNG1", "TOPBP1", "BRCC3", "RINT1", "CHFR", "FOXN3", "MRE11", "INTS3")
GOBP_POSITIVE_REGULATION_OF_SMOOTH_MUSCLE_CELL_PROLIFERATION	1	1	0	0.594366	0.908068	54	c("MFN2", "MEF2D", "ID2", "HDAC1", "STAT1", "MDM2", "SRC", "MAP3K5", "JUN", "BMPR1A", "IRAK1", "MMP9", "FOXP1", "MMP2", "FOXJ2", "ERN1", "LDLRAP1")
GOBP_POSTSYNAPSE_ASSEMBLY	0.951049	1	0.0103505	0.613802	0.90808	25	c("PTPRS", "CRK", "CRKL", "SPTBN2", "ARHGEF9", "NLGN3", "NTNG2", "PTEN", "C1QL3", "NPTX1")
GOBP_POSITIVE_REGULATION_OF_NOTCH_SIGNALING_PATHWAY	0.955045	1	0.00989821	0.612538	0.908114	26	c("STAT3", "IL6ST", "TSPAN5", "POGLUT1", "SRC", "RFNG", "ITGB1BP1", "EPN2", "TM2D3", "TGFB2", "BMP2K")
GOBP_REGULATION_OF_HEART_GROWTH	0.996004	1	0.00288973	0.601555	0.908135	38	c("GSK3A", "G6PD", "JARID2", "SAV1", "BMPR1A", "PARP2", "FOXP1", "FGF9")
GOBP_CELL_MIGRATION_INVOLVED_IN_SPROUTING_ANGIOGENESIS	0.955045	1	0.00989821	0.61289	0.908637	26	c("RHOA", "MAP3K3", "ITGB1", "ITGB1BP1", "AKT3", "NR2E1", "JCAD")
GOBP_REGULATION_OF_BONE_MINERALIZATION	1	1	0	0.59719	0.908643	48	c("ATP2B1", "ANKH", "HIF1A", "GPM6B", "RXRB", "RXRA", "SLC20A2", "BMPR1A", "BMP2K", "BCOR", "SMAD3", "FAM20C", "RFLNA")
GOBP_T_CELL_DIFFERENTIATION_INVOLVED_IN_IMMUNE_RESPONSE	0.997003	1	0.00250132	0.600384	0.908659	41	c("HMGB1", "TSC1", "RELB", "MTOR", "STAT3", "MEN1", "SOCS5", "RARA", "RORA", "ZBTB7B", "FOXP1", "SEMA4A", "JUNB", "MALT1")
GOBP_AMINO_ACID_IMPORT_ACROSS_PLASMA_MEMBRANE	0.981019	1	0.00634596	0.60641	0.908854	32	c("SLC38A3", "SLC6A9", "SLC7A5", "ITGB1", "PSEN1", "SLC1A3", "SLC7A8", "SLC1A4", "SLC16A2")
GOBP_TERPENOID_METABOLIC_PROCESS	1	1	0	0.593285	0.90897	58	c("FDFT1", "FDPS", "ADH5", "LSS", "PNPLA2", "LIPA", "SCPEP1", "RDH11", "DHRS4L2", "RLBP1", "DGAT2", "ALDH3A2", "PECR", "PNPLA4", "CYP2D6", "PLPP6", "PRMT3", "HMGCS2")
GOBP_CD4_POSITIVE_ALPHA_BETA_T_CELL_DIFFERENTIATION	0.997003	1	0.00250132	0.600487	0.909751	42	c("HMGB1", "RELB", "MTOR", "CBFB", "STAT3", "MEN1", "SOCS5", "RARA", "CD83", "RORA", "ZBTB7B", "FOXP1", "SEMA4A", "JUNB", "MALT1")
GOBP_TRABECULA_MORPHOGENESIS	0.975025	1	0.00730167	0.607868	0.909853	31	c("RHOA", "FKBP1A", "EGLN1", "PLXNB1", "MED1", "BMPR1A", "HEG1", "TGFB2", "MMP2")
GOBP_REGULATION_OF_PROTEIN_MATURATION	0.994006	1	0.00354274	0.601318	0.911605	43	c("PRNP", "PRKACA", "NLRP7", "SNX12", "ENO1", "CDK20", "CTSZ", "MDM2", "SRC", "XIAP", "MMP14", "S100A10", "RHBDD1", "CNTN2", "RNF139", "PLAT")
GOBP_KETONE_BIOSYNTHETIC_PROCESS	0.973027	1	0.00759591	0.609088	0.911679	31	c("COQ7", "COQ8A", "PDSS1", "DKK3", "COQ10B", "COQ8B", "COQ10A", "PPTC7")
GOBP_NEGATIVE_REGULATION_OF_ORGAN_GROWTH	0.938062	1	0.0117232	0.616312	0.911794	25	c("GSK3A", "G6PD", "FXN", "JARID2", "SAV1", "STK4", "WWC1", "PTEN", "FOXP1")
GOBP_REGULATION_OF_BIOMINERAL_TISSUE_DEVELOPMENT	1	1	0	0.596983	0.912066	54	c("ATP2B1", "ANKH", "HIF1A", "GPM6B", "RXRB", "RXRA", "SLC20A2", "BMPR1A", "BMP2K", "BCOR", "SMAD3", "FAM20C", "RFLNA")
GOBP_SEGMENTATION	1	1	0	0.597212	0.912417	54	c("TMED2", "ABI1", "PLXNA2", "POGLUT1", "TDRD7", "PSEN1", "KAT2A", "BMPR1A", "COBL", "CRB2", "TDRKH", "NRP2", "SEMA3F", "SMAD3")
GOBP_REGULATION_OF_MYELINATION	0.949051	1	0.0105707	0.614686	0.913055	27	c("CTNNB1", "NRDC", "SIRT2", "MTOR", "CYFIP1", "TNFRSF21", "EIF2AK3", "WASF3", "FIG4", "RARA", "MTMR2", "PARD3", "SOX10")
GOBP_SYNCYTIUM_FORMATION	0.955045	1	0.00989821	0.613459	0.913149	28	c("CD81", "TCTA", "ERCC1", "ITGB1", "EHD1", "CAMK1", "CCNG1", "DOCK1", "TANC1")
GOBP_VENTRICULAR_CARDIAC_MUSCLE_TISSUE_DEVELOPMENT	0.971029	1	0.00788031	0.60941	0.91335	32	c("FKBP1A", "ID2", "MED1", "BMPR1A", "HEG1", "TGFB2", "ZMPSTE24", "ENG")
GOBP_GLUTAMATE_RECEPTOR_SIGNALING_PATHWAY	0.971029	1	0.00788031	0.609533	0.913534	32	c("PRNP", "FYN", "FMR1", "PLP1", "GRIK5", "PLCB1", "GRM8", "HOMER3", "GRIN1", "CDK5R1")
GOBP_HINDBRAIN_MORPHOGENESIS	0.968032	1	0.0082907	0.61059	0.913927	31	c("HSPA5", "GNPAT", "MTPN", "CDK5", "SPTBN2", "FAIM2", "CBS", "TTLL1", "TRNP1", "SMO", "RORA", "COQ8B", "PTPN11")
GOBP_NEGATIVE_REGULATION_OF_CHEMOTAXIS	0.979021	1	0.00667841	0.606663	0.914536	37	c("DUSP3", "DDT", "PADI2", "SEMA7A", "PTPN2", "SEMA6A", "SEMA5A", "SEMA4G", "NBL1", "CORO1B", "SEMA3F", "SEMA4A", "DUSP1")
GOBP_CARDIAC_SEPTUM_MORPHOGENESIS	0.991009	1	0.00434551	0.602512	0.915062	45	c("EGLN1", "MDM2", "SAV1", "PARVA", "BMPR1A", "NSD2", "SMO", "NRP2", "TGFB2", "HES1", "ENG")
GOBP_MESENCHYMAL_CELL_PROLIFERATION	0.965035	1	0.00868408	0.610631	0.915179	32	c("CTNNB1", "NFIB", "PHF14", "STAT1", "BMPR1A", "ZEB1", "LMNA", "SMO", "LRP5")
GOBP_RESPONSE_TO_FATTY_ACID	0.971029	1	0.00788031	0.608934	0.915502	34	c("GNPAT", "PPP5C", "ASS1", "SMARCD1", "ACSL1", "SRC", "XRCC5", "CDK4", "DGAT2", "PLCB1", "ALAD", "CAT", "AKR1C2")
GOBP_CAMP_MEDIATED_SIGNALING	0.963037	1	0.00893801	0.611106	0.915891	32	c("CAP1", "ADCY2", "GNAI1", "UBE2B", "POMC", "CAP2", "PDE3B", "CDC34", "PDE7B")
GOBP_ENDODERMAL_CELL_DIFFERENTIATION	0.955045	1	0.00989821	0.613974	0.915995	29	c("CTNNB1", "MACROH2A1", "GRB2", "MMP15", "ITGB5", "SETD2", "ITGAV", "LAMB1", "MMP9", "MMP14", "COL5A1", "MMP2")
GOBP_POSITIVE_REGULATION_OF_EPITHELIAL_TO_MESENCHYMAL_TRANSITION	0.97003	1	0.00801916	0.60906	0.916435	35	c("CTNNB1", "HDAC2", "PTK2", "MTOR", "GLIPR2", "SDCBP", "OLFM1", "BCL9L", "AGT", "CRB2", "TGFB2", "WWTR1", "SMAD3")
GOBP_CHLORIDE_TRANSPORT	0.999001	1	0.0014427	0.59524	0.916789	69	c("SLC6A1", "LRRC8A", "CLNS1A", "CLCC1", "TTYH3", "CLCN6", "SLC25A14", "TTYH2", "TTYH1", "SLC12A5", "CLCN4", "SLC1A3", "ANO10", "ANO8", "CLIC1", "SLC1A4", "MFSD8", "SLC4A10", "BEST1")
GOBP_NERVE_DEVELOPMENT	0.997003	1	0.00250132	0.600583	0.916844	53	c("CTNNB1", "RPL24", "ADARB1", "ILK", "LARGE1", "KCNC1", "EXT1", "KCNC2", "SLC1A3", "SULF2", "NDP", "NRP2", "NPTX1", "SULF1", "SEMA3F")
GOBP_HEART_GROWTH	0.998002	1	0.0020413	0.599406	0.917255	56	c("PRKAR1A", "GSK3A", "SKI", "G6PD", "JARID2", "SAV1", "MAP2K4", "NDRG4", "BMPR1A", "HEG1", "TGFB2", "PARP2", "FOXP1")
GOBP_CARDIAC_MUSCLE_CELL_PROLIFERATION	0.958042	1	0.00954761	0.612072	0.91734	32	c("PRKAR1A", "SKI", "JARID2", "SAV1", "NDRG4", "BMPR1A", "TGFB2", "SMAD1", "FGF9")
GOBP_PROTEIN_LOCALIZATION_TO_POSTSYNAPSE	0.959041	1	0.00942834	0.613297	0.917979	31	c("GRIPAP1", "ARHGAP44", "OGT", "RAP1A", "HRAS", "ZDHHC2", "STX1B", "CACNG7", "SNAP25", "C1QL3", "NPTX1")
GOBP_SKELETAL_SYSTEM_MORPHOGENESIS	1	1	0	0.589446	0.918069	120	c("THRA", "CTNNB1", "ZFAND5", "PKD1", "ATF2", "WDR48", "MEF2D", "SKI", "SLC39A1", "PRKRA", "ANXA6", "SETD2", "FUZ", "EXT2", "INSIG1", "PSEN1", "CBS", "EXT1", "NIPBL", "WWOX", "MTHFD1", "ZEB1", "RARA", "MMP14", "ARID5B", "PEX7", "FOXN3", "NAB1", "SERPINH1", "LRP5", "PLEKHA1", "MMP2", "SMAD3", "IFT80", "RFLNA", "ATG9A")
GOBP_CATECHOL_CONTAINING_COMPOUND_METABOLIC_PROCESS	0.964036	1	0.00881183	0.6107	0.918156	34	c("HPRT1", "MTPN", "COMT", "GPR37", "SNCA", "SNCB", "TGFB2", "PDE1B", "PNMT")
GOBP_POSITIVE_REGULATION_OF_MIRNA_METABOLIC_PROCESS	0.962038	1	0.0090627	0.611707	0.918165	33	c("SREBF2", "HIF1A", "HRAS", "STAT3", "JUN", "NFKB1", "BMPR1A", "TGFB2", "SMAD3", "SMAD1")
GOBP_T_CELL_ACTIVATION_INVOLVED_IN_IMMUNE_RESPONSE	0.996004	1	0.00288973	0.602188	0.918747	52	c("HMGB1", "CD81", "TSC1", "RELB", "MTOR", "STAT3", "MEN1", "PSEN1", "SOCS5", "RARA", "RORA", "ZBTB7B", "FOXP1", "SEMA4A", "JUNB", "MALT1")
GOBP_DOPAMINE_METABOLIC_PROCESS	0.917083	1	0.0137184	0.621117	0.918902	25	c("HPRT1", "COMT", "GPR37", "SNCA", "SNCB", "TGFB2", "PDE1B")
GOBP_AXIS_SPECIFICATION	0.995005	1	0.00323244	0.602255	0.919396	53	c("CTNNB1", "TMED2", "WDR77", "SKI", "TDRD7", "PTCH1", "BMPR1A", "COBL", "SMO", "TDRKH", "BCOR", "RNF2", "NEUROG1")
GOBP_PROTEIN_DESTABILIZATION	0.936064	1	0.0119235	0.617675	0.919425	28	c("PRNP", "RAD23A", "DAZAP2", "GGA3", "MTOR", "MDM2", "CUL3", "FBXL3", "SRC", "SNCA", "CHFR", "RNF139", "FBXW11", "MYLIP")
GOBP_ORGAN_GROWTH	1	1	0	0.591872	0.919681	105	c("PSAP", "SOD1", "PRKAR1A", "GSK3A", "ATF2", "SKI", "G6PD", "FXN", "ANXA6", "JARID2", "UBE3A", "EVC", "SAV1", "MAP2K4", "EXT1", "NDRG4", "STK4", "TMEM38B", "BMPR1A", "RARA", "WWC1", "HEG1", "SMO", "TGFB2", "PARP2", "PTEN", "PTPN11", "FOXP1", "IFT80", "SMAD1", "YBX3", "IGF2")
GOBP_POSITIVE_REGULATION_OF_NEURON_APOPTOTIC_PROCESS	0.955045	1	0.00989821	0.613133	0.920305	33	c("PRNP", "CTNNB1", "SRPK2", "AIFM1", "CDK5", "MCL1", "MAP2K4", "MAP3K11", "TGFB2", "UBE2M")
GOBP_NEUROTROPHIN_SIGNALING_PATHWAY	0.933067	1	0.0122193	0.618332	0.920403	28	c("PPP2R5B", "RAP1A", "KIDINS220", "RAPGEF1", "NDN", "CYFIP1", "CYFIP2", "BCAR1", "SRC", "DDIT4", "AGT", "NTRK3", "SORT1", "SHOC2", "HAP1", "TMEM108", "PTPN11")
GOBP_CELL_DIFFERENTIATION_INVOLVED_IN_KIDNEY_DEVELOPMENT	0.961039	1	0.00918594	0.610993	0.920498	36	c("CTNNB1", "STAT1", "MTSS1", "ASXL1", "EXT1", "PTCH1", "MYO1E", "MMP9", "SMO", "WWTR1", "HES1")
GOBP_VISUAL_BEHAVIOR	0.961039	1	0.00918594	0.611838	0.920616	35	c("DDHD2", "RIC8A", "MECP2", "B4GALT2", "HIF1A", "CDK5", "IFT20", "ITGB1", "PPP1R1B", "NDRG4", "PDE8B", "TANC1", "PIAS1", "PDE1B")
GOBP_REGULATION_OF_MORPHOGENESIS_OF_AN_EPITHELIUM	0.957043	1	0.00966564	0.612548	0.920935	34	c("CTNNB1", "MAGED1", "PHB2", "FGF1", "AGT", "SMO", "NTN4", "WNT5B", "FOXP1", "SULF1")
GOBP_PLATELET_DERIVED_GROWTH_FACTOR_RECEPTOR_SIGNALING_PATHWAY	0.957043	1	0.00966564	0.612573	0.920973	34	c("ZFAND5", "HGS", "HIP1R", "PHF14", "IFT20", "PTPN2", "BCAR1", "SRC", "SNCA", "NDRG4", "MYO1E", "TXNIP", "ARID5B", "PTPN12", "PTPN11", "PLAT", "PLEKHA1")
GOBP_ISOPRENOID_METABOLIC_PROCESS	1	1	0	0.594979	0.921129	86	c("FDFT1", "PHYH", "FDPS", "ADH5", "ALG14", "LSS", "PNPLA2", "DOLPP1", "PDSS1", "LIPA", "SCPEP1", "RDH11", "ALG2", "ALG1", "DHRS4L2", "RLBP1", "DGAT2", "ALDH3A2", "PECR", "NUS1", "ALG8", "PNPLA4", "RFT1", "CYP2D6", "PLPP6", "PRMT3", "HMGCS2")
GOBP_NEGATIVE_REGULATION_OF_EPITHELIAL_TO_MESENCHYMAL_TRANSITION	0.913087	1	0.0140757	0.620658	0.921925	27	c("SDHAF2", "DAB2IP", "FUZ", "SPRED2", "DACT3", "TGFB2", "PTEN", "LDLRAD4")
GOBP_EPHRIN_RECEPTOR_SIGNALING_PATHWAY	0.953047	1	0.0101264	0.61342	0.922246	34	c("FYN", "CRK", "PTK2", "ARHGEF7", "YES1", "NCK2", "CHN1", "SRC", "SS18", "SIPA1L1", "NCK1", "MMP9", "PTPN11", "MMP2", "CDK5R1")
GOBP_MATERNAL_PROCESS_INVOLVED_IN_FEMALE_PREGNANCY	0.944056	1	0.011106	0.615528	0.922518	32	c("BSG", "TMED2", "DCAF13", "DEDD", "KPNA6", "ITGA3", "LDOC1", "CBS", "MED1", "NDP", "PPARD", "PARP2")
GOBP_REGULATION_OF_CARTILAGE_DEVELOPMENT	0.974026	1	0.00745009	0.608927	0.922537	42	c("CTNNB1", "CHADL", "ZNF219", "TAPT1", "LNPK", "KAT2A", "RARA", "PTPN11", "SMAD3", "RFLNA", "SMAD1", "SCX")
GOBP_CELLULAR_COMPONENT_ASSEMBLY_INVOLVED_IN_MORPHOGENESIS	0.997003	1	0.00250132	0.599399	0.922734	68	c("EPB41L3", "PAFAH1B1", "PRKAR1A", "WDR1", "GNPAT", "SLC9A8", "PHLDB1", "UGT8", "ITGB1", "ERCC2", "MFSD14A", "MIOS", "PLEC", "ANK2", "TMOD4", "TMOD2", "ACRBP", "PALS1", "FIG4", "MTMR2", "TBPL1", "ITGB4", "ACTA1", "FLII", "CCDC136", "LMOD1", "CNTN1")
GOBP_SPROUTING_ANGIOGENESIS	0.997003	1	0.00250132	0.599714	0.923219	68	c("RHOA", "EPN1", "PDPK1", "NAXE", "MAP3K3", "ITGB1", "FGF1", "SEMA6A", "SEMA5A", "ITGB1BP1", "AKT3", "EPN2", "PARVA", "PIK3CB", "NR2E1", "ADGRA2", "JMJD6", "JCAD")
GOBP_NEUROTRANSMITTER_UPTAKE	0.919081	1	0.0135373	0.620387	0.923462	28	c("SLC6A1", "GPM6B", "SLC29A2", "ITGB1", "SNCA", "SLC1A3", "SNAP25", "SLC29A1")
GOBP_KIDNEY_EPITHELIUM_DEVELOPMENT	0.999001	1	0.0014427	0.596361	0.923632	88	c("CTNNB1", "MAGED1", "PBX1", "ILK", "PKD1", "STAT1", "MTSS1", "PKD2", "ASXL1", "ARG2", "FGF1", "GDF11", "CITED1", "EXT1", "AGT", "PTCH1", "MYO1E", "RARA", "SMO")
GOBP_HORMONE_METABOLIC_PROCESS	1	1	0	0.591615	0.923731	133	c("CPE", "ATP6AP2", "STUB1", "IDE", "CHST10", "ECE2", "HSD17B12", "HIF1A", "CTSZ", "STAT5B", "SLC30A5", "PNPLA2", "DKK3", "SCPEP1", "RDH11", "MED1", "NFKB1", "PDE8B", "DGAT2", "PCSK1N", "GNB3", "AKR1C2", "PNPLA4", "PTPN11", "PLEKHA1", "CYP2D6")
GOBP_ERYTHROCYTE_DEVELOPMENT	0.901099	1	0.0151147	0.623183	0.923897	26	c("G6PD", "ALAS1", "BRD1", "ERCC2", "ZBTB7A", "SLC11A2", "MED1", "DMTN", "JMJD6")
GOBP_BONE_MINERALIZATION	0.996004	1	0.00288973	0.598611	0.923934	75	c("ATP2B1", "ANKH", "SNX10", "HIF1A", "GPM6B", "RXRB", "ERCC2", "EIF2AK3", "RXRA", "SLC20A2", "SLC24A3", "TMEM38B", "BMPR1A", "BMP2K", "BCOR", "SMAD3", "IFT80", "MINPP1", "FAM20C", "KLF10", "RFLNA")
GOBP_NEUTRAL_AMINO_ACID_TRANSPORT	0.95005	1	0.010461	0.614729	0.924214	34	c("SERINC3", "SLC38A3", "SLC7A7", "SLC6A9", "SLC7A5", "SLC6A15", "SLC1A3", "SLC7A8", "SERINC5", "SLC1A4")
GOBP_REGULATION_OF_MIRNA_TRANSCRIPTION	0.972028	1	0.00773927	0.609999	0.924765	43	c("DDX5", "SREBF2", "HIF1A", "NFIB", "STAT3", "JUN", "BMPR1A", "RARA", "PPARD", "TGFB2", "SMAD3", "SMAD1")
GOBP_BIOMINERAL_TISSUE_DEVELOPMENT	0.999001	1	0.0014427	0.596646	0.924859	93	c("ATP2B1", "ANKH", "SLC20A1", "SNX10", "HIF1A", "GPM6B", "RXRB", "TFIP11", "ERCC2", "EIF2AK3", "RXRA", "SLC20A2", "SLC24A3", "ITGB1BP1", "TMEM38B", "BMPR1A", "NECTIN1", "BMP2K", "BCOR", "SMAD3", "IFT80", "MINPP1", "FAM20C", "KLF10", "RFLNA")
GOBP_STEROL_HOMEOSTASIS	0.992008	1	0.00409492	0.603804	0.925087	58	c("APOE", "RALY", "SREBF2", "XBP1", "ABCG1", "NPC1", "SCARB1", "GRAMD1B", "EHD1", "INSIG1", "PLSCR3", "DISP3", "DGAT2", "RORA", "NUS1", "MYLIP", "LRP5", "CAV1")
GOBP_NEURON_MATURATION	0.909091	1	0.0144273	0.621698	0.925413	28	c("MTCH1", "MECP2", "KCNIP2", "B4GALT5", "C1QL1", "ACTL6B", "NTN4", "CNTN2")
GOBP_MESONEPHROS_DEVELOPMENT	0.992008	1	0.00409492	0.604042	0.925451	58	c("CTNNB1", "MAGED1", "PBX1", "ILK", "PKD1", "PKD2", "ARG2", "FGF1", "GDF11", "CITED1", "AGT", "PTCH1", "RARA", "SMO", "CAT", "SMAD3", "NPNT", "SMAD1", "HES1")
GOBP_ENDOCARDIAL_CUSHION_DEVELOPMENT	0.944056	1	0.011106	0.616581	0.925481	33	c("APC", "CRELD1", "MDM2", "BMPR1A", "TGFB2", "ENG")
GOBP_EPITHELIAL_CELL_DIFFERENTIATION_INVOLVED_IN_KIDNEY_DEVELOPMENT	0.922078	1	0.0132626	0.620384	0.925559	29	c("CTNNB1", "STAT1", "MTSS1", "ASXL1", "EXT1", "MYO1E", "MMP9", "SMO", "WWTR1")
GOBP_MUSCLE_CELL_MIGRATION	0.983017	1	0.00599657	0.606794	0.925587	51	c("DDR1", "AKIRIN1", "AAMP", "SORL1", "CRK", "FOXO4", "GNA12", "NFE2L2", "MDM2", "SRC", "ITGB1BP1", "TCP11L2", "NDRG4", "PARVA", "BMPR1A", "GRB10", "SMO", "SSH1", "CORO1B", "PLAT")
GOBP_NEGATIVE_REGULATION_OF_ACTIN_FILAMENT_POLYMERIZATION	0.943057	1	0.0112107	0.614964	0.92648	36	c("SPTBN1", "SPTAN1", "CAPZB", "CAPZA2", "PFN1", "CYRIB", "MTPN", "HIP1R", "KANK1", "SPTBN2", "PFN2", "SPTB", "ARFGEF1", "TMOD4", "TWF1", "TMOD2", "DMTN", "MYADM", "SSH1")
GOBP_DNA_TEMPLATED_DNA_REPLICATION_MAINTENANCE_OF_FIDELITY	0.946054	1	0.0108944	0.615879	0.926696	35	c("EME1", "NUCKS1", "CDK9", "CARM1", "EXD2", "PCNA", "FANCM", "THOC1", "SMARCAL1", "CAMSAP3", "RAD50", "TIPIN", "DDX11", "POLE", "FBH1", "BOD1L1", "MRE11")
GOBP_RETINA_MORPHOGENESIS_IN_CAMERA_TYPE_EYE	0.96004	1	0.0093078	0.611742	0.926801	42	c("THY1", "ROM1", "LARGE1", "STAT3", "PTPRM", "HIPK2", "NDP", "CRB2", "LRP5", "SDK1")
GOBP_GASTRULATION	0.999001	1	0.0014427	0.59551	0.92703	116	c("GPI", "PRKAR1A", "PRKACA", "CTNNB1", "DLD", "MACROH2A1", "GRB2", "RIC8A", "TXNRD1", "NF2", "MMP15", "EXOC4", "ITGB5", "PHLDB1", "PLPP3", "SETD2", "ITGB1", "TWSG1", "EXT2", "LMBRD1", "CUL3", "POGLUT1", "ITGA3", "ITGAV", "ZBTB17", "LAMB1", "EXT1", "BMPR1A", "MMP9", "MMP14", "CRB2", "MYADM", "SUPT20H", "AHDC1", "COL5A1", "WNT5B", "ITGB4", "LRP5", "MMP2", "SMAD3")
GOBP_CHONDROCYTE_DIFFERENTIATION	0.992008	1	0.00409492	0.60435	0.928562	63	c("CTNNB1", "CHADL", "ATF2", "MEF2D", "HIF1A", "NFIB", "ZNF219", "ANXA6", "LNPK", "EIF2AK3", "TWSG1", "EXT2", "EXT1", "BMPR1A", "SULF2", "WNT5B", "SERPINH1", "PTPN11", "SULF1", "SLC39A14", "SMAD3", "IFT80", "RFLNA")
GOBP_PRIMARY_ALCOHOL_METABOLIC_PROCESS	0.992008	1	0.00409492	0.60329	0.928724	68	c("THTPA", "AKR1A1", "ADH5", "GDPD3", "AKR7A2", "PNPLA2", "DKK3", "ACSS2", "RDH11", "DGAT2", "ALDH3A2", "PECR", "AKR1C2", "PNPLA4", "CYP2D6")
GOBP_CARTILAGE_DEVELOPMENT	0.999001	1	0.0014427	0.596695	0.928876	116	c("THRA", "CTNNB1", "MAPK3", "PKD1", "DDRGK1", "CHADL", "ATF2", "MEF2D", "HIF1A", "PBXIP1", "NFIB", "ZNF219", "ANXA6", "TAPT1", "LNPK", "EIF2AK3", "TWSG1", "EXT2", "EVC", "HYAL3", "KAT2A", "BBS2", "CBS", "EXT1", "BMPR1A", "ZEB1", "SULF2", "RARA", "NFIA", "WNT5B", "SERPINH1", "PTPN11", "SULF1", "SLC39A14", "SMAD3", "IFT80")
GOBP_BONE_DEVELOPMENT	0.999001	1	0.0014427	0.594841	0.928876	134	c("GNAS", "ATP6AP1", "RHOA", "PAFAH1B1", "RPL13", "PPIB", "SLC38A10", "ATF2", "SNX10", "MEF2D", "SKI", "PLS3", "LARGE1", "ANXA6", "TAPT1", "ASXL1", "DYM", "EXT2", "PLXNB1", "INSIG1", "EBP", "EVC", "LIPA", "KAT2A", "SRC", "CBS", "EXT1", "TTC9", "TMEM38B", "NSD2", "SULF2", "RARA", "MMP14", "PEX7", "FOXN3", "NAB1", "SERPINH1", "LRP5", "FOXP1", "SULF1", "IFT80", "FAM20C", "RFLNA", "ATG9A", "SMAD1")
GOBP_CARDIAC_MUSCLE_TISSUE_MORPHOGENESIS	0.933067	1	0.0122193	0.618891	0.928948	33	c("FKBP1A", "EGLN1", "MED1", "BMPR1A", "HEG1", "TGFB2", "ENG")
GOBP_NON_MOTILE_CILIUM_ASSEMBLY	0.946054	1	0.0108944	0.61437	0.929139	40	c("DCTN1", "SEPTIN7", "PCM1", "MAPRE1", "FUZ", "ATMIN", "BBS2", "CLCN4", "CEP89", "HAP1", "CEP135")
GOBP_BASE_EXCISION_REPAIR	0.878122	1	0.0169971	0.625846	0.929631	27	c("FAM168A", "USP47", "POLG", "PCNA", "PARG", "LIG3", "RPA3", "FEN1", "RPA2", "RPA1", "TDG", "ERCC5", "XPA", "LIG1", "SMUG1", "POLE", "PRMT6", "PARP2")
GOBP_CELL_ADHESION_MEDIATED_BY_INTEGRIN	0.966034	1	0.00855469	0.611751	0.929895	47	c("CRK", "PTK2", "ITGB5", "CRKL", "EMILIN1", "PLPP3", "ITGB1", "PTPN6", "ITGB7", "ITGA3", "ITGAV", "ITGB1BP1", "EXT1", "PDE3B", "TGFB2", "ITGB4", "PTPN11", "NPNT")
GOBP_CRANIAL_SKELETAL_SYSTEM_DEVELOPMENT	0.965035	1	0.00868408	0.612064	0.929902	46	c("CTNNB1", "GNA11", "SLC39A1", "CRKL", "SETD2", "INSIG1", "EXT1", "NIPBL", "MTHFD1", "MMP14", "FOXN3", "TGFB2")
GOBP_REGULATION_OF_CD4_POSITIVE_ALPHA_BETA_T_CELL_ACTIVATION	0.919081	1	0.0135373	0.621315	0.929981	31	c("HMGB1", "CD81", "NDFIP1", "CBFB", "ARG2", "TWSG1", "ITCH", "SOCS5", "RARA", "CD83", "ZBTB7B")
GOBP_REGULATION_OF_EPITHELIAL_TO_MESENCHYMAL_TRANSITION	0.988012	1	0.00502537	0.604623	0.930464	67	c("CTNNB1", "SDHAF2", "HDAC2", "DAB2IP", "PTK2", "MTOR", "PHLDB1", "FUZ", "GLIPR2", "SDCBP", "OLFM1", "BCL9L", "SPRED2", "AGT", "DACT3", "CRB2", "TGFB2", "PTEN", "LDLRAD4", "WWTR1", "SMAD3")
GOBP_NEGATIVE_REGULATION_OF_MUSCLE_CELL_DIFFERENTIATION	0.934066	1	0.0121213	0.617685	0.930581	36	c("GSK3A", "XBP1", "MECP2", "FOXO4", "ID2", "HDAC1", "G6PD", "PDCD4", "MED28", "BHLHE41", "BMPR1A", "HDAC4")
GOBP_MUSCLE_ADAPTATION	0.983017	1	0.00599657	0.608155	0.930643	56	c("BECN1", "PPP3CA", "GSK3A", "CAMK2D", "MTPN", "G6PD", "P2RX4", "JARID2", "IL6ST", "SELENON", "AGT", "TWF1", "GTF2IRD1", "HDAC4", "LMNA", "PARP2", "ACTA1", "FOXP1", "SMAD3")
GOBP_REGULATION_OF_MITOCHONDRIAL_GENE_EXPRESSION	0.856144	1	0.0187018	0.629071	0.93067	25	c("C1QBP", "ALKBH1", "MPV17L2", "SHMT2", "LRPPRC", "MRPS27", "RMND1", "TRMT10C", "CDK5RAP1", "RPUSD3", "FASTKD3", "FASTKD2")
GOBP_NADP_METABOLIC_PROCESS	0.914086	1	0.013987	0.621781	0.930678	31	c("TKT", "TP53I3", "MTOR", "G6PD", "DERA", "NNT", "PGLS", "IDH1", "KCNAB2", "ME2", "RPE", "NUDT12")
GOBP_MUSCLE_CELL_DEVELOPMENT	0.999001	1	0.0014427	0.598519	0.930696	110	c("HNRNPU", "PRKAR1A", "WDR1", "PPP3CA", "ACTN4", "GSK3A", "PPP3CB", "MTOR", "SKI", "G6PD", "WFIKKN1", "LARGE1", "NIBAN2", "EFEMP2", "ITGB1", "SELENON", "PLEC", "ANK2", "MAP2K4", "TMOD4", "SMYD3", "BMPR1A", "TMOD2", "CXADR", "LMNA", "SMO", "RCAN1")
GOBP_REGULATION_OF_LYASE_ACTIVITY	0.856144	1	0.0187018	0.629105	0.930721	25	c("CAP1", "ADORA2B", "FXN", "GNAI3", "CAP2", "ORAI1")
GOBP_NEGATIVE_REGULATION_OF_REPRODUCTIVE_PROCESS	0.919081	1	0.0135373	0.621007	0.93073	32	c("SOD1", "DDB1", "WDR77", "STK11", "BCL2L1", "CDKN1B", "HYAL3", "RAD1", "UBE2B", "CHFR", "PLAT", "SULF1", "PRDX4", "DUSP1", "YBX3")
GOBP_NEURON_RECOGNITION	0.913087	1	0.0140757	0.622213	0.931324	31	c("RTN4", "NDN", "AMIGO1", "TNFRSF21", "SEMA5A", "EXT1", "NTM", "CNTN2", "CDK5R1", "CNTN4")
GOBP_STRIATED_MUSCLE_CELL_DEVELOPMENT	0.934066	1	0.0121213	0.617888	0.931459	37	c("PRKAR1A", "WDR1", "LARGE1", "ITGB1", "PLEC", "TMOD4", "TMOD2", "ACTA1", "FLII", "LMOD1")
GOBP_POSITIVE_REGULATION_OF_CELL_DIVISION	0.939061	1	0.011622	0.615464	0.931482	41	c("YBX1", "RHOA", "CDC42", "SIRT2", "FGF1", "CUL3", "ITGB1BP1", "AURKC", "LBH", "TGFB2", "CAT")
GOBP_POSITIVE_REGULATION_OF_FAT_CELL_DIFFERENTIATION	0.954046	1	0.0100128	0.613734	0.932105	45	c("HNRNPU", "XBP1", "CARM1", "ID2", "SYAP1", "ZNF385A", "CDS1", "SAV1", "ZFP36L1", "FNDC5", "STK4", "PPARD", "ZBTB7B", "AAMDC", "LRP5")
GOBP_EXTERNAL_ENCAPSULATING_STRUCTURE_ORGANIZATION	1	1	0	0.594335	0.932441	180	c("SPINT2", "SPOCK2", "DDR1", "COL9A3", "CTSV", "CHADL", "RIC8A", "HSD17B12", "ADAM15", "MMP15", "GPM6B", "PBXIP1", "SMOC1", "LARGE1", "PHLDB1", "EFEMP2", "EMILIN1", "ADAMTS4", "WASHC1", "ITGB1", "ERCC2", "FSCN1", "ST7", "QSOX1", "APLP1", "LAMB1", "COL5A3", "CRTAP", "EXT1", "AGT", "TMEM38B", "SULF2", "MYO1E", "GFOD2", "MMP9", "NR2E1", "MMP14", "COL4A6", "TGFB2", "COL5A1", "COL14A1", "NTN4", "SERP…
GOBP_MORPHOGENESIS_OF_AN_EPITHELIAL_SHEET	0.909091	1	0.0144273	0.62219	0.932503	32	c("RHOA", "DDR1", "MTOR", "ARHGAP12", "ITGB1", "FLNA", "LIN7C", "PALS1", "PHACTR4", "COL5A1", "PTEN")
GOBP_TIGHT_JUNCTION_ORGANIZATION	0.935065	1	0.0120227	0.616605	0.932518	40	c("PRKACA", "APC", "SLC39A9", "ARL2", "CLDN15", "ESAM", "PDCD6IP", "PLEC", "EXT1", "CLDN12", "PAK2", "PARD3")
GOBP_EMBRYONIC_CAMERA_TYPE_EYE_DEVELOPMENT	0.846154	1	0.0194542	0.630534	0.932834	25	c("SP3", "CDK20", "KDM2B", "HIPK2", "ZEB1", "RARA", "PHACTR4")
GOBP_NEGATIVE_CHEMOTAXIS	0.895105	1	0.0156181	0.624217	0.933029	30	c("RHOA", "SEMA7A", "SEMA6A", "SEMA5A", "ITGAV", "SEMA4G", "NRP2", "SEMA3F", "SEMA4A")
GOBP_CEREBELLAR_CORTEX_DEVELOPMENT	0.922078	1	0.0132626	0.619436	0.933219	36	c("HSPA5", "OGDH", "RERE", "MTPN", "ARCN1", "B4GALT2", "CDK5", "SPTBN2", "FAIM2", "SEZ6", "TTLL1", "TRNP1", "SMO", "RORA", "COQ8B", "PTPN11")
GOBP_NEGATIVE_REGULATION_OF_NEURON_DIFFERENTIATION	0.928072	1	0.0127011	0.619077	0.93325	37	c("PBX1", "HMG20A", "ID4", "GSK3B", "EIF4E", "ITGB1", "GDF11", "DIXDC1", "MED1", "DISP3", "NR2E1", "SHOC2", "CNTN2")
GOBP_ACTIVATION_OF_GTPASE_ACTIVITY	0.963037	1	0.00893801	0.612761	0.933287	49	c("AGAP3", "RALGAPB", "TSC1", "TBC1D17", "RANGAP1", "AGAP1", "MTSS2", "TBC1D22A", "TAX1BP3", "TBC1D10B", "SIPA1L1", "SIPA1L2", "ARHGEF26", "TBC1D22B", "NTRK3", "APC2")
GOBP_REGULATION_OF_NERVOUS_SYSTEM_PROCESS	0.986014	1	0.00543352	0.607507	0.933412	63	c("NRDC", "TBC1D24", "FMR1", "TMEM25", "RELN", "TNFRSF21", "DMPK", "EIF2AK3", "MGLL", "NLGN3", "WASF3", "SLC8A2", "STX1B", "FIG4", "MTMR2", "SSH1", "PARD3", "TMEM108", "BEGAIN", "SOX10", "PTEN")
GOBP_REGULATION_OF_MIRNA_METABOLIC_PROCESS	0.958042	1	0.00954761	0.613479	0.933427	48	c("DDX5", "SREBF2", "HIF1A", "HRAS", "NFIB", "STAT3", "JUN", "NFKB1", "BMPR1A", "RARA", "PPARD", "TGFB2")
GOBP_POSITIVE_REGULATION_OF_GLUCOSE_TRANSMEMBRANE_TRANSPORT	0.857143	1	0.0186259	0.628544	0.933639	27	c("CLIP3", "RHOQ", "NFE2L2", "PIK3R1", "PTPN11", "ARPP19")
GOBP_INOSITOL_PHOSPHATE_METABOLIC_PROCESS	0.843157	1	0.0196776	0.631087	0.933653	25	c("INPP4A", "IP6K2", "NUDT4", "INPP5A", "PPIP5K1", "SNCA", "PLCB1", "OCRL", "MINPP1")
GOBP_FORMATION_OF_PRIMARY_GERM_LAYER	0.99001	1	0.00458288	0.605259	0.933819	73	c("GPI", "PRKAR1A", "PRKACA", "CTNNB1", "MACROH2A1", "GRB2", "TXNRD1", "NF2", "MMP15", "EXOC4", "ITGB5", "SETD2", "ITGB1", "TWSG1", "EXT2", "ITGA3", "ITGAV", "LAMB1", "BMPR1A", "MMP9", "MMP14", "CRB2", "AHDC1", "COL5A1", "ITGB4", "MMP2", "SMAD3", "SOX7", "DUSP1", "SMAD1")
GOBP_SMOOTH_MUSCLE_CELL_MIGRATION	0.935065	1	0.0120227	0.616446	0.933928	42	c("DDR1", "AAMP", "SORL1", "CRK", "FOXO4", "GNA12", "NFE2L2", "MDM2", "SRC", "NDRG4", "PARVA", "BMPR1A", "GRB10", "SSH1", "CORO1B", "PLAT")
GOBP_ARTERY_MORPHOGENESIS	0.938062	1	0.0117232	0.616053	0.933944	43	c("APOE", "PKD2", "EFEMP2", "SEC24B", "AKT3", "BMPR1A", "TGFB2", "HES1", "ENG", "EFNB2")
GOBP_SOMITE_DEVELOPMENT	0.954046	1	0.0100128	0.614691	0.934364	47	c("TMED2", "ABI1", "PLXNA2", "POGLUT1", "PSEN1", "KAT2A", "PTCH1", "BMPR1A", "MTHFD1", "COBL", "SMO", "CRB2")
GOBP_POSITIVE_REGULATION_OF_SYNAPSE_ASSEMBLY	0.93007	1	0.01251	0.617662	0.934808	41	c("STAU2", "ADNP", "AMIGO1", "EEF2K", "NLGN3", "CBLN2", "TPBG", "SEMA4A", "AMIGO2", "ADGRB1")
GOBP_COCHLEA_DEVELOPMENT	0.842158	1	0.0197519	0.630872	0.935295	26	c("PAFAH1B1", "IFT20", "SOBP", "ZEB1", "HES1", "NEUROG1", "FRZB")
GOBP_EMBRYONIC_SKELETAL_SYSTEM_MORPHOGENESIS	0.936064	1	0.0119235	0.616948	0.9353	43	c("CTNNB1", "SLC39A1", "SETD2", "FUZ", "NIPBL", "MTHFD1", "ZEB1", "MMP14", "SMAD3")
GOBP_NUCLEOSIDE_DIPHOSPHATE_METABOLIC_PROCESS	0.842158	1	0.0197519	0.631139	0.935691	26	c("CMPK1", "RRM1", "AK5", "AK3", "MAGI3", "ENTPD5", "ENTPD2", "DHODH")
GOBP_VESICLE_DOCKING_INVOLVED_IN_EXOCYTOSIS	0.896104	1	0.0155349	0.624374	0.935777	32	c("RAB3A", "YKT6", "EXOC3", "TPRG1L", "VPS11", "EXOC4", "VAMP3", "EXOC7", "SNPH", "RALB", "STXBP1", "STXBP3", "CTBP2", "STX1B", "CPLX2", "BLOC1S6", "EXOC2", "VPS18", "RABEPK")
GOBP_POSITIVE_REGULATION_OF_ALPHA_BETA_T_CELL_DIFFERENTIATION	0.839161	1	0.0199742	0.630108	0.935962	27	c("RHOA", "AP3D1", "CBFB", "SOCS5", "RARA", "CD83", "ZBTB7B", "MALT1")
GOBP_BASEMENT_MEMBRANE_ORGANIZATION	0.839161	1	0.0199742	0.631599	0.936373	26	c("SPINT2", "RIC8A", "LARGE1", "PHLDB1", "ITGB1", "LAMB1", "EXT1", "NTN4", "LAMC1", "CAV1")
GOBP_QUINONE_METABOLIC_PROCESS	0.868132	1	0.0177815	0.626646	0.936661	30	c("AKR1A1", "COQ7", "COQ8A", "CRYZL1", "AKR7A2", "VKORC1L1", "GGCX", "PDSS1", "COQ10B", "COQ8B", "AKR1C2", "COQ10A", "AIFM2")
GOBP_STRIATED_MUSCLE_CELL_PROLIFERATION	0.952048	1	0.0102389	0.614555	0.936724	50	c("PRKAR1A", "AKIRIN1", "SKI", "KPNA1", "SUGT1", "JARID2", "SELENON", "SRC", "SAV1", "NDRG4", "BMPR1A", "PPARD", "TGFB2")
GOBP_GLAND_MORPHOGENESIS	0.987013	1	0.00523322	0.606535	0.936801	77	c("DDR1", "XBP1", "PHB2", "ID4", "CAPN1", "NFIB", "EZR", "FGF1", "TWSG1", "MSN", "CUL3", "LIPA", "SRC", "MED1", "PTCH1", "NFKB1", "FEM1B", "SULF2", "TGFB2", "NTN4", "LRP5", "SULF1", "CAV1", "MMP2")
GOBP_SOMITOGENESIS	0.892108	1	0.0158662	0.623248	0.937022	34	c("TMED2", "ABI1", "PLXNA2", "POGLUT1", "PSEN1", "KAT2A", "BMPR1A", "COBL", "CRB2", "SMAD3")
GOBP_REGULATION_OF_BIOLOGICAL_PROCESS_INVOLVED_IN_SYMBIOTIC_INTERACTION	0.831169	1	0.0205626	0.63233	0.937457	26	c("HMGB1", "SNX3", "TRIM68", "EXOC7", "ITGAV", "EXOC2", "LY6E", "CAV1")
GOBP_REGULATION_OF_FAT_CELL_DIFFERENTIATION	0.991009	1	0.00434551	0.606208	0.937752	84	c("HNRNPU", "XBP1", "FLCN", "GPS2", "ID4", "SIRT2", "CCDC85B", "CARM1", "ID2", "SYAP1", "ZNF385A", "PTGR3", "ASXL1", "CDS1", "INSIG1", "TLCD3B", "TRIB2", "ZFP36L2", "SAV1", "ZFP36L1", "FNDC5", "STK4", "SORT1", "RORA", "PPARD", "ZBTB7B", "GNB3", "AAMDC", "LRP5", "WWTR1", "SMAD3")
GOBP_PURINE_CONTAINING_COMPOUND_CATABOLIC_PROCESS	0.93007	1	0.01251	0.618607	0.937816	43	c("SUCLA2", "HPRT1", "NT5C2", "ACOT7", "NUDT4", "FITM2", "NUDT1", "PDE4B", "NUDT16", "ITPA", "PDE8B", "NUDT12", "DPYD", "NUDT8", "PRTFDC1", "NUDT18", "PDE7B")
GOBP_REGULATION_OF_DNA_TEMPLATED_DNA_REPLICATION	0.829171	1	0.0207088	0.632767	0.938105	26	c("KAT7", "CHTF8", "PCNA", "RFC5", "INO80", "LIG3", "CAMSAP3", "MCM4", "TIPIN", "SSBP1")
GOBP_ASPARTATE_FAMILY_AMINO_ACID_METABOLIC_PROCESS	0.903097	1	0.0149447	0.621499	0.938243	38	c("GOT1", "DLST", "SMS", "PHGDH", "ASS1", "ADSS2", "MSRA", "GNMT", "MTHFD1", "ASNSD1", "ASRGL1", "ADI1")
GOBP_SOMATIC_STEM_CELL_POPULATION_MAINTENANCE	0.922078	1	0.0132626	0.619387	0.938384	42	c("VPS72", "CUL4A", "LDB2", "SKI", "STAT3", "SMC1A", "MED28", "MED30", "MED17", "MED14", "MED27", "BCL9L", "ZFP36L2", "TAF5L", "NIPBL", "BMPR1A", "LBH", "NR2E1", "SMO")
GOBP_MYOTUBE_DIFFERENTIATION	0.979021	1	0.00667841	0.610275	0.93842	65	c("CD81", "PPP3CA", "PPP3CB", "XBP1", "MTOR", "ATP11A", "HDAC1", "SKI", "LARGE1", "NIBAN2", "ITGB1", "DMPK", "EHD1", "SELENON", "BHLHE41", "PLEC", "SMYD3", "HDAC4", "SORT1", "DOCK1", "SMO", "MMP14", "RCAN1", "RPL3L")
GOBP_CARDIAC_CELL_DEVELOPMENT	0.947053	1	0.0107873	0.61525	0.938484	51	c("HNRNPU", "GSK3A", "MTOR", "G6PD", "LARGE1", "PDCD4", "PLEC", "MAP2K4", "BMPR1A", "CXADR", "LMNA", "PARP2", "FOXP1")
GOBP_EXTRACELLULAR_MATRIX_ASSEMBLY	0.833167	1	0.020416	0.632023	0.938807	27	c("GPM6B", "PHLDB1", "EFEMP2", "EMILIN1", "QSOX1", "AGT", "NTN4", "SMAD3")
GOBP_MUSCLE_CELL_DIFFERENTIATION	1	1	0	0.596927	0.939152	224	c("CD81", "HNRNPU", "MORF4L2", "PRKAR1A", "CTNNB1", "WDR1", "PPP3CA", "ACTN4", "GSK3A", "PPP3CB", "CDK9", "RBM4", "XBP1", "MTPN", "TSC1", "SUPT6H", "MECP2", "FOXO4", "HDGFL2", "AKIRIN2", "MTOR", "ID2", "ATP11A", "HDAC1", "SKI", "G6PD", "ZNHIT1", "WFIKKN1", "LARGE1", "PDCD4", "IFT20", "NIBAN2", "SMARCD3", "EFEMP2", "ITGB1", "DMPK", "MED28", "MDM2", "EHD1", "QKI", "CAMK1", "SELENON", "KAT2A", "BHLH…
SORT1, "LMNA", "RARA", "DOCK1", "SMO", "MMP14", "IFRD1", "RORA", "RCAN1", "RPL3L", "GLMN", "TANC1", "PARP2", "PIAS1", "WNT5B", "ACTA1", "FOXP1", "LAMC1")
GOBP_GLIAL_CELL_ACTIVATION	0.837163	1	0.0201218	0.630995	0.939252	28	c("CLU", "ZEB2", "PSEN1", "SNCA", "SYT11", "SMO", "CTSC")
GOBP_POSITIVE_REGULATION_OF_OSSIFICATION	0.879121	1	0.0169177	0.624814	0.939376	34	c("ATP2B1", "GPM6B", "RXRB", "SETD2", "RXRA", "SLC20A2", "NIPBL", "BMPR1A", "PTPN11", "SMAD3", "FAM20C")
GOBP_LEUKOCYTE_ACTIVATION_INVOLVED_IN_INFLAMMATORY_RESPONSE	0.811189	0.99488	0.0220116	0.634971	0.939398	25	c("CLU", "TRAF3IP2", "SNCA", "SYT11", "CTSC")
GOBP_REGULATION_OF_EPITHELIAL_CELL_DIFFERENTIATION	0.99001	1	0.00458288	0.606192	0.939512	92	c("CTNNB1", "MACROH2A1", "SRSF6", "BLTP1", "STAT1", "VCL", "STAT5B", "CDKN1B", "SPRED2", "BTG1", "MACROH2A2", "KEAP1", "KDF1", "MED1", "ZFP36L1", "PTCH1", "ZEB1", "PLCB1", "MMP9", "SMO")
GOBP_CONNECTIVE_TISSUE_DEVELOPMENT	0.999001	1	0.0014427	0.599556	0.939581	164	c("UBB", "THRA", "CTNNB1", "MAPK3", "XBP1", "PKD1", "SLC25A25", "ID4", "NCOA1", "DDRGK1", "CHADL", "SORL1", "ATF2", "MEF2D", "PLAAT3", "HIF1A", "PGRMC2", "PBXIP1", "HRAS", "NFIB", "SPART", "LARGE1", "ZNF219", "ANXA6", "TAPT1", "LNPK", "EIF2AK3", "TWSG1", "EXT2", "EVC", "HYAL3", "LIPA", "KAT2A", "SLC39A13", "BBS2", "CBS", "EXT1", "BMPR1A", "SPTLC2", "ZEB1", "SULF2", "DGAT2", "NCOA2", "RARA", "ARID…
)
GOBP_MODIFIED_AMINO_ACID_TRANSPORT	0.811189	0.99488	0.0220116	0.635161	0.93968	25	c("SLC6A8", "SLC7A7", "SLC25A29", "SLC5A6", "ABCC5", "SLC25A26", "SLC25A32", "SLC1A4")
GOBP_POSITIVE_REGULATION_OF_NUCLEAR_DIVISION	0.837163	1	0.0201218	0.631341	0.939767	28	c("ANAPC5", "CDC16", "SIRT2", "ANAPC7", "CUL3", "UBE2B", "PLCB1")
GOBP_REGULATION_OF_MUSCLE_ADAPTATION	0.931069	1	0.0124136	0.618946	0.94002	45	c("BECN1", "PPP3CA", "GSK3A", "CAMK2D", "MTPN", "G6PD", "P2RX4", "JARID2", "IL6ST", "SELENON", "AGT", "TWF1", "GTF2IRD1", "HDAC4", "LMNA")
GOBP_VENTRICULAR_SEPTUM_DEVELOPMENT	0.928072	1	0.0127011	0.618855	0.940219	46	c("MATR3", "DCTN5", "HECTD1", "LMO4", "EGLN1", "LUZP1", "MDM2", "SAV1", "BMPR1A", "NSD2", "HEG1", "TGFB2")
GOBP_PHENOL_CONTAINING_COMPOUND_BIOSYNTHETIC_PROCESS	0.836164	1	0.0201955	0.630459	0.940589	29	c("PMEL", "DDT", "ZEB2", "GPR37", "CITED1", "SNCA", "TGFB2", "PNMT")
GOBP_NEGATIVE_REGULATION_OF_AXON_EXTENSION	0.866134	1	0.0179363	0.626733	0.940718	33	c("PTPRS", "RTN4", "RNF6", "SEMA7A", "CDK5", "SEMA6A", "SEMA5A", "SEMA4G", "IFRD1", "MAP2", "SEMA3F", "SEMA4A")
GOBP_REGULATION_OF_ACTION_POTENTIAL	0.861139	1	0.0183209	0.627867	0.941011	32	c("CALM3", "CAMK2D", "FMR1", "MECP2", "FLNA", "JUP", "ANK2", "KCNAB2", "SLC8A2", "CXADR", "TMEM161B")
GOBP_NEGATIVE_REGULATION_OF_LIPID_LOCALIZATION	0.804196	0.99308	0.0225129	0.636082	0.941041	25	c("SREBF2", "CRY2", "ABCG1", "NFKBIA", "PNPLA2", "PTPN2", "ITGAV", "NFKB1", "PPARD", "PTPN11")
GOBP_NEGATIVE_REGULATION_OF_CELL_SUBSTRATE_ADHESION	0.877123	1	0.0170763	0.624927	0.94149	36	c("RHOA", "ACTN4", "ADAM15", "NF2", "RCC2", "KANK1", "CORO2B", "SRC", "FAM107A", "ITGB1BP1", "PIK3R1", "SPOCK1", "DMTN", "MMP14")
GOBP_DOUBLE_STRAND_BREAK_REPAIR_VIA_NONHOMOLOGOUS_END_JOINING	0.905095	1	0.0147735	0.620559	0.941556	44	c("HMGB1", "ACTR2", "PRPF19", "PSMD14", "KMT5B", "ERCC1", "HSF1", "ERCC4", "TOP2B", "TFIP11", "RNF8", "XRCC6", "ZBTB7A", "DCLRE1B", "SMARCAL1", "XRCC5", "UVRAG", "KMT5C", "NSD2", "SMCHD1", "DCLRE1A", "DCLRE1C", "MRE11", "RNF168")
GOBP_STRIATED_MUSCLE_CELL_DIFFERENTIATION	0.999001	1	0.0014427	0.600964	0.941688	161	c("CD81", "HNRNPU", "MORF4L2", "PRKAR1A", "WDR1", "PPP3CA", "GSK3A", "PPP3CB", "XBP1", "MTPN", "TSC1", "MTOR", "ATP11A", "HDAC1", "SKI", "G6PD", "LARGE1", "IFT20", "NIBAN2", "ITGB1", "DMPK", "EHD1", "SELENON", "KAT2A", "BHLHE41", "PLEC", "MAP2K4", "TMOD4", "SMYD3", "BMPR1A", "TMOD2", "CXADR", "HDAC4", "SORT1", "LMNA", "RARA", "DOCK1", "SMO", "MMP14", "RCAN1", "RPL3L")
GOBP_O_GLYCAN_PROCESSING	0.82018	0.997456	0.021363	0.63271	0.941804	28	c("ST3GAL3", "C1GALT1", "GALNT11", "GALNT1", "B3GNT4", "B4GALT5", "ST3GAL4", "C1GALT1C1", "ST3GAL2", "GALNT10")
GOBP_RESPONSE_TO_NERVE_GROWTH_FACTOR	0.854146	1	0.0188533	0.628439	0.941869	32	c("ARPC3", "RAP1A", "KIDINS220", "RAPGEF1", "ARF6", "CRK", "RAB35", "EHD1", "EEF2K", "SH3GL2", "KCNC1", "KAT2A", "STMN2", "DYNC1LI2", "KCNC2", "NTRK3", "SORT1", "SHOC2", "TMEM108")
GOBP_EMBRYONIC_SKELETAL_SYSTEM_DEVELOPMENT	0.97003	1	0.00801916	0.612105	0.941978	67	c("CTNNB1", "PBX1", "SLC39A1", "SP3", "TAPT1", "CDK20", "SETD2", "FUZ", "MBTD1", "EXT1", "NIPBL", "MTHFD1", "ZEB1", "SULF2", "MMP14")
GOBP_PHOSPHOLIPID_DEPHOSPHORYLATION	0.853147	1	0.0189288	0.628552	0.942039	32	c("PIP4P1", "SACM1L", "INPP5A", "INPP5K", "MTMR1", "MTMR3", "PLPP1", "PLPP3", "INPP5E", "PIP4P2", "FIG4", "MTMR2", "PTEN", "PLPPR2", "OCRL", "PLPP6")
GOBP_NUCLEOSIDE_PHOSPHATE_CATABOLIC_PROCESS	0.96004	1	0.0093078	0.613555	0.942172	62	c("VCP", "SUCLA2", "HPRT1", "NT5C2", "ACOT7", "NUDT4", "FITM2", "DERA", "CNP", "NT5M", "PDE4B", "NUDT16", "TDG", "ENTPD5", "ITPA", "PDE8B", "ENTPD2", "SMUG1", "NUDT12", "DPYD", "NUDT8")
GOBP_NCRNA_TRANSCRIPTION	0.985015	1	0.00562708	0.608601	0.942341	87	c("DDX5", "MACROH2A1", "WDR82", "SREBF2", "MARS1", "SNAPC3", "PWP1", "MTOR", "HIF1A", "SPIN1", "DEDD", "NFIB", "STAT3", "GTF3C6", "GTF3C4", "ERCC2", "NPM3", "SIRT7", "CAVIN1", "ZC3H8", "MEPCE", "POLR1E", "MACROH2A2", "JUN", "CDK7", "BMPR1A", "TAF1B", "RARA", "GTF3C2", "PPARD", "DDX11", "TGFB2", "CELF3", "SNAPC2")
GOBP_SERINE_FAMILY_AMINO_ACID_METABOLIC_PROCESS	0.811189	0.99488	0.0220116	0.635746	0.942522	26	c("SERINC3", "PHGDH", "PSPH", "SEPHS1", "SHMT2", "CDO1", "CBS", "DHFR", "MTHFD1", "NDP", "GCLC", "SERINC5")
GOBP_ACTIVIN_RECEPTOR_SIGNALING_PATHWAY	0.797203	0.989342	0.0230117	0.637229	0.942739	25	c("FKBP1A", "SKI", "SMURF1", "ZC3H3", "SMAD3", "FGF9")
GOBP_CELLULAR_RESPONSE_TO_INTERLEUKIN_1	0.933067	1	0.0122193	0.618004	0.942879	52	c("MAPK3", "SIRPA", "RBMX", "NLRP7", "USP10", "DAB2IP", "HIF1A", "NFKBIA", "MAP2K7", "CACTIN", "HYAL3", "CD47", "NFKB1", "IRAK1", "PLCB1", "TANK", "RORA", "TRAF6")
GOBP_POSITIVE_REGULATION_OF_LYMPHOCYTE_MEDIATED_IMMUNITY	0.942058	1	0.0113146	0.616161	0.942895	56	c("CD81", "CYRIB", "AP1G1", "HLA-B", "BTK", "PMS2", "KMT5B", "HLA-A", "STAT5B", "MSH2", "KMT5C", "NSD2", "CD1D", "ULBP1", "TRAF6")
GOBP_RESPONSE_TO_VITAMIN	0.931069	1	0.0124136	0.618667	0.942992	50	c("MAP1B", "BECN1", "CDKN2D", "RXRB", "DNMT3A", "OTC", "MDM2", "NNT", "RXRA", "LIPA", "CBS", "MED1", "ALAD", "RARA", "CAT", "GDAP1", "TRIM24")
GOBP_TISSUE_REMODELING	0.988012	1	0.00502537	0.607696	0.943001	96	c("NCDN", "CTNNB1", "PPP3CA", "GPR137", "SNX10", "HIF1A", "CAPN1", "FLNA", "CSK", "MDM2", "PLEKHM1", "LIPA", "SRC", "CBS", "EXT1", "AGT", "NFKB1", "TMBIM1", "NDP", "MMP14", "TRAF6", "LRP5", "CAV1", "MMP2")
GOBP_PROTEIN_N_LINKED_GLYCOSYLATION	0.932068	1	0.0123167	0.61824	0.943045	51	c("PMM1", "DAD1", "RPN2", "DDOST", "KRTCAP2", "ALG14", "STT3A", "TUSC3", "DOLPP1", "ENTPD5", "MGAT5B", "ALG2", "PMM2", "ALG1", "TMEM165", "B4GALT7", "NUS1", "ALG8")
GOBP_RESPONSE_TO_ISCHEMIA	0.876124	1	0.0171554	0.625655	0.943167	37	c("SQSTM1", "BCL2L2", "STUB1", "AIFM1", "P2RX4", "NFE2L2", "EEF2K", "PPIF", "MAP3K5", "FAIM2", "SLC8A2", "PIK3CB", "RCAN1", "PANX2")
GOBP_CELL_JUNCTION_MAINTENANCE	0.811189	0.99488	0.0220116	0.635049	0.943302	27	c("RAB3A", "DCTN1", "PLEKHA7", "SDF4", "ARF6", "MTSS1", "CAMSAP3", "CTBP2", "C1QL1", "CBLN2", "SORT1", "MYADM")
GOBP_POSITIVE_REGULATION_OF_NEURAL_PRECURSOR_CELL_PROLIFERATION	0.879121	1	0.0169177	0.624077	0.943819	40	c("CTNNB1", "NAP1L1", "ID4", "HIF1A", "SMARCD3", "ITGB1", "FLNA", "DISP3", "NR2E1", "SMO", "ADGRG1", "SOX10")
GOBP_REGULATION_OF_EPIDERMIS_DEVELOPMENT	0.826174	1	0.0209276	0.631508	0.943927	30	c("MACROH2A1", "SRSF6", "MACROH2A2", "KEAP1", "KDF1", "MED1", "ZFP36L1", "PTCH1", "NAB1", "MAFG", "HES1")
GOBP_CHEMICAL_SYNAPTIC_TRANSMISSION_POSTSYNAPTIC	0.951049	1	0.0103505	0.614733	0.94398	62	c("PPP3CA", "GSK3A", "TBC1D24", "RAB3GAP1", "GSK3B", "TMEM25", "MPP2", "MECP2", "RELN", "CDK5", "P2RX4", "DMPK", "GRIK5", "NLGN3", "SEZ6", "SNCA", "SLC8A2", "STX1B", "MTMR2", "SSH1", "TMEM108", "SLC29A1", "PTEN")
GOBP_RESPONSE_TO_DSRNA	0.807193	0.99488	0.0222984	0.635573	0.94408	27	c("MAPK3", "DDX1", "MAPK1", "IRF3", "DHX36", "NFKBIA", "RALB", "MAVS", "NFKB1", "COLEC12", "RFTN2", "IFIT1", "CAV1")
GOBP_LEUKOCYTE_ADHESION_TO_VASCULAR_ENDOTHELIAL_CELL	0.804196	0.99308	0.0225129	0.636895	0.944225	26	c("RHOA", "ITGB1", "ITGB7", "CHST2", "ST3GAL4", "EXT1", "IRAK1", "TRAF6")
GOBP_NEGATIVE_REGULATION_OF_DEVELOPMENTAL_GROWTH	0.973027	1	0.00759591	0.61144	0.944377	77	c("PTPRS", "RTN4", "GSK3A", "RNF6", "MECP2", "G6PD", "LGMN", "FXN", "SPART", "SEMA7A", "CDK5", "JARID2", "CDKN1B", "SEMA6A", "SEMA5A", "BBS2", "SAV1", "SEMA4G", "PTCH1", "STK4", "RAI1", "WWC1", "IFRD1", "MAP2", "PTEN", "FOXP1", "SEMA3F")
GOBP_MAMMARY_GLAND_DEVELOPMENT	0.97003	1	0.00801916	0.611195	0.944629	80	c("RTN4", "NME1", "DDR1", "MAPK1", "XBP1", "PHB2", "NCOA1", "ID2", "HIF1A", "CAPN1", "NEURL1", "STAT5B", "CDO1", "SRC", "MED1", "PTCH1", "NFKB1", "LBH", "SMO", "ZBTB7B", "ORAI1", "SLC29A1", "LRP5", "CAV1")
GOBP_NEGATIVE_REGULATION_OF_OSTEOBLAST_DIFFERENTIATION	0.816184	0.995833	0.0216519	0.633239	0.944737	29	c("TOB1", "CRIM1", "SKI", "MEN1", "TWSG1", "CITED1", "PTCH1", "LRP5", "SMAD3", "SUFU")
GOBP_REGULATION_OF_JUN_KINASE_ACTIVITY	0.816184	0.995833	0.0216519	0.633263	0.944772	29	c("GSTP1", "DNAJA1", "MAP3K10", "DAB2IP", "MAP4K2", "DVL3", "PDCD4", "MAPK8IP1", "MAP2K7", "SASH1", "MAP3K5", "MAP3K12", "MAP3K11", "AIDA")
GOBP_MAMMARY_GLAND_EPITHELIUM_DEVELOPMENT	0.888112	1	0.0161937	0.623604	0.944773	42	c("RTN4", "DDR1", "MAPK1", "PHB2", "ID2", "HIF1A", "SRC", "MED1", "PTCH1", "LBH", "SMO", "ORAI1", "LRP5")
GOBP_CELLULAR_COMPONENT_MAINTENANCE	0.874126	1	0.017313	0.624297	0.94485	41	c("RAB3A", "APOE", "PRNP", "DCTN1", "PLEKHA7", "FYN", "SDF4", "ARF6", "MTSS1", "LNPK", "ITGA3", "CAMSAP3", "CTBP2", "C1QL1", "CBLN2", "SORT1", "MTMR2", "MYADM", "ABHD17B")
GOBP_RIBONUCLEOTIDE_CATABOLIC_PROCESS	0.869131	1	0.0177038	0.625973	0.944997	38	c("SUCLA2", "HPRT1", "NT5C2", "ACOT7", "NUDT4", "FITM2", "PDE4B", "ENTPD5", "ITPA", "PDE8B")
GOBP_STEM_CELL_DEVELOPMENT	0.947053	1	0.0107873	0.616322	0.945114	59	c("CDC42", "MAPK3", "MAPK1", "MSI2", "KLHL12", "PEF1", "HIF1A", "SEMA7A", "FAM172A", "ANXA6", "TAPT1", "SETD2", "SEMA6A", "SEMA5A", "SEMA4G", "BMPR1A", "SMO", "NRP2", "PHACTR4", "SOX10")
GOBP_DNA_TEMPLATED_DNA_REPLICATION	0.984016	1	0.00581458	0.60906	0.945118	96	c("EME1", "NUCKS1", "RTF2", "KAT7", "CDK9", "TERF2", "CHTF8", "PURA", "CARM1", "RRM1", "POLG", "EXD2", "DNAJA3", "PCNA", "HMGA1", "RFC5", "FANCM", "POLD2", "INO80", "LIG3", "POLRMT", "THOC1", "FEN1", "RPA1", "SMARCAL1", "CAMSAP3", "RAD50", "MCM4", "CHRAC1", "POLA2", "ORC4", "LIG1", "TOPBP1", "RFC1", "TIPIN", "SSBP1", "DDX11", "POLE", "ORC5", "WDR18", "FBH1", "RECQL", "BOD1L1", "MRE11")
GOBP_MYELOID_CELL_DEVELOPMENT	0.924076	1	0.0130773	0.61962	0.94515	51	c("ATP6AP1", "PAFAH1B1", "ABI1", "G6PD", "ALAS1", "ZNF385A", "BRD1", "ERCC2", "FLNA", "PTPN6", "ZBTB7A", "SRC", "SLC11A2", "MED1", "PIP4K2A", "WASF2", "DMTN", "JMJD6", "PTPN11", "FOXP1")
GOBP_ESTABLISHMENT_OF_SPINDLE_ORIENTATION	0.783217	0.979566	0.0240036	0.638892	0.945199	25	c("DCTN1", "PAFAH1B1", "NDEL1", "KAT5", "MAPRE1", "ITGB1", "DYNLT1", "LLGL1", "GPSM1", "FBXW11", "GPSM2")
GOBP_MUSCLE_ORGAN_MORPHOGENESIS	0.882118	1	0.0166782	0.623976	0.945337	42	c("FKBP1A", "ADARB1", "EGLN1", "EFEMP2", "MED1", "BMPR1A", "HEG1", "ARID5B", "TGFB2")
GOBP_NEGATIVE_REGULATION_OF_PEPTIDYL_TYROSINE_PHOSPHORYLATION	0.813187	0.99488	0.0218679	0.633647	0.945346	29	c("PPP2R1A", "VPS25", "TSG101", "NF2", "ZGPAT", "SNX6", "PTPN6", "PTPN2", "SH3BP5L", "SOCS5", "DMTN", "SAMSN1")
GOBP_RESPONSE_TO_CADMIUM_ION	0.799201	0.990727	0.0228694	0.636501	0.945459	27	c("PRNP", "GPI", "MAPK3", "MAPK1", "NPC1", "ERCC1", "HSF1", "PCNA", "NUDT1", "GSS", "CDKN1B", "DAXX", "JUN", "GCLC", "ALAD", "MMP9")
GOBP_OLIGODENDROCYTE_DEVELOPMENT	0.832168	1	0.0204894	0.631224	0.946043	32	c("CLU", "ID4", "MECP2", "GPM6B", "ERCC2", "PLP1", "CERS5", "B4GALT5", "MIOS", "WASF3", "EIF2B2", "SOX10", "CNTN2", "PTEN")
GOBP_TOLL_LIKE_RECEPTOR_4_SIGNALING_PATHWAY	0.796204	0.989196	0.0230828	0.636984	0.946175	27	c("DAB2IP", "ECSIT", "APPL2", "NFKBIA", "ZNRF1", "PIK3R1", "IRAK1", "TRAF6")
GOBP_AMINOGLYCAN_METABOLIC_PROCESS	0.961039	1	0.00918594	0.613422	0.946612	74	c("CLTC", "HEXA", "ST3GAL3", "B3GNT4", "ABCC5", "EXT2", "GUSB", "CHST2", "B4GALT5", "HYAL3", "ST3GAL4", "EXT1", "GLB1", "NFKB1", "B4GALT4", "GLCE", "PXYLP1", "ST3GAL2", "B4GALT7", "GAL3ST3")
GOBP_NEGATIVE_REGULATION_OF_PEPTIDE_SECRETION	0.813187	0.99488	0.0218679	0.633328	0.946647	30	c("PPP3CA", "MIDN", "PFKL", "GNAZ", "ENY2", "HADH", "JAGN1", "VSNL1", "CHGA", "PDE8B", "ADRA2A")
GOBP_ACTIVATION_OF_PROTEIN_KINASE_ACTIVITY	0.887113	1	0.016275	0.62395	0.946701	44	c("PPIA", "COPS8", "STK11", "PDPK1", "PHB2", "MARK2", "TOM1L1", "FGF1", "STRADA", "ITGB1BP1", "AGT", "IRAK1", "NTRK3", "ADRA2A", "TGFB2", "TRAF6")
GOBP_RESPONSE_TO_MONOSACCHARIDE	0.987013	1	0.00523322	0.608282	0.946866	115	c("PRKACA", "CDK16", "PPP3CA", "SELENOT", "C2CD2L", "MPC2", "TXN2", "PPP3CB", "RBM4", "XBP1", "PFKL", "KAT5", "SELENOS", "HIF1A", "OSBP", "SYBU", "RAB11FIP5", "STXBP4", "CDKN1B", "SIN3A", "ENY2", "PFKFB2", "JAGN1", "EIF2B2", "VSNL1", "PDE8B", "PLCB1", "GCLC", "ADRA2A")
GOBP_HEART_VALVE_MORPHOGENESIS	0.813187	0.99488	0.0218679	0.633502	0.946908	30	c("RHOA", "MTOR", "EMILIN1", "MDM2", "OLFM1", "BMPR1A", "TGFB2")
GOBP_POSITIVE_REGULATION_OF_NEURON_DIFFERENTIATION	0.923077	1	0.0131702	0.619873	0.947039	54	c("RHOA", "EIF4G1", "MAP1B", "NCOA1", "GPRC5B", "ARHGEF2", "MMD", "TCF3", "TCF4", "SIN3A", "ETV5", "TCF12", "BRINP2", "ZEB1", "NBL1", "RARA", "SHOC2")
GOBP_DETECTION_OF_BIOTIC_STIMULUS	0.769231	0.976214	0.0249901	0.640206	0.947143	25	c("HLA-B", "ATF2", "NAIP", "SCARB1", "HLA-A", "CDHR2", "CD1D", "SMO")
GOBP_REGULATION_OF_PEPTIDYL_SERINE_PHOSPHORYLATION	0.952048	1	0.0102389	0.614727	0.947149	70	c("HSP90AB1", "HSP90AA1", "EIF4G1", "GSK3A", "IP6K2", "PWP1", "PPM1F", "INPP5K", "NSD1", "HAX1", "NCK2", "TBK1", "PFN2", "BAG4", "TNKS1BP1", "GADD45A", "SNCA", "STK4", "NCK1", "SMYD3", "NTRK3", "DMTN", "MTCP1")
GOBP_ANTERIOR_POSTERIOR_PATTERN_SPECIFICATION	0.982018	1	0.00617356	0.609747	0.947457	105	c("CTNNB1", "ATP6AP2", "TMED2", "PBX1", "SSBP3", "GRSF1", "ABI1", "BHLHE40", "SKI", "CRKL", "FUZ", "GDF11", "PLXNA2", "KDM2B", "POGLUT1", "TDRD7", "PSEN1", "KAT2A", "BHLHE41", "HIPK2", "BMPR1A", "COBL", "SMO", "CRB2", "TDRKH")
GOBP_EMBRYONIC_HEART_TUBE_DEVELOPMENT	0.886114	1	0.0163561	0.624114	0.947869	45	c("CDC42", "CTNNB1", "TMED2", "MICAL2", "HIF1A", "PKD2", "PSEN1", "CLUAP1", "MED1", "NDRG4", "SMO")
GOBP_RENAL_SYSTEM_DEVELOPMENT	0.999001	1	0.0014427	0.603567	0.947905	195	c("RHOA", "WDPCP", "CTNNB1", "MAGED1", "ARL3", "PPP3CA", "BAG6", "PBX1", "ILK", "PKD1", "FLCN", "TRAF3IP1", "APH1A", "ODC1", "TSC1", "C1GALT1", "SEC61A1", "ASS1", "STAT1", "MTSS1", "IFT20", "TRAF3IP2", "PKD2", "ASXL1", "ARG2", "FGF1", "GDF11", "WFS1", "ITGA3", "ZNG1A", "CITED1", "EXT1", "AGT", "PTCH1", "NIPBL", "SULF2", "MYO1E", "RARA", "MMP9", "SMO", "ARID5B", "NUP107", "NFIA")
GOBP_NEGATIVE_REGULATION_OF_ADAPTIVE_IMMUNE_RESPONSE	0.782218	0.978862	0.0240742	0.638162	0.947925	27	c("NDFIP1", "PPP3CB", "PTPN6", "THOC1", "TRIM27", "SAMSN1", "ZBTB7B")
GOBP_MOLTING_CYCLE_PROCESS	0.893107	1	0.0157838	0.623642	0.94797	47	c("CTNNB1", "HDAC2", "LDB2", "HDAC1", "DNASE1L2", "ERCC2", "FUZ", "SAV1", "EXT1", "NOM1", "SMO", "TGFB2")
GOBP_POSITIVE_REGULATION_OF_PEPTIDYL_SERINE_PHOSPHORYLATION	0.911089	1	0.0142522	0.622013	0.948093	50	c("HSP90AB1", "HSP90AA1", "EIF4G1", "GSK3A", "IP6K2", "HAX1", "TBK1", "PFN2", "BAG4", "TNKS1BP1", "SNCA", "STK4", "SMYD3", "NTRK3", "MTCP1")
GOBP_REGULATION_OF_CELL_CYCLE_CHECKPOINT	0.808192	0.99488	0.0222268	0.63447	0.948354	30	c("XRCC3", "PPP1R10", "CUL4A", "THOC5", "TELO2", "ANAPC15", "THOC1", "MAD1L1", "RPA2", "FEM1B", "BRCC3", "DYNC1LI1", "RNASEH2B", "WDR76")
GOBP_CELLULAR_RESPONSE_TO_CARBOHYDRATE_STIMULUS	0.966034	1	0.00855469	0.612658	0.9485	86	c("PRKACA", "CDK16", "PPP3CA", "SELENOT", "C2CD2L", "MPC2", "PPP3CB", "RBM4", "XBP1", "KAT5", "HIF1A", "OSBP", "SYBU", "RAB11FIP5", "STXBP4", "SIN3A", "ENY2", "JAGN1", "MAP2K4", "VSNL1", "ZFP36L1", "PDE8B", "PLCB1", "GCLC", "ADRA2A")
GOBP_FAT_CELL_DIFFERENTIATION	0.996004	1	0.00288973	0.606357	0.948503	146	c("HNRNPU", "CLIP3", "CTBP1", "BSCL2", "FBXO9", "XBP1", "FLCN", "GPS2", "ID4", "SIRT2", "CCDC85B", "SDF4", "CARM1", "ATF2", "ID2", "SYAP1", "ERAP1", "ZNF385A", "PTGR3", "ASXL1", "ZBTB7A", "CDS1", "INSIG1", "TLCD3B", "ALDH6A1", "TRIB2", "SLC39A13", "ZFP36L2", "BBS2", "CTBP2", "SAV1", "MED1", "ZFP36L1", "FNDC5", "NIPBL", "STK4", "PLCB1", "SORT1", "ARID5B", "RORA", "PPARD", "ZBTB7B", "GNB3", "AAMDC"…
GOBP_CELL_CELL_ADHESION_VIA_PLASMA_MEMBRANE_ADHESION_MOLECULES	0.995005	1	0.00323244	0.605805	0.948525	153	c("NPTN", "PCDHGB7", "CADM2", "PTPRS", "SPARCL1", "PKD1", "ATP2C1", "RIC8A", "ADGRL1", "CLDN15", "PCDHGC3", "AMIGO1", "ESAM", "PTPN23", "TENM2", "ITGB1", "PCDHB4", "PCDHGA7", "PTPRM", "ITGA3", "PCDHGA3", "CDHR2", "PCDH1", "LRFN3", "PCDHAC2", "CXADR", "CLDN12", "NTNG2", "PIK3CB", "NECTIN1", "CRB2", "MYADM", "TGFB2", "CNTN2", "ALCAM")
GOBP_EYE_MORPHOGENESIS	0.981019	1	0.00634596	0.610634	0.948777	104	c("THY1", "CTNNB1", "MFN2", "ROM1", "STAU2", "C12orf57", "HMGN1", "SKI", "HIF1A", "LARGE1", "STAT3", "SP3", "GDF11", "SHROOM2", "KDM2B", "ABI2", "PTPRM", "TDRD7", "HIPK2", "NIPBL", "ZEB1", "NDP", "NECTIN1", "CRB2", "PHACTR4", "COL5A1")
GOBP_NEURAL_CREST_CELL_DIFFERENTIATION	0.932068	1	0.0123167	0.617738	0.949131	63	c("RPS7", "OTUD5", "CDC42", "MAPK3", "MAPK1", "KLHL12", "PEF1", "HIF1A", "FBXL17", "SEMA7A", "FAM172A", "ANXA6", "TAPT1", "SEMA6A", "SEMA5A", "SEMA4G", "EXT1", "BMPR1A")
GOBP_L_ALPHA_AMINO_ACID_TRANSMEMBRANE_TRANSPORT	0.872128	1	0.0174698	0.625153	0.949448	45	c("SLC38A10", "SLC38A3", "SLC7A7", "SLC25A29", "SLC6A9", "SLC7A5", "ITGB1", "SLC15A4", "PSEN1", "SLC25A26", "SLC1A3", "SLC7A8", "SLC1A4")
GOBP_MIRNA_METABOLIC_PROCESS	0.918082	1	0.013628	0.620231	0.949613	57	c("DDX5", "ELOB", "SREBF2", "HIF1A", "SND1", "HRAS", "NFIB", "STAT3", "PARN", "KHSRP", "JUN", "NFKB1", "BMPR1A", "RARA", "PPARD", "TGFB2")
GOBP_POSITIVE_REGULATION_OF_ADAPTIVE_IMMUNE_RESPONSE	0.928072	1	0.0127011	0.618573	0.949877	62	c("CD81", "CYRIB", "HLA-B", "BTK", "PMS2", "KMT5B", "AKIRIN2", "TYK2", "HLA-A", "IL6ST", "MSH2", "KMT5C", "NSD2", "CD1D", "ULBP1", "TRAF6")
GOBP_POSITIVE_REGULATION_OF_CELL_JUNCTION_ASSEMBLY	0.926074	1	0.0128902	0.618294	0.949986	63	c("THY1", "RAC1", "STAU2", "ADNP", "TSC1", "PPM1F", "AMIGO1", "EEF2K", "ITGB1BP1", "NLGN3", "AGT", "CBLN2")
GOBP_NEGATIVE_REGULATION_OF_DNA_RECOMBINATION	0.789211	0.983229	0.0235793	0.636788	0.950031	29	c("NDFIP1", "H1-0", "TERF2", "UBQLN4", "KAT5", "MSH6", "KMT5A", "THOC1", "MSH2", "MAGEF1", "H1-2", "SMCHD1", "FBH1")
GOBP_REGULATION_OF_POSTSYNAPTIC_MEMBRANE_POTENTIAL	0.954046	1	0.0100128	0.614266	0.950065	83	c("GABBR1", "PPP3CA", "GSK3A", "TBC1D24", "RAB3GAP1", "GSK3B", "TMEM25", "MPP2", "MECP2", "RELN", "CDK5", "P2RX4", "DMPK", "GRIK5", "NLGN3", "SEZ6", "SNCA", "SLC8A2", "STX1B", "MTMR2", "SSH1", "TMEM108", "SLC29A1", "PTEN")
GOBP_PHOSPHOLIPASE_C_ACTIVATING_G_PROTEIN_COUPLED_RECEPTOR_SIGNALING_PATHWAY	0.896104	1	0.0155349	0.622762	0.950137	52	c("GNB1", "GNA11", "INPP5A", "AGT", "CHGA", "PLCB1", "ADRA2A", "ORAI1")
GOBP_NEPHRON_DEVELOPMENT	0.969031	1	0.00815592	0.612875	0.950245	94	c("CTNNB1", "MAGED1", "PPP3CA", "PBX1", "ILK", "PKD1", "SEC61A1", "STAT1", "MTSS1", "PKD2", "ASXL1", "FGF1", "ITGA3", "CITED1", "EXT1", "AGT", "PTCH1", "SULF2", "MYO1E", "SMO", "NUP107")
GOBP_ORGANOPHOSPHATE_CATABOLIC_PROCESS	0.972028	1	0.00773927	0.61233	0.950359	97	c("VCP", "PRDX6", "SUCLA2", "HPRT1", "NT5C2", "ACOT7", "PNPLA6", "ABHD12", "NUDT4", "PDXP", "PLCG1", "GDPD3", "FITM2", "ABHD6", "SCARB1", "DERA", "CNP", "NT5M", "PDE4B", "NUDT16", "TDG", "ENTPD5", "ITPA", "IDH1", "PDE8B", "GPCPD1", "PLCB1", "ENTPD2")
GOBP_ROOF_OF_MOUTH_DEVELOPMENT	0.915085	1	0.0138978	0.620496	0.95066	58	c("WDPCP", "ANP32B", "SKI", "WFIKKN1", "CDK20", "GDF11", "INSIG1", "BMPR1A", "ARID5B", "TGFB2", "BCOR", "PLEKHA1")
GOBP_DIGESTIVE_SYSTEM_DEVELOPMENT	0.956044	1	0.0097825	0.614154	0.950816	86	c("VPS52", "WDPCP", "CTNNB1", "PKD1", "C1GALT1", "HIP1R", "ID2", "HIF1A", "OTC", "SRP54", "ASS1", "CRKL", "CBFA2T2", "IL6ST", "SRC", "SAV1", "EXT1", "NIPBL", "COBL")
GOBP_ESTABLISHMENT_OR_MAINTENANCE_OF_BIPOLAR_CELL_POLARITY	0.839161	1	0.0199742	0.628784	0.950938	40	c("RHOA", "CDC42", "WDR1", "ILK", "ERBIN", "PDCD6IP", "MARK2", "IFT20", "EZR", "MSN", "FSCN1", "CAMSAP3", "LIN7C", "LLGL1", "LIN7B", "PALS1", "MTCL1", "CRB2", "ANK1", "PARD3")
GOBP_POSITIVE_REGULATION_OF_T_CELL_MEDIATED_IMMUNITY	0.782218	0.978862	0.0240742	0.638931	0.951065	28	c("CD81", "CYRIB", "HLA-B", "HLA-A", "CD1D", "ULBP1", "TRAF6", "MALT1", "PVR")
GOBP_SENSORY_PERCEPTION_OF_LIGHT_STIMULUS	0.988012	1	0.00502537	0.608744	0.951115	138	c("PITPNA", "ARRB1", "ROM1", "PPT1", "RAX2", "ABLIM1", "OPA1", "TIMP3", "EML2", "ZNF513", "UNC119", "PDE6D", "CCDC66", "WFS1", "CACNB2", "CHM", "BBS2", "RDH11", "CRYZ", "RLBP1", "NDP", "DRAM2", "GRM8", "PDCL", "NR2E1", "CRB2")
GOBP_PHOSPHOLIPID_TRANSLOCATION	0.782218	0.978862	0.0240742	0.637556	0.951178	29	c("ATP9A", "TMEM30A", "ATP11A", "CLPTM1L", "ABCB4", "PLSCR4", "PLSCR3", "TMEM41B", "SLC66A2")
GOBP_RESPONSE_TO_FIBROBLAST_GROWTH_FACTOR	0.93007	1	0.01251	0.617902	0.951219	68	c("NPTN", "CTNNB1", "GRB2", "CRKL", "CEP57", "FUZ", "SETX", "FGF1", "CHURC1", "EXT2", "ELK1", "KCNC1", "ZFP36L2", "ITGB1BP1", "EXT1", "ZFP36L1", "SULF2", "GCLC", "SHOC2")
GOBP_EMBRYONIC_ORGAN_MORPHOGENESIS	0.994006	1	0.00354274	0.607819	0.951248	149	c("SOD1", "WDPCP", "CTNNB1", "MAPK3", "TMED2", "MAPK1", "ID2", "MICAL2", "MYO6", "HIF1A", "SLC39A1", "SP3", "PRKRA", "PKD2", "SETD2", "SEC24B", "FUZ", "SLC44A4", "INSIG1", "KDM2B", "PSEN1", "CLUAP1", "HIPK2", "SOBP", "NDRG4", "NIPBL", "MTHFD1", "ZEB1", "SMO", "MMP14", "CRB2")
GOBP_PROTEIN_SUMOYLATION	0.852148	1	0.0190042	0.626999	0.951328	44	c("SUMO2", "CTNNB1", "HMG20A", "ZMIZ2", "SAE1", "CBX4", "RANGAP1", "NSMCE3", "NSMCE4A", "MDM2", "SENP6", "TRIM27", "TOPORS", "PIAS2", "NSMCE1", "HDAC4")
GOBP_PHOTORECEPTOR_CELL_MAINTENANCE	0.781219	0.978862	0.0241448	0.639133	0.951365	28	c("ATP1B2", "CIB2", "BBS2", "SLC2A1", "CROCC", "DRAM2", "CRB2")
GOBP_PRESYNAPSE_ORGANIZATION	0.807193	0.99488	0.0222984	0.63244	0.951614	35	c("EIF4G1", "CHD4", "PPFIA2", "ARF6", "SNAPIN", "SDCBP", "NLGN3", "SNCA", "CBLN2", "LRFN3", "CAP2", "NTNG2")
GOBP_FEEDING_BEHAVIOR	0.903097	1	0.0149447	0.621594	0.951701	57	c("UBE2Q1", "FYN", "GIGYF2", "STAT3", "CFAP20", "UBR3", "TMEM18", "NEGR1", "GNB3", "PEX13", "CNTFR", "CNTN2")
GOBP_NEGATIVE_REGULATION_OF_CYTOSKELETON_ORGANIZATION	0.965035	1	0.00868408	0.613312	0.951716	96	c("STMN1", "SPTBN1", "SPTAN1", "CLIP3", "CAPZB", "MAP1B", "CAPZA2", "FKBP4", "PFN1", "CYRIB", "MTPN", "HIP1R", "ARHGEF2", "APC", "ARHGEF7", "EML2", "INPP5K", "MAPRE1", "KANK1", "DYRK1A", "SPTBN2", "PFN2", "CORO2B", "HDGFL3", "KAT2A", "STMN2", "SPTB", "NUBP1", "MID1IP1", "ARFGEF1", "ARAP1", "TMOD4", "SNCA", "PIK3R1", "TWF1", "WASF2", "TMOD2", "CTNNA2", "PAK2", "DMTN", "APC2", "MYADM", "MAP2", "SSH…
GOBP_CARDIAC_VENTRICLE_MORPHOGENESIS	0.839161	1	0.0199742	0.628834	0.951717	41	c("CPE", "FKBP1A", "GSK3A", "HIF1A", "SMARCD3", "MED1", "BMPR1A", "HEG1", "TGFB2")
GOBP_MUSCLE_HYPERTROPHY	0.89011	1	0.0160304	0.623003	0.95182	54	c("BECN1", "PPP3CA", "GSK3A", "RAP1GDS1", "CAMK2D", "MTPN", "HDAC2", "G6PD", "P2RX4", "JARID2", "IL6ST", "MAP2K4", "AGT", "TWF1", "HDAC4", "LMNA", "PAK2")
GOBP_FATTY_ACID_BETA_OXIDATION	0.886114	1	0.0163561	0.623517	0.951855	53	c("ECHS1", "AUH", "CRAT", "HADHA", "ACAD10", "LONP2", "PEX5", "IVD", "ABCD3", "DECR1", "ACOX3", "ACAA1", "HADH", "ECI2", "ACAD11", "ETFA", "ETFDH", "ECHDC1", "ACAA2", "BDH2", "CPT2", "PEX7", "PPARD", "AMACR")
GOBP_RETINA_HOMEOSTASIS	0.883117	1	0.016598	0.624982	0.9519	49	c("SOD1", "PRDX1", "ATP1B2", "CCDC66", "HSPB1", "CIB2", "BBS2", "SLC2A1", "CROCC", "NDP", "DRAM2", "CRB2")
GOBP_STRIATED_MUSCLE_TISSUE_DEVELOPMENT	0.991009	1	0.00434551	0.608768	0.951983	144	c("HNRNPU", "FKBP1A", "PRKAR1A", "CDC42", "NDUFV2", "LUC7L", "GSK3A", "PRMT1", "MTPN", "SIRT2", "TSC1", "MTOR", "ID2", "SKI", "G6PD", "LARGE1", "IFT20", "EGLN1", "ITGB1", "JARID2", "KAT2A", "SAV1", "PLEC", "MED1", "MAP2K4", "NDRG4", "BMPR1A", "CXADR", "LMNA", "RARA", "HEG1", "IFRD1", "RPL3L", "TGFB2")
GOBP_POSITIVE_REGULATION_OF_BONE_MINERALIZATION	0.776224	0.978862	0.0244974	0.639575	0.952023	28	c("ATP2B1", "GPM6B", "RXRB", "RXRA", "SLC20A2", "BMPR1A", "SMAD3", "FAM20C")
GOBP_PERIPHERAL_NERVOUS_SYSTEM_DEVELOPMENT	0.838162	1	0.020048	0.628494	0.952182	42	c("SOD1", "PPP3R1", "ILK", "NDRG1", "SIRT2", "SERPINI1", "SKI", "CDK5", "UGT8", "SLC5A3", "PLEC", "PALS1", "ALDH3A2", "NAB1", "PARD3", "SOX10", "ITGB4")
GOBP_CARDIAC_MUSCLE_CELL_DIFFERENTIATION	0.917083	1	0.0137184	0.618808	0.952293	67	c("HNRNPU", "GSK3A", "TSC1", "MTOR", "G6PD", "LARGE1", "IFT20", "ITGB1", "KAT2A", "PLEC", "MAP2K4", "BMPR1A", "CXADR", "LMNA", "RARA")
GOBP_CARDIOCYTE_DIFFERENTIATION	0.953047	1	0.0101264	0.614812	0.952485	89	c("HNRNPU", "CDC42", "MAPK3", "GSK3A", "MAPK1", "TSC1", "MTOR", "G6PD", "DHX36", "LARGE1", "PDCD4", "IFT20", "ITGB1", "KAT2A", "PLEC", "MAP2K4", "BMPR1A", "CXADR", "LMNA", "RARA")
GOBP_PROTEOGLYCAN_METABOLIC_PROCESS	0.886114	1	0.0163561	0.622795	0.95252	55	c("CTNNB1", "TM9SF2", "HEXA", "HS6ST1", "CHST10", "BTK", "CANT1", "EXT2", "GUSB", "EXTL2", "EXT1", "B3GAT2", "GLB1", "SULF2", "GLCE", "PXYLP1", "B4GALT7", "GAL3ST3")
GOBP_CARDIAC_SEPTUM_DEVELOPMENT	0.914086	1	0.013987	0.619268	0.952624	66	c("MATR3", "TAB1", "DCTN5", "HECTD1", "CRELD1", "LMO4", "EGLN1", "LUZP1", "MDM2", "SAV1", "ANK2", "PARVA", "BMPR1A", "NSD2", "HEG1", "SMO", "NRP2", "TGFB2")
GOBP_REGULATION_OF_OSSIFICATION	0.927073	1	0.0127959	0.618169	0.952821	71	c("MAPK3", "ATP2B1", "PBX1", "MAPK1", "ANKH", "HIF1A", "GPM6B", "RXRB", "SETD2", "RXRA", "SLC20A2", "KREMEN1", "NIPBL", "BMPR1A")
GOBP_CALCIUM_ION_REGULATED_EXOCYTOSIS	0.834166	1	0.0203426	0.629664	0.952973	41	c("RAB3A", "ARL8B", "PPP3CB", "RAB3GAP1", "SDF4", "SYT3", "VAMP3", "CDK5", "RAP1B", "STXBP1", "STXBP3", "CDK5R2", "HYAL3", "SYT1", "STX1B", "VAMP7", "SYT4", "ADRA2A", "SYT11", "SNAP25", "RAPGEF4")
GOBP_MOLTING_CYCLE	0.884116	1	0.0165176	0.623817	0.953063	54	c("CTNNB1", "HDAC2", "LDB2", "HDAC1", "DNASE1L2", "ERCC2", "FUZ", "SAV1", "EXT1", "NIPBL", "NOM1", "SMO", "TGFB2")
GOBP_NEURAL_RETINA_DEVELOPMENT	0.889111	1	0.0161122	0.622569	0.953192	57	c("GPM6A", "THY1", "ROM1", "ATP2B2", "LARGE1", "STAT3", "SMARCD3", "GDF11", "PTPRM", "PSEN1", "HIPK2", "ACTL6A", "NDP", "CRB2", "TGFB2")
GOBP_MONOCARBOXYLIC_ACID_CATABOLIC_PROCESS	0.945055	1	0.0110006	0.615715	0.953357	87	c("ECHS1", "LPIN2", "AIG1", "PHYH", "HEXA", "AUH", "AKR1A1", "CRAT", "HADHA", "ACAD10", "LONP2", "PEX5", "IVD", "ABCD3", "FAAH", "SLC16A1", "DECR1", "ACOX3", "ACAA1", "HADH", "ECI2", "ACAD11", "HOGA1", "ETFA", "ETFDH", "ECHDC1", "ACAA2", "BDH2", "CPT2", "PEX7", "PPARD", "PEX13", "AMACR")
GOBP_GLIAL_CELL_DEVELOPMENT	0.93007	1	0.01251	0.617978	0.953443	73	c("CLU", "SOD1", "VIM", "PPP3R1", "ILK", "ID4", "NDRG1", "SIRT2", "MECP2", "PHGDH", "SKI", "GPM6B", "CDK5", "ZEB2", "ERCC2", "PLP1", "CERS5", "B4GALT5", "PSEN1", "MIOS", "PLEC", "WASF3", "EIF2B2", "PALS1", "MXRA8", "SMO", "PARD3", "SOX10", "CNTN2", "PTEN", "ITGB4")
GOBP_SEX_DIFFERENTIATION	0.986014	1	0.00543352	0.60946	0.953553	147	c("UBB", "ATN1", "SOD1", "CSDE1", "CTNNB1", "SF1", "FKBP4", "BCL2L2", "PBX1", "CTNNA1", "PKD1", "GDF9", "NCOA1", "DHCR24", "BCL2L1", "WDR48", "ERCC1", "ADAM15", "RRM1", "NUDT1", "CRKL", "EIF2S2", "FLNA", "STAT5B", "PCYT1B", "TAF4", "UBE3A", "MSH2", "SCAPER", "HYAL3", "SPATA2", "SRC", "IDH1", "RHOBTB3", "EIF2B2", "NIPBL", "BMPR1A", "RARA", "LHFPL2", "ADGRG1", "MMP14", "ARID5B", "NUP107")
GOBP_PROTEOGLYCAN_BIOSYNTHETIC_PROCESS	0.822178	0.998263	0.0212182	0.630521	0.953564	40	c("CTNNB1", "TM9SF2", "HS6ST1", "CHST10", "CANT1", "EXT2", "EXTL2", "EXT1", "B3GAT2", "GLCE", "PXYLP1", "B4GALT7", "GAL3ST3")
GOBP_PROTEIN_LOCALIZATION_TO_CELL_JUNCTION	0.911089	1	0.0142522	0.619656	0.953599	67	c("STAU2", "GRIPAP1", "MAPK8IP3", "ARHGAP44", "OGT", "RAP1A", "STAU1", "LAMTOR3", "HRAS", "MAP1A", "RELN", "CDK5", "FLNA", "VCL", "ZDHHC2", "HSPB1", "STX1B", "CACNG7", "NECTIN1", "PAK2", "HEG1", "ABHD17B", "SNAP25", "CGNL1", "C1QL3", "NPTX1")
GOBP_FATTY_ACID_CATABOLIC_PROCESS	0.929071	1	0.0126058	0.618123	0.953667	73	c("ECHS1", "LPIN2", "AIG1", "PHYH", "AUH", "CRAT", "HADHA", "ACAD10", "LONP2", "PEX5", "IVD", "ABCD3", "FAAH", "DECR1", "ACOX3", "ACAA1", "HADH", "ECI2", "ACAD11", "ETFA", "ETFDH", "ECHDC1", "ACAA2", "BDH2", "CPT2", "PEX7", "PPARD", "PEX13", "AMACR")
GOBP_REGULATION_OF_STRIATED_MUSCLE_CELL_DIFFERENTIATION	0.861139	1	0.0183209	0.626885	0.953824	48	c("MORF4L2", "GSK3A", "XBP1", "MTOR", "ATP11A", "HDAC1", "G6PD", "NIBAN2", "DMPK", "KAT2A", "BHLHE41", "HDAC4", "MMP14", "RPL3L", "PARP2", "FOXP1")
GOBP_PROTEIN_PROCESSING	0.984016	1	0.00581458	0.610135	0.953832	141	c("CPE", "PRNP", "PRKACA", "ATP6AP2", "HM13", "PARL", "OGT", "APH1A", "NLRP7", "DHCR24", "ECE2", "STOML2", "SEC11C", "SPPL3", "LONP2", "SNX12", "LGMN", "FXN", "PMPCB", "ENO1", "CYFIP2", "CTSZ", "SLC30A5", "MDM2", "PSEN1", "SRC", "IMMP1L", "SDE2", "PTCH1", "SEC11A", "XIAP", "PISD", "MMP14", "PCSK1N", "S100A10", "RCE1", "ASRGL1", "RHBDD1", "CNTN2", "RNF139")
GOBP_HOMOPHILIC_CELL_ADHESION_VIA_PLASMA_MEMBRANE_ADHESION_MOLECULES	0.951049	1	0.0103505	0.615823	0.954107	90	c("NPTN", "PCDHGB7", "CADM2", "PKD1", "PCDHGC3", "AMIGO1", "ESAM", "PTPN23", "ITGB1", "PCDHB4", "PCDHGA7", "PTPRM", "PCDHGA3", "CDHR2", "PCDH1", "PCDHAC2", "PIK3CB", "NECTIN1")
GOBP_LEARNING	0.955045	1	0.00989821	0.61509	0.954232	95	c("VDAC1", "PPP1R9B", "PPP3CB", "FYN", "PPT1", "CHST10", "DDHD2", "SLC6A1", "TSC1", "RIC8A", "ATAD1", "MECP2", "CIC", "B4GALT2", "HIF1A", "LGMN", "MAP1A", "RELN", "CDK5", "YTHDF1", "IFT20", "SPECC1", "ITGB1", "NPTX2", "PPP1R1B", "SLC12A5", "C1QL1", "NLGN3", "NDRG4", "PDE8B", "SLC8A2", "PLCB1", "SYT11", "SNAP25", "TANC1", "PIAS1", "CNTN2", "PDE1B", "TPBG")
GOBP_REGULATION_OF_MUSCLE_CELL_DIFFERENTIATION	0.939061	1	0.011622	0.616587	0.954242	85	c("MORF4L2", "GSK3A", "CDK9", "RBM4", "XBP1", "SUPT6H", "MECP2", "FOXO4", "AKIRIN2", "MTOR", "ID2", "ATP11A", "HDAC1", "G6PD", "PDCD4", "NIBAN2", "SMARCD3", "EFEMP2", "DMPK", "MED28", "MDM2", "CAMK1", "KAT2A", "BHLHE41", "LAMB1", "BMPR1A", "ZEB1", "HDAC4")
GOBP_LYMPHOCYTE_ACTIVATION_INVOLVED_IN_IMMUNE_RESPONSE	0.956044	1	0.0097825	0.6146	0.954355	99	c("HMGB1", "CD81", "NDFIP1", "AP1G1", "XBP1", "TSC1", "SUPT6H", "PMS2", "KMT5B", "RELB", "ERCC1", "MTOR", "PHF14", "STAT3", "MSH6", "RNF8", "MEN1", "SLC15A4", "THOC1", "MSH2", "PLCL2", "PSEN1", "SOCS5", "KMT5C", "NSD2", "VAMP7", "RARA", "RORA", "ZBTB7B")
GOBP_OUTFLOW_TRACT_MORPHOGENESIS	0.876124	1	0.0171554	0.62615	0.954398	50	c("CDC42", "CTNNB1", "ILK", "ATF2", "HIF1A", "CRKL", "SEC24B", "NIPBL", "PARVA", "BMPR1A", "NRP2", "TGFB2")
GOBP_BROWN_FAT_CELL_DIFFERENTIATION	0.765235	0.975498	0.0252713	0.639732	0.954424	29	c("HNRNPU", "FLCN", "ALDH6A1", "SLC39A13", "FNDC5", "ZBTB7B")
GOBP_SMAD_PROTEIN_SIGNAL_TRANSDUCTION	0.876124	1	0.0171554	0.625614	0.954488	52	c("SPTBN1", "VIM", "SUB1", "ZMIZ2", "HEXA", "EID2", "NUP93", "TOB1", "SKI", "FAM89B", "GDF11", "CITED1", "HIPK2", "JUN", "PBLD", "BMPR1A")
GOBP_SUPEROXIDE_METABOLIC_PROCESS	0.782218	0.978862	0.0240742	0.634415	0.954587	35	c("GSTP1", "SOD1", "PRDX1", "CCS", "NFE2L2", "CBS", "DHFR", "CYB5R4", "AATF", "HVCN1")
GOBP_REGULATION_OF_NCRNA_TRANSCRIPTION	0.882118	1	0.0166782	0.62308	0.95462	58	c("DDX5", "MACROH2A1", "WDR82", "SREBF2", "MARS1", "PWP1", "MTOR", "HIF1A", "DEDD", "NFIB", "STAT3", "SIRT7", "MEPCE", "MACROH2A2", "JUN", "BMPR1A", "RARA", "PPARD", "DDX11", "TGFB2")
GOBP_ENSHEATHMENT_OF_NEURONS	0.956044	1	0.0097825	0.615188	0.954627	96	c("CLU", "SOD1", "EPB41L3", "CTNNB1", "PPP3R1", "NRDC", "DEGS1", "ILK", "GNPAT", "HEXA", "ID4", "NDRG1", "ORMDL3", "SIRT2", "TSC1", "MTOR", "SKI", "GPM6B", "CYFIP1", "AMIGO1", "LARGE1", "TNFRSF21", "UGT8", "ERCC2", "EIF2AK3", "GALC", "PLP1", "ATRN", "QKI", "B4GALT5", "TMEM163", "MIOS", "PLEC", "ANK2", "WASF3", "EIF2B2", "PALS1", "SBF2", "FIG4", "RARA", "MTMR2", "PPARD", "NAB1", "PARD3", "SERINC5"…
GOBP_REGULATION_OF_MUSCLE_HYPERTROPHY	0.781219	0.978862	0.0241448	0.634561	0.954806	35	c("BECN1", "PPP3CA", "GSK3A", "CAMK2D", "MTPN", "G6PD", "P2RX4", "JARID2", "IL6ST", "AGT", "TWF1", "LMNA", "PARP2", "FOXP1", "SMAD3")
GOBP_MESODERM_DEVELOPMENT	0.902098	1	0.0150299	0.620456	0.954831	67	c("GPI", "PRKAR1A", "PRKACA", "CTDNEP1", "SSBP3", "BTK", "TXNRD1", "NF2", "EXOC4", "SETD2", "ITGB1", "TWSG1", "EXT2", "GDF11", "POGLUT1", "ITGA3", "EXT1", "ZFP36L1", "RPS6KA6", "BMPR1A")
GOBP_REGULATION_OF_NEURON_MIGRATION	0.764236	0.975498	0.0253416	0.640045	0.954891	29	c("TBC1D24", "DAB2IP", "SHTN1", "NSMF", "ARHGEF2", "STAT3", "RELN", "FLNA", "SEMA6A", "NIPBL", "CTNNA2", "NTNG2", "ADGRG1")
GOBP_MATURATION_OF_5_8S_RRNA	0.749251	0.974547	0.0263947	0.642875	0.954926	27	c("EXOSC10", "NOL9", "MTREX", "NOP14", "NSA2", "KRI1", "EIF6", "RRS1", "UTP20", "LAS1L", "EXOSC7")
GOBP_LACTATION	0.745255	0.97364	0.0266755	0.644316	0.955226	26	c("NME1", "DDR1", "XBP1", "NCOA1", "HIF1A", "NEURL1", "STAT5B", "CDO1", "MED1", "ZBTB7B", "SLC29A1", "CAV1")
GOBP_REGULATION_OF_INSULIN_SECRETION	0.95005	1	0.010461	0.615761	0.955273	95	c("PFKM", "PRKAR1A", "PRKACA", "CDK16", "PPP3CA", "C2CD2L", "MPC2", "PPP3CB", "TARDBP", "MIDN", "GNA11", "PFKL", "KCNA5", "GNAZ", "LRRC8A", "HIF1A", "OSBP", "SYBU", "SLC16A1", "STXBP4", "ENY2", "HADH", "PFKFB2", "JAGN1", "VSNL1", "MCU", "CHGA", "PDE8B", "PLCB1", "ADRA2A", "TM7SF3", "ORAI1", "SNAP25", "RAPGEF4", "MYRIP", "PTPN11", "LRP5")
GOBP_POSITIVE_REGULATION_OF_MUSCLE_CELL_DIFFERENTIATION	0.815185	0.995696	0.021724	0.631198	0.955294	41	c("MORF4L2", "RBM4", "MTOR", "ATP11A", "NIBAN2", "SMARCD3", "EFEMP2", "MDM2", "CAMK1", "KAT2A", "LAMB1", "MMP14", "PARP2", "PIAS1", "LAMC1")
GOBP_POSITIVE_REGULATION_OF_OXIDOREDUCTASE_ACTIVITY	0.754246	0.975498	0.0260438	0.641791	0.955322	28	c("APOE", "TERF2", "POR", "HIF1A", "SCARB1", "FXN", "AGT", "SNCA", "DHFR", "PIK3CB", "NUS1")
GOBP_INNATE_IMMUNE_RESPONSE_ACTIVATING_CELL_SURFACE_RECEPTOR_SIGNALING_PATHWAY	0.811189	0.99488	0.0220116	0.631766	0.955447	40	c("PJA2", "FYN", "DAB2IP", "ECSIT", "APPL2", "NFKBIA", "ZNRF1", "SRC", "PIK3R1", "IRAK1", "PAK2", "TRAF6")
GOBP_MAMMARY_GLAND_MORPHOGENESIS	0.768232	0.975498	0.0250604	0.63925	0.955499	30	c("DDR1", "PHB2", "CAPN1", "SRC", "MED1", "PTCH1", "NFKB1", "LRP5", "CAV1")
GOBP_POSITIVE_REGULATION_OF_MAP_KINASE_ACTIVITY	0.866134	1	0.0179363	0.626377	0.955654	52	c("MAP3K10", "DAB2IP", "MAP4K2", "DVL3", "HRAS", "MAP2K7", "FGF1", "SASH1", "TPD52L1", "MAP3K5", "MAP3K12", "IRAK1", "NTRK3", "MAP3K11", "ADRA2A", "TRAF6")
GOBP_POSITIVE_REGULATION_OF_BIOMINERAL_TISSUE_DEVELOPMENT	0.765235	0.975498	0.0252713	0.639503	0.955878	30	c("ATP2B1", "GPM6B", "RXRB", "RXRA", "SLC20A2", "BMPR1A", "SMAD3", "FAM20C")
GOBP_DEVELOPMENT_OF_PRIMARY_FEMALE_SEXUAL_CHARACTERISTICS	0.89011	1	0.0160304	0.622533	0.955958	62	c("UBB", "SOD1", "CTNNA1", "GDF9", "BCL2L1", "STAT5B", "PCYT1B", "TAF4", "UBE3A", "SCAPER", "HYAL3", "SRC", "IDH1", "EIF2B2", "LHFPL2", "MMP14", "ARID5B", "NUP107")
GOBP_OLEFINIC_COMPOUND_METABOLIC_PROCESS	0.939061	1	0.011622	0.617039	0.95599	90	c("GSTP1", "FADS2", "PTGES3", "ABHD12", "FADS1", "PTGES2", "FAAH", "ABHD6", "STAT5B", "PNPLA2", "ACAA1", "MGLL", "DKK3", "RDH11", "DHRS4L2", "DGAT2", "DAGLB", "AKR1C2", "PNPLA4", "CYP2D6", "GRIN1")
GOBP_INTERLEUKIN_2_PRODUCTION	0.77023	0.97693	0.0249197	0.638789	0.956135	31	c("SPTBN1", "PRNP", "STOML2", "KAT5", "EZR", "STAT5B", "PDE4B", "TRIM27", "CD83", "GLMN", "TRAF6", "HOMER3", "MALT1")
GOBP_REGULATION_OF_SYSTEM_PROCESS	0.999001	1	0.0014427	0.606236	0.956178	289	c("CALM2", "CALM3", "HSP90AA1", "YWHAE", "APOE", "THRA", "RHOA", "SOD1", "PRKACA", "SCN2B", "BECN1", "PPP3CA", "ATP2B1", "NRDC", "GSK3A", "SCN1B", "CRY2", "CAMK2D", "C12orf57", "MTPN", "GDF9", "TBC1D24", "CELF2", "ORMDL3", "FMR1", "TMEM25", "GSTO1", "ATP2B2", "MECP2", "KCNA5", "HIP1R", "G6PD", "KCNIP2", "ADORA2B", "FAAH", "ATP1B2", "INPP5K", "STK39", "ENO1", "TMEM38A", "RELN", "ANXA6", "TNFRSF21"…
PDE4B, "JUP", "SELENON", "LPCAT3", "NUP155", "KCNH2", "ANK2", "NLGN3", "WASF3", "AGT", "POMC", "CACNB1", "TWF1", "TMEM38B", "GTF2IRD1", "CHGA", "SLC8A2", "CXADR", "STX1B", "HDAC4", "FIG4", "LMNA", "ADRA2A", "MTMR2", "EHD3", "TMEM161B", "SSH1", "TGFB2", "SCN4B", "PARD3", "KCNMB4", "TMEM108", "BEGAIN", "PARP2", "SOX10", "PTEN")
GOBP_NEGATIVE_REGULATION_OF_CELL_CYCLE_G2_M_PHASE_TRANSITION	0.803197	0.99308	0.0225843	0.632249	0.956178	40	c("VPS4A", "RAD21", "FHL1", "MACROH2A1", "FOXO4", "USP47", "NABP2", "TRIM39", "FZR1", "PINX1", "RAD50", "PABIR1", "MIIP", "CCNG1", "TOPBP1", "BRCC3", "RINT1", "CHFR")
GOBP_POSITIVE_REGULATION_OF_ALPHA_BETA_T_CELL_ACTIVATION	0.771229	0.977093	0.0248494	0.63712	0.956309	33	c("CD81", "RHOA", "AP3D1", "CBFB", "TYK2", "HLA-A", "SOCS5", "RARA", "CD83", "ZBTB7B")
GOBP_PYRIMIDINE_NUCLEOTIDE_METABOLIC_PROCESS	0.761239	0.975498	0.0255523	0.639899	0.956469	30	c("NME1", "NME7", "CMPK1", "PRPS1", "UCKL1", "UCK1", "AK5", "AK3", "NT5M", "TDG", "ENTPD5", "CTPS2", "SMUG1", "DHODH", "TBPL1")
GOBP_LIPID_MODIFICATION	0.972028	1	0.00773927	0.613458	0.956499	126	c("ECHS1", "DGKZ", "PHYH", "GBA2", "AUH", "PIP4P1", "AGK", "CRAT", "ADH5", "SACM1L", "HADHA", "ACAD10", "LONP2", "PEX5", "IVD", "ABCD3", "INPP5A", "INPP5K", "APPL2", "PORCN", "MTMR1", "MTMR3", "PLPP1", "PLPP3", "DECR1", "INPP5E", "ACOX3", "ACAA1", "HADH", "LPCAT3", "ECI2", "ST3GAL4", "DGKD", "ACAD11", "PIP4P2", "ETFA", "ADIPOR2", "ETFDH", "ECHDC1", "FIG4", "ACAA2", "BDH2", "ST3GAL2", "CPT2", "MTM…
GOBP_INORGANIC_ANION_TRANSMEMBRANE_TRANSPORT	0.914086	1	0.013987	0.619829	0.956499	74	c("SLC37A4", "SLC25A3", "SLC25A11", "ANKH", "SLC6A1", "LRRC8A", "SLC20A1", "CLCC1", "TTYH3", "CLCN6", "SLC25A14", "SLC5A6", "TTYH2", "TTYH1", "SLC20A2", "SLC12A5", "CLCN4", "SLC1A3", "ANO10")
GOBP_MITOCHONDRIAL_RNA_METABOLIC_PROCESS	0.761239	0.975498	0.0255523	0.639939	0.956529	30	c("GRSF1", "TRIT1", "SLC25A33", "LRPPRC", "SUPV3L1", "POLRMT", "TRMT10C", "PRORP", "CDK5RAP1", "FASTKD3", "FASTKD2")
GOBP_FATTY_ACYL_COA_METABOLIC_PROCESS	0.74026	0.97243	0.0270265	0.643962	0.956542	27	c("TECR", "ACOT7", "PPT1", "HSD17B12", "FITM2", "ACSL1", "FAR1", "ELOVL4", "DGAT2", "ACSL6")
GOBP_SKELETAL_SYSTEM_DEVELOPMENT	0.999001	1	0.0014427	0.606334	0.956603	298	c("GNAS", "ATP6AP1", "THRA", "RHOA", "PAFAH1B1", "CTNNB1", "UFD1", "PRDX1", "MAPK3", "RPL13", "ZFAND5", "PPIB", "PBX1", "ANKH", "PKD1", "HEXA", "GNA11", "DDRGK1", "CHADL", "SLC38A10", "ATF2", "WDR48", "SNX10", "MEF2D", "SKI", "HIF1A", "WFIKKN1", "SLC39A1", "PBXIP1", "PLS3", "NFIB", "WDR5", "LARGE1", "ZNF219", "SP3", "PRKRA", "ANXA6", "TAPT1", "CDK20", "ASXL1", "LNPK", "ADAMTS4", "SETD2", "FUZ", "…
PSEN1, "KAT2A", "SRC", "BBS2", "CBS", "EXT1", "USP1", "TTC9", "NIPBL", "TMEM38B", "BMPR1A", "RAI1", "WWOX", "MTHFD1", "ZEB1", "NSD2", "SULF2")
GOBP_TRNA_METHYLATION	0.748252	0.973812	0.0264649	0.642693	0.956664	28	c("WDR6", "METTL2B", "THUMPD3", "TRMT10C", "TRMT9B", "NSUN6", "TRMT1L", "TRMT61A")
GOBP_MUSCLE_STRUCTURE_DEVELOPMENT	1	1	0	0.605374	0.956718	390	c("MYL6", "DDX5", "CD81", "MYL6B", "HNRNPU", "MORF4L2", "RHOA", "FKBP1A", "PRKAR1A", "CTNNB1", "WDR1", "SMARCA2", "SMARCC2", "PPP3CA", "SMARCD2", "BTBD1", "FHL1", "ACTN4", "ADARB1", "LUC7L", "GSK3A", "PPP3CB", "CDK9", "RBM4", "COPRS", "AKIRIN1", "XBP1", "USP2", "MTPN", "IGSF8", "EID2", "SIRT2", "TSC1", "KAT5", "NR1D2", "SUPT6H", "MECP2", "FOXO4", "KMT5B", "LRRC8A", "HDGFL2", "AKIRIN2", "MTOR", "M…
SMARCC1, "ZBTB18", "CRYAB", "LARGE1", "ASS1", "PDCD4", "CHKB", "NEURL1", "SMARCD1", "MED20", "TAGLN", "CDK5", "SMARCE1", "UTRN", "IFT20", "NIBAN2", "EGLN1", "SMARCD3", "EFEMP2", "ITGB1", "DMPK", "MED28", "MDM2", "EHD1", "PDLIM7", "QKI", "CAMK1", "EVC", "SELENON", "KAT2A", "BCL9L", "BHLHE41", "BTG1", "MAP3K5", "LAMB1", "PLEC", "ANK2", "MED1", "MAP2K4", "ZFP36L1", "TMOD4", "ACTL6A", "SMYD3", "BMPR1…
DOCK1, "HEG1", "SMO", "MMP14", "IFRD1", "ARID5B", "HIF1AN", "RORA", "PPARD", "RCAN1", "RPL3L", "TGFB2", "TRIP4", "GLMN", "CNTFR")
GOBP_MONOATOMIC_ANION_TRANSPORT	0.948052	1	0.0106795	0.616123	0.95672	99	c("PRNP", "VDAC1", "VDAC3", "AHCYL1", "VDAC2", "SLC6A1", "LRRC8A", "CLNS1A", "CLCC1", "TTYH3", "CLCN6", "SLC25A14", "SLC5A6", "TTYH2", "LRRC8D", "ABCC5", "TTYH1", "TCAF1", "GPR89B", "SLC12A5", "CLCN4", "SLC1A3", "LRRC8B", "ANO10")
GOBP_VESICLE_DOCKING	0.832168	1	0.0204894	0.6295	0.956874	47	c("RAB3A", "YKT6", "EXOC3", "STX12", "TPRG1L", "VPS11", "STX16", "STX5", "EXOC4", "VAMP3", "EXOC7", "SNPH", "STX6", "RALB", "STXBP1", "STXBP3", "SYT1", "CTBP2", "NDRG4", "STX1B", "CPLX2", "BLOC1S6", "EXOC2", "VPS18", "STX2", "RABEPK")
GOBP_REGULATION_OF_ADAPTIVE_IMMUNE_RESPONSE	0.946054	1	0.0108944	0.616413	0.957171	99	c("HMGB1", "CD81", "NDFIP1", "PPP3CB", "CYRIB", "HLA-B", "BTK", "SUPT6H", "PMS2", "KMT5B", "AKIRIN2", "TYK2", "HLA-A", "SLC15A4", "PTPN6", "IL6ST", "THOC1", "MSH2", "TRIM27", "SOCS5", "KMT5C", "NSD2", "CD1D", "SAMSN1", "ULBP1", "ZBTB7B", "TRAF6")
GOBP_RESPONSE_TO_RETINOIC_ACID	0.896104	1	0.0155349	0.621167	0.957441	71	c("PHB2", "HDAC2", "GSK3B", "NCOA1", "SLC10A3", "CDKN2D", "RXRB", "YES1", "IGF2R", "ASXL1", "SETX", "IGFBP7", "RXRA", "DNAAF2", "PTCH1", "BRINP2", "RARA")
GOBP_DNA_INTEGRITY_CHECKPOINT_SIGNALING	0.907093	1	0.0146011	0.619421	0.957702	82	c("RPL26", "PRPF19", "EME1", "PPP1R10", "CUL4A", "THOC5", "FBXO31", "ATF2", "FOXO4", "TELO2", "TRIM39", "FZR1", "MDC1", "TIPRL", "FANCD2", "GIGYF2", "CDKN1B", "MDM2", "THOC1", "RPA2", "MSH2", "CAMSAP3", "RAD1", "DOT1L", "XPC", "SDE2", "CEP63", "INTS7", "CCNG1", "FEM1B", "TOPBP1", "BRCC3", "RINT1", "RNASEH2B", "WDR76", "TIPIN", "FOXN3", "ATRIP")
GOBP_PROTEIN_HOMOTETRAMERIZATION	0.758242	0.975498	0.025763	0.638056	0.957714	33	c("HPRT1", "GOLGA2", "OSBPL2", "CRTC1", "APPL2", "SHMT2", "PKD2", "USP16", "CRTC3", "CRYZ", "GNMT", "SSBP1", "CRTC2")
GOBP_METANEPHROS_DEVELOPMENT	0.845155	1	0.0195288	0.627917	0.957806	51	c("CTNNB1", "PKD1", "APH1A", "STAT1", "PKD2", "GDF11", "CITED1", "PTCH1", "NIPBL", "SMO")
GOBP_REGULATION_OF_INSULIN_SECRETION_INVOLVED_IN_CELLULAR_RESPONSE_TO_GLUCOSE_STIMULUS	0.75025	0.974717	0.0263245	0.639291	0.958133	32	c("CDK16", "C2CD2L", "MPC2", "PPP3CB", "HIF1A", "OSBP", "SYBU", "STXBP4", "ENY2", "JAGN1", "VSNL1", "PDE8B", "ADRA2A")
GOBP_REGULATION_OF_LIPID_CATABOLIC_PROCESS	0.758242	0.975498	0.025763	0.636787	0.958155	35	c("THRA", "BSCL2", "SORL1", "LONP2", "SCARB1", "PNPLA2", "CRTC3", "IDH1", "ADRA2A", "DAGLB", "PDE3B")
GOBP_BLOOD_VESSEL_MORPHOGENESIS	0.999001	1	0.0014427	0.60652	0.958201	361	c("APOE", "THY1", "BSG", "RHOA", "CTNNB1", "EPN1", "PPP3R1", "EMC10", "WARS1", "CUL7", "UBP1", "PDPK1", "RAP1A", "XBP1", "AAMP", "RNH1", "HGS", "HS6ST1", "SAT1", "C1GALT1", "DAB2IP", "MECP2", "ATF2", "FOXO4", "PTK2", "PLCG1", "SRPK2", "ADAM15", "NAXE", "MTDH", "HIF1A", "ERAP1", "STAT3", "MAP3K3", "STAT1", "SCG2", "NIBAN2", "PKD2", "EGLN1", "EFEMP2", "EMILIN1", "SETD2", "ITGB1", "SEC24B", "FGF1", …
JUP, "STAB1", "ITGAV", "VPS4B", "RIN2", "PLCD3", "BTG1", "CITED1", "CD47", "HIPK2", "GADD45A", "ITGB1BP1", "MED1", "AKT3", "ZFP36L1", "EPN2", "VAV2", "PLXDC1", "STK4", "ADIPOR2", "PARVA", "BMPR1A", "WASF2", "NDP", "MYO1E", "PIK3CB", "HEG1", "NR2E1", "SMO", "ADGRG1", "MMP14", "HIF1AN", "RORA", "NUS1", "PDE3B", "HSPB6", "NRP2", "TGFB2", "GLMN")
GOBP_REGULATION_OF_NOTCH_SIGNALING_PATHWAY	0.854146	1	0.0188533	0.625535	0.958381	58	c("ARRB1", "SREBF2", "GALNT11", "METTL3", "STAT3", "NEURL1", "YTHDF2", "NIBAN2", "NFKBIA", "CBFA2T2", "ZBTB7A", "IL6ST", "TSPAN15", "TSPAN5", "POGLUT1", "WWP2", "SRC", "RFNG", "ITGB1BP1", "LLGL1", "EPN2", "MMP14", "HIF1AN", "TM2D3", "TGFB2", "BMP2K")
GOBP_POSITIVE_REGULATION_OF_TYPE_I_INTERFERON_PRODUCTION	0.754246	0.975498	0.0260438	0.637117	0.958652	35	c("GAPDH", "HSP90AA1", "IRF3", "DHX36", "STAT1", "TRAF3", "RAB2B", "SETD2", "TBK1", "G3BP1", "MAVS", "IRAK1", "XIAP", "TANK", "TRAF6", "TRIM56", "PTPN11")
GOBP_NEGATIVE_REGULATION_OF_PROTEIN_POLYMERIZATION	0.84016	1	0.0199002	0.629428	0.958672	49	c("STMN1", "SPTBN1", "SPTAN1", "CLIP3", "CAPZB", "CAPZA2", "FKBP4", "VDAC2", "PFN1", "CYRIB", "MTPN", "HIP1R", "ARHGEF7", "EML2", "MAPRE1", "KANK1", "DYRK1A", "SPTBN2", "PFN2", "STMN2", "SPTB", "ARFGEF1", "TMOD4", "SNCA", "TWF1", "TMOD2")
GOBP_REGULATION_OF_MYOBLAST_DIFFERENTIATION	0.796204	0.989196	0.0230828	0.633437	0.958684	41	c("SMARCA2", "SMARCC2", "SMARCD2", "AKIRIN1", "KAT5", "LRRC8A", "BRD7", "SMARCC1", "SMARCD1", "SMARCE1", "SMARCD3", "BTG1", "MAP3K5", "ZFP36L1", "ACTL6A", "PLCB1", "ACTL6B", "HIF1AN", "PPARD", "TRIP4")
GOBP_NEUROINFLAMMATORY_RESPONSE	0.767233	0.975498	0.0251307	0.63601	0.958777	37	c("CLU", "CD200", "LARGE1", "ZEB2", "ITGB1", "PSEN1", "SNCA", "SYT11", "MMP9", "SMO")
GOBP_NEGATIVE_REGULATION_OF_VASCULATURE_DEVELOPMENT	0.852148	1	0.0190042	0.62589	0.958925	58	c("CTNNB1", "EPN1", "HGS", "DAB2IP", "MECP2", "ATF2", "FOXO4", "NAXE", "STAT1", "NIBAN2", "EMILIN1", "SEMA6A", "PTPRM", "STAB1", "GADD45A", "EPN2")
GOBP_AMINOGLYCAN_BIOSYNTHETIC_PROCESS	0.82018	0.997456	0.021363	0.630251	0.958946	48	c("CLTC", "HEXA", "ST3GAL3", "B3GNT4", "ABCC5", "EXT2", "CHST2", "B4GALT5", "ST3GAL4", "EXT1", "NFKB1", "B4GALT4", "GLCE", "PXYLP1", "ST3GAL2", "B4GALT7")
GOBP_NEGATIVE_REGULATION_OF_PHOSPHATIDYLINOSITOL_3_KINASE_PROTEIN_KINASE_B_SIGNAL_TRANSDUCTION	0.759241	0.975498	0.0256927	0.636543	0.95899	36	c("PPP2R1A", "FLCN", "DAB2IP", "INPP5K", "STAMBP", "PIK3CB", "PTEN", "OTUD3", "PLEKHA1")
GOBP_PLASMA_LIPOPROTEIN_PARTICLE_CLEARANCE	0.716284	0.964063	0.0287155	0.648284	0.959094	25	c("APOE", "SCARB1", "KHSRP", "VLDLR", "CSK", "EHD1", "LIPA", "DGAT2")
GOBP_DENDRITIC_CELL_DIFFERENTIATION	0.725275	0.968039	0.0280811	0.645887	0.9594	27	c("HMGB1", "HLA-B", "RELB", "AZI2", "PSEN1", "TMEM176B", "TRAF6")
GOBP_PATTERN_SPECIFICATION_PROCESS	0.99001	1	0.00458288	0.609235	0.959544	243	c("FKBP8", "RNF220", "PRKACA", "CTNNB1", "ATP6AP2", "TMED2", "PBX1", "WDR77", "SSBP3", "GRSF1", "GAS8", "APC", "CFAP52", "CFAP53", "GALNT11", "ABI1", "MICAL2", "BHLHE40", "SKI", "HIF1A", "MEIS3", "CRAMP1", "RELN", "CRKL", "PKD2", "CDK20", "SMARCD3", "FUZ", "FGF1", "GDF11", "PLXNA2", "KDM2B", "POGLUT1", "PSKH1", "TDRD7", "PSEN1", "KAT2A", "BHLHE41", "RFNG", "CLUAP1", "DNAAF2", "HIPK2", "GPR161", "…
GOBP_NEGATIVE_REGULATION_OF_EXOCYTOSIS	0.711289	0.964063	0.0290688	0.648707	0.95972	25	c("RAP1A", "FMR1", "ATP9A", "RABGEF1", "RAP1B", "RAP1BL", "STXBP3", "VPS4B", "SNCA", "SYT4", "ADRA2A")
GOBP_FEMALE_SEX_DIFFERENTIATION	0.891109	1	0.0159485	0.622117	0.959829	73	c("UBB", "SOD1", "CTNNA1", "GDF9", "BCL2L1", "STAT5B", "PCYT1B", "TAF4", "UBE3A", "SCAPER", "HYAL3", "SRC", "IDH1", "EIF2B2", "LHFPL2", "MMP14", "ARID5B", "NUP107")
GOBP_RESPONSE_TO_AMYLOID_BETA	0.721279	0.966729	0.0283628	0.64351	0.96006	29	c("PRNP", "BCL2L2", "FYN", "GSK3B", "LGMN", "CDK5", "SNX6", "PSEN1", "CACNB1", "MMP9")
GOBP_SYNAPTIC_TRANSMISSION_GABAERGIC	0.755245	0.975498	0.0259736	0.636965	0.960216	37	c("GABBR1", "SLC6A1", "ZDHHC3", "STXBP1", "PLCL2", "HAP1", "PHF24", "TPBG")
GOBP_CD4_POSITIVE_ALPHA_BETA_T_CELL_ACTIVATION	0.827173	1	0.0208547	0.629124	0.960413	53	c("HMGB1", "CD81", "NDFIP1", "STOML2", "RELB", "MTOR", "CBFB", "STAT3", "MEN1", "ARG2", "TWSG1", "ITCH", "SOCS5", "RARA", "CD83", "RORA", "ZBTB7B")
GOBP_PROSTATE_GLAND_DEVELOPMENT	0.747253	0.97364	0.0265351	0.641658	0.96043	31	c("PSAP", "CTNNB1", "FKBP4", "WDR77", "STK11", "ID4", "SMARCC1", "CDKN1B", "UBE3A", "PTCH1", "FEM1B", "RARA")
GOBP_POSITIVE_REGULATION_OF_WOUND_HEALING	0.766234	0.975498	0.025201	0.636273	0.960546	38	c("XBP1", "USF1", "PTK2", "MTOR", "HRAS", "KANK1", "EMILIN1", "ITGB1", "NFE2L2", "ST3GAL4", "ARFGEF1", "ADRA2A", "DMTN")
GOBP_REGULATION_OF_OSTEOBLAST_DIFFERENTIATION	0.902098	1	0.0150299	0.62152	0.960587	80	c("DDX5", "PRKACA", "CTNNB1", "PPP3CA", "ILK", "PTK2", "TOB1", "CRIM1", "SKI", "ZHX3", "SMOC1", "MEN1", "TWSG1", "IL6ST", "CITED1", "PTCH1", "JUND", "BMPR1A")
GOBP_MULTICELLULAR_ORGANISMAL_RESPONSE_TO_STRESS	0.823177	0.998936	0.0211456	0.630295	0.960716	50	c("APOE", "VDAC1", "EIF4G1", "PPP3CA", "MECP2", "MTOR", "EIF4E", "LARGE1", "RELN", "ALS2", "P2RX4", "SELENON", "EXT1", "PDE8B", "ADRA2A", "ZNF212", "NR2E1", "LRP11")
GOBP_SEMAPHORIN_PLEXIN_SIGNALING_PATHWAY	0.73027	0.969518	0.0277292	0.642832	0.960854	30	c("RAC1", "SEMA7A", "FLNA", "PLXNA2", "PLXNB1", "SEMA6A", "SEMA5A", "SEMA4G", "NRP2", "SEMA3F", "SEMA4A")
GOBP_VASCULAR_ENDOTHELIAL_GROWTH_FACTOR_RECEPTOR_SIGNALING_PATHWAY	0.768232	0.975498	0.0250604	0.63611	0.960891	39	c("FYN", "HGS", "DAB2IP", "PTK2", "HIF1A", "MAPKAPK2", "NIBAN2", "EMILIN1", "HSPB1", "BCAR1", "SRC", "EPN2", "VAV2", "GRB10", "PAK2")
GOBP_MYELOID_LEUKOCYTE_ACTIVATION	0.949051	1	0.0105707	0.617273	0.960914	117	c("CLU", "HMGB1", "PJA2", "MYO18A", "CD200", "KARS1", "PDPK1", "NDRG1", "BTK", "RELB", "SNX4", "ADORA2B", "STK39", "RABGEF1", "VAMP3", "TRAF3IP2", "SNX6", "PTPN6", "STXBP1", "STXBP3", "PSEN1", "GAB2", "CRTC3", "SNCA", "CHGA", "VAMP7", "CPLX2")
GOBP_MULTI_MULTICELLULAR_ORGANISM_PROCESS	0.934066	1	0.0121213	0.61848	0.960969	104	c("BSG", "SOD1", "EPN1", "UBE2Q1", "DDR1", "FKBP4", "PITHD1", "TMED2", "C1QBP", "SLC38A3", "DCAF13", "DEDD", "SP3", "KPNA6", "YTHDF3", "STAT5B", "IGFBP7", "HYAL3", "ITGA3", "LDOC1", "SLC2A1", "CBS", "MED1", "STS", "NDP", "RARA", "ADRA2A", "MMP9", "PPARD")
GOBP_ADENYLATE_CYCLASE_ACTIVATING_G_PROTEIN_COUPLED_RECEPTOR_SIGNALING_PATHWAY	0.867133	1	0.017859	0.623816	0.961154	70	c("GNAS", "PRKAR1A", "PRKACA", "GNB1", "GSK3A", "ADCY2", "ADGRL1", "ADORA2B", "TCP11", "PDE4B", "APLP1", "CRTC3", "GPR161", "CHGA", "ADRA2A", "ADGRG1", "ADGRL2", "RAPGEF4")
GOBP_POSITIVE_REGULATION_OF_MACROAUTOPHAGY	0.822178	0.998263	0.0212182	0.629658	0.961229	53	c("VDAC1", "SLC25A5", "PIP4K2C", "MAPK3", "BECN1", "LARP1", "OPTN", "WDR45", "RAB3GAP1", "CALCOCO2", "PAFAH1B2", "SNX4", "WDR24", "HIF1A", "AMBRA1", "RALB", "TBK1", "EPM2A", "UVRAG", "GNAI3", "PIP4K2A", "SESN1", "SPTLC2", "LRSAM1", "VPS13D", "GPSM1")
GOBP_CARDIAC_CHAMBER_MORPHOGENESIS	0.893107	1	0.0157838	0.622356	0.961238	77	c("CPE", "FKBP1A", "GSK3A", "HIF1A", "EGLN1", "SMARCD3", "MDM2", "SAV1", "MED1", "PARVA", "BMPR1A", "NSD2", "HEG1", "SMO", "NRP2", "TGFB2")
GOBP_NEGATIVE_REGULATION_OF_WNT_SIGNALING_PATHWAY	0.924076	1	0.0130773	0.618908	0.961284	101	c("APOE", "OTUD5", "RBX1", "CTNNB1", "PFDN5", "SDHAF2", "CSNK1A1", "GSK3A", "AMFR", "STK11", "TLE1", "GSK3B", "DAB2IP", "APC", "CTNND1", "HDAC1", "LZIC", "UBAC2", "FUZ", "G3BP1", "TAX1BP3", "DKK3", "CITED1", "KREMEN1", "LMBR1L", "STK4", "NLK", "WWOX", "DACT3", "GRB10", "FRMD8")
GOBP_MESODERM_MORPHOGENESIS	0.767233	0.975498	0.0251307	0.635677	0.961362	40	c("GPI", "PRKAR1A", "PRKACA", "TXNRD1", "NF2", "EXOC4", "SETD2", "ITGB1", "TWSG1", "EXT2", "ITGA3", "BMPR1A", "CRB2", "AHDC1", "ITGB4", "SMAD3")
GOBP_FC_RECEPTOR_SIGNALING_PATHWAY	0.718282	0.965594	0.0285744	0.64586	0.961379	28	c("FYN", "BTK", "PTK2", "PLCG1", "YES1", "APPL2", "MAP2K7", "SRC", "CD47", "MAP2K4", "VAV2", "PLD2", "TRAF6")
GOBP_SPECIFICATION_OF_SYMMETRY	0.889111	1	0.0161122	0.622337	0.961413	78	c("CTNNB1", "TMED2", "GAS8", "CFAP52", "CFAP53", "GALNT11", "MICAL2", "HIF1A", "PKD2", "PSKH1", "PSEN1", "CLUAP1", "DNAAF2", "NDRG4", "NBL1", "AIDA", "SMO")
GOBP_NEGATIVE_REGULATION_OF_PROTEIN_CONTAINING_COMPLEX_DISASSEMBLY	0.81019	0.99488	0.0220834	0.63022	0.961516	52	c("SPTBN1", "SPTAN1", "CAPZB", "MAP1B", "CAPZA2", "MTPN", "UBQLN4", "ARHGEF2", "APC", "SCAF8", "PHF23", "SCAF4", "SPTBN2", "HDGFL3", "STMN2", "SPTB", "MID1IP1", "TMOD4", "TWF1", "TMEM39A", "TMOD2", "DMTN", "APC2")
GOBP_VASCULAR_TRANSPORT	0.839161	1	0.0199742	0.626413	0.961653	61	c("APOE", "SLC6A1", "SLC38A3", "ATP1B2", "SLC16A1", "SLC5A6", "SLC29A2", "SLC6A9", "SLC7A5", "SLC5A3", "ABCC5", "SLC27A1", "SLCO3A1", "SLC24A3", "SLC2A1", "SLC1A3", "SLC8A2", "SLC7A8", "SLC29A1", "SLC1A4")
GOBP_G_PROTEIN_COUPLED_RECEPTOR_SIGNALING_PATHWAY	0.999001	1	0.0014427	0.60844	0.961658	403	c("GNAS", "CALM2", "CALM3", "PSAP", "STMN1", "CPE", "APOE", "UBQLN2", "RAC1", "GNB2", "PRKAR1A", "CDC42", "PRKACA", "GABBR1", "GNB1", "ARRB1", "GPRASP1", "AHCYL1", "PPP3CA", "DGKZ", "PPP1R9B", "GSK3A", "ARHGEF12", "RAP1GDS1", "USP33", "CRCP", "GPRC5B", "ADCY2", "GNA11", "ECE2", "ARHGEF11", "SORL1", "LANCL1", "RIC8A", "GNAZ", "SLC39A9", "ADGRL1", "GNAI1", "TAS1R3", "GNA12", "ZDHHC3", "GRK4", "ADOR…
EZR, "FLNA", "PTPN6", "GPR37", "RGS19", "OR10H1", "DYNLT1", "PLCB4", "MGLL", "PDE4B", "GTF2H2", "APLP1", "BCAR1", "SRC", "DGKD", "RDH11", "CRTC3", "GPR161", "GNB5", "AGT", "POMC", "GNAI3", "SNCA", "GPR153", "GPR176", "WASF2", "SYP", "TMOD2", "CHGA", "RGS10", "GNAO1", "PLCB1", "ENTPD2", "SORCS2", "SORT1", "GRM8", "PDCL", "ADRA2A", "PIK3CB", "GPR162", "PLCB3", "SMO", "ADGRG1", "PCSK1N", "PDE3B", "A…
GOBP_INORGANIC_ANION_TRANSPORT	0.905095	1	0.0147735	0.620266	0.961705	94	c("SLC37A4", "SLC25A3", "GET3", "SLC25A11", "CRY2", "ANKH", "SLC6A1", "LRRC8A", "SLC20A1", "CLNS1A", "CLCC1", "TTYH3", "CLCN6", "SLC25A14", "SLC5A6", "TTYH2", "TTYH1", "SLC20A2", "SLC12A5", "CLCN4", "SLC1A3", "MFSD5", "ANO10")
GOBP_RESPONSE_TO_CARBOHYDRATE	0.956044	1	0.0097825	0.616117	0.96186	132	c("PRKACA", "MAP1B", "CDK16", "PPP3CA", "SELENOT", "C2CD2L", "MPC2", "ADNP", "TXN2", "PPP3CB", "KAT7", "RBM4", "XBP1", "PFKL", "SLC6A1", "KAT5", "SELENOS", "ERCC1", "HIF1A", "OSBP", "SYBU", "RAB11FIP5", "STXBP4", "CDKN1B", "SIN3A", "ENY2", "PFKFB2", "JAGN1", "MAP2K4", "EIF2B2", "VSNL1", "ZFP36L1", "PDE8B", "PLCB1", "GCLC", "ADRA2A")
GOBP_RETINA_DEVELOPMENT_IN_CAMERA_TYPE_EYE	0.93007	1	0.01251	0.618427	0.961925	111	c("GPM6A", "THY1", "GNB1", "ROM1", "PFDN5", "RPL24", "ACHE", "DTNBP1", "ATP2B2", "MAX", "RRM1", "SKI", "HIF1A", "HPCA", "ZNF513", "NFIB", "LARGE1", "STAT3", "SMARCD3", "GDF11", "SCAPER", "PTPRM", "PSEN1", "HIPK2", "MED1", "ACTL6A", "NDP", "TTLL5", "NECTIN1", "NR2E1", "CRB2", "NFIA")
GOBP_EXTRACELLULAR_TRANSPORT	0.715285	0.964063	0.0287861	0.646306	0.962043	28	c("DNAH1", "GAS8", "TSG101", "CFAP53", "WWP2", "DNAAF2", "TTLL1", "KATNIP", "SPA17")
GOBP_RESPONSE_TO_INTERLEUKIN_1	0.852148	1	0.0190042	0.625023	0.962181	68	c("TAF9", "MAPK3", "SIRPA", "RBMX", "NLRP7", "USP10", "DAB2IP", "IGBP1", "HIF1A", "NFKBIA", "MAP2K7", "CACTIN", "HYAL3", "SRC", "CITED1", "CD47", "NFKB1", "SNCA", "IRAK1", "HDAC4", "PLCB1", "GCLC", "TANK", "RORA", "TRAF6")
GOBP_ENDOTHELIUM_DEVELOPMENT	0.888112	1	0.0161937	0.622616	0.962281	80	c("RHOA", "PTPRS", "CTNNB1", "RAB1B", "RAB1A", "RAP1A", "RAPGEF1", "EZR", "FGF1", "RAP1B", "VCL", "MSN", "LIPA", "BTG1", "ARHGEF26", "ZEB1", "NDP", "PLCB1", "HEG1", "MYADM")
GOBP_MUSCLE_CELL_PROLIFERATION	0.953047	1	0.0101264	0.616317	0.9623	133	c("APOE", "PRKAR1A", "CTNNB1", "SF1", "MFN2", "AKIRIN1", "NDRG2", "MEF2D", "ID2", "GNA12", "HDAC1", "SKI", "PDCD4", "STAT1", "KPNA1", "SUGT1", "EFEMP2", "XRCC6", "JARID2", "CDKN1B", "MDM2", "SELENON", "SRC", "MAP3K5", "XRCC5", "SAV1", "JUN", "NDRG4", "BMPR1A", "IRAK1")
GOBP_NEURAL_TUBE_FORMATION	0.844156	1	0.0196033	0.625597	0.96236	66	c("RPS7", "LIAS", "PRKACA", "SPINT2", "TMED2", "PFN1", "BRD2", "TSC1", "HECTD1", "DVL3", "LMO4", "OPA1", "SKI", "HIF1A", "RALA", "CDK20", "LUZP1", "SETD2", "SEC24B", "FUZ", "KDM2B", "KAT2A", "CLUAP1", "PTCH1", "STK4", "MTHFD1", "COBL", "RARA", "PHACTR4", "TGFB2", "GLMN", "TRAF6")
GOBP_NEPHRON_EPITHELIUM_DEVELOPMENT	0.847153	1	0.0193795	0.624727	0.962557	70	c("CTNNB1", "MAGED1", "PBX1", "ILK", "PKD1", "STAT1", "MTSS1", "PKD2", "ASXL1", "FGF1", "CITED1", "EXT1", "AGT", "PTCH1", "MYO1E", "SMO")
GOBP_TUBE_MORPHOGENESIS	1	1	0	0.60805	0.962562	498	c("RPS7", "APOE", "THY1", "BSG", "LIAS", "RHOA", "PRKACA", "CTNNB1", "SPINT2", "EPN1", "MAGED1", "PPP3R1", "DDR1", "EMC10", "TMED2", "WARS1", "PBX1", "CUL7", "ILK", "UBP1", "PFN1", "PDPK1", "RAP1A", "XBP1", "PHB2", "PKD1", "AAMP", "RNH1", "HGS", "HS6ST1", "BRD2", "SAT1", "TSC1", "C1GALT1", "DAB2IP", "MECP2", "PPP1CA", "ATF2", "FOXO4", "PTK2", "HECTD1", "PLCG1", "DVL3", "SRPK2", "ADAM15", "LMO4", …
MAP3K3, "STAT1", "MTSS1", "SCG2", "NIBAN2", "PKD2", "EGLN1", "CDK20", "EFEMP2", "LUZP1", "EMILIN1", "CTSZ", "SETD2", "ITGB1", "SEC24B", "FUZ", "FGF1", "FLNA", "EIF2AK3", "NFE2L2", "SASH1", "ANGPTL6", "KDM2B", "QKI", "SEMA6A", "SEMA5A", "HSPB1", "GAB1", "PTPRM", "JUP", "STAB1", "PSEN1", "KAT2A", "SRC", "ITGAV", "VPS4B", "RIN2", "PLCD3", "BTG1", "CITED1", "CLUAP1", "CD47", "HIPK2", "GADD45A", "ITGB…
STK4, "ADIPOR2", "PARVA", "BMPR1A", "WASF2", "MTHFD1", "ZEB1", "COBL")
GOBP_APPENDAGE_DEVELOPMENT	0.922078	1	0.0132626	0.619363	0.962683	107	c("WDPCP", "CTNNB1", "PBX1", "ZNF358", "HDAC2", "GNA12", "HDAC1", "SKI", "SLC39A1", "SMOC1", "LARGE1", "ZNF219", "LNPK", "PLXNA2", "CIBAR1", "PSEN1", "KAT2A", "KREMEN1", "KDF1", "MED1", "EXT1", "PTCH1", "NIPBL", "BMPR1A")
GOBP_POSITIVE_REGULATION_OF_REPRODUCTIVE_PROCESS	0.729271	0.969339	0.0277996	0.639809	0.962702	35	c("CTNNB1", "C1QBP", "HDAC2", "SIRT2", "HYAL3", "SRC", "UBE2B", "PLCB1", "LHFPL2")
GOBP_REGULATION_OF_PROTEIN_DEPOLYMERIZATION	0.806194	0.99488	0.0223699	0.630699	0.962818	53	c("SPTBN1", "SPTAN1", "CAPZB", "WDR1", "MAP1B", "CAPZA2", "MTPN", "PDXP", "ARHGEF2", "APC", "MAP1A", "SPTBN2", "SEMA5A", "HDGFL3", "STMN2", "SPTB", "MID1IP1", "TMOD4", "TWF1", "TMOD2", "MAP1S", "DMTN", "APC2")
GOBP_INNER_EAR_MORPHOGENESIS	0.787213	0.982375	0.0237209	0.633417	0.962828	47	c("SOD1", "WDPCP", "MYO6", "SEC24B", "SLC44A4", "INSIG1", "SOBP", "ZEB1")
GOBP_NEGATIVE_REGULATION_OF_EPITHELIAL_CELL_PROLIFERATION	0.888112	1	0.0161937	0.622419	0.962829	84	c("ATP5F1A", "APOE", "MAGED1", "WDR77", "STK11", "PHB2", "FLCN", "DAB2IP", "NFIB", "STAT1", "MTSS1", "SCG2", "PTPRK", "CDKN1B", "PTPRM", "SAV1", "KDF1", "MED1", "PTCH1", "STK4", "ZEB1")
GOBP_L_AMINO_ACID_TRANSPORT	0.826174	1	0.0209276	0.628894	0.962876	57	c("SERINC3", "DTNBP1", "RAB3GAP1", "SLC38A10", "SLC38A3", "SLC7A7", "SLC25A29", "SLC6A9", "SLC7A5", "ITGB1", "SLC15A4", "STXBP1", "PSEN1", "SLC25A26", "SLC1A3", "SLC7A8", "SERINC5", "SLC1A4")
GOBP_CELLULAR_RESPONSE_TO_DECREASED_OXYGEN_LEVELS	0.899101	1	0.0152836	0.62118	0.962888	93	c("UBQLN1", "CHCHD2", "NONO", "STUB1", "PHB2", "NDRG1", "SIRT2", "TSC1", "ATF2", "MTOR", "HIF1A", "DNMT3A", "ENO1", "AIFM1", "EGLN1", "ADO", "CDKN1B", "NFE2L2", "MDM2", "EEF2K", "MIEF1", "FAM162A", "SRC", "CBS", "HIPK2", "ZFP36L1", "IRAK1", "NDP", "LMNA", "ACAA2", "PIK3CB", "RORA", "PPARD")
GOBP_NEGATIVE_REGULATION_OF_HORMONE_SECRETION	0.75025	0.974717	0.0263245	0.637437	0.962896	39	c("PPP3CA", "CRY2", "MIDN", "PFKL", "GNAZ", "RAB11FIP5", "ENY2", "HADH", "JAGN1", "VSNL1", "CHGA", "PDE8B", "ADRA2A")
GOBP_NEGATIVE_REGULATION_OF_SUPRAMOLECULAR_FIBER_ORGANIZATION	0.917083	1	0.0137184	0.619784	0.963028	103	c("CLU", "STMN1", "SPTBN1", "APOE", "SPTAN1", "CLIP3", "CAPZB", "MAP1B", "CAPZA2", "FKBP4", "PFDN5", "PFDN2", "PFN1", "CYRIB", "MTPN", "CHADL", "HIP1R", "ARHGEF2", "APC", "ARHGEF7", "VBP1", "EML2", "INPP5K", "CRYAB", "MAPRE1", "KANK1", "EMILIN1", "DYRK1A", "SPTBN2", "PFDN1", "PFN2", "CORO2B", "HDGFL3", "STMN2", "SPTB", "MID1IP1", "ARFGEF1", "ARAP1", "TMOD4", "SNCA", "PIK3R1", "TWF1", "WASF2", "TM…
GOBP_CELLULAR_RESPONSE_TO_RETINOIC_ACID	0.761239	0.975498	0.0255523	0.63632	0.963047	41	c("PHB2", "HDAC2", "GSK3B", "YES1", "SETX", "BRINP2", "RARA", "WNT5B", "TEAD2")
GOBP_REGULATION_OF_EXTRACELLULAR_MATRIX_ORGANIZATION	0.724276	0.967281	0.0281515	0.642607	0.963103	32	c("DDR1", "CHADL", "PHLDB1", "EFEMP2", "EMILIN1", "FSCN1", "LAMB1", "AGT", "LAMC1", "SMAD3", "PRDM5")
GOBP_MITOTIC_DNA_INTEGRITY_CHECKPOINT_SIGNALING	0.782218	0.978862	0.0240742	0.632565	0.963449	49	c("RPL26", "EME1", "PPP1R10", "FBXO31", "ATF2", "FOXO4", "TRIM39", "FZR1", "MDC1", "FANCD2", "GIGYF2", "CDKN1B", "MDM2", "RPA2", "MSH2", "XPC", "SDE2", "CCNG1", "TOPBP1", "BRCC3", "RINT1", "TIPIN", "FOXN3")
GOBP_CAMERA_TYPE_EYE_MORPHOGENESIS	0.891109	1	0.0159485	0.622311	0.96357	87	c("THY1", "CTNNB1", "MFN2", "ROM1", "C12orf57", "HMGN1", "SKI", "HIF1A", "LARGE1", "STAT3", "SP3", "GDF11", "SHROOM2", "KDM2B", "ABI2", "PTPRM", "TDRD7", "HIPK2", "ZEB1", "NDP", "NECTIN1", "CRB2", "PHACTR4")
GOBP_EPITHELIAL_CELL_DEVELOPMENT	0.94006	1	0.0115203	0.618332	0.963587	122	c("PTPRS", "SPINT2", "VIM", "RAB1B", "BFSP1", "RAB1A", "GSK3A", "PDPK1", "RAP1A", "GSK3B", "RAPGEF1", "C1GALT1", "HIF1A", "E2F4", "DNASE1L2", "ASXL1", "EZR", "FLNA", "RAP1B", "VCL", "IL6ST", "GDF11", "MSN", "ABI2", "SRC", "KDF1", "PLEC", "FEM1B", "ARHGEF26", "PLCB1", "MYO1E", "RARA", "HEG1", "SMO", "MYADM")
GOBP_ALCOHOL_METABOLIC_PROCESS	0.985015	1	0.00562708	0.611916	0.963647	241	c("APOE", "CYB5R3", "IDH3B", "SOD1", "GOT1", "ACO2", "ACLY", "IDH3A", "NFE2L1", "INPP4A", "FDFT1", "HDLBP", "SEC14L2", "SREBF2", "GBA2", "ABCG1", "PGP", "THTPA", "PIP4P1", "FDPS", "NPC1", "AKR1A1", "DHCR24", "IP6K2", "MECP2", "NUDT4", "ADH5", "GDPD3", "SCAP", "G6PD", "TKFC", "INPP5A", "SCARB1", "ALG14", "ASAH1", "IMPA1", "PLPP1", "PLPP3", "FGF1", "SLC5A3", "AKR7A2", "VLDLR", "SQLE", "LSS", "PNPLA…
DISP3, "ALG1", "NFKB1", "ERLIN1", "SNCA", "DHFR", "SPTLC2", "DEGS2", "DGAT2", "PLCB1", "ALDH3A2")
GOBP_LIPID_OXIDATION	0.857143	1	0.0186259	0.624463	0.963649	74	c("ECHS1", "PHYH", "AUH", "CRAT", "ADH5", "HADHA", "ACAD10", "LONP2", "PEX5", "IVD", "ABCD3", "APPL2", "DECR1", "ACOX3", "ACAA1", "HADH", "ECI2", "ACAD11", "ETFA", "ADIPOR2", "ETFDH", "ECHDC1", "ACAA2", "BDH2", "CPT2", "PEX7", "PPARD", "PEX13", "AMACR")
GOBP_EMBRYONIC_MORPHOGENESIS	0.998002	1	0.0020413	0.610212	0.963702	345	c("RPS7", "GPI", "LIAS", "YBX1", "SOD1", "PRKAR1A", "WDPCP", "PRKACA", "CTNNB1", "SPINT2", "MAPK3", "TMED2", "DLD", "MACROH2A1", "GRB2", "PBX1", "PFN1", "MAPK1", "ZNF358", "HDAC2", "GRSF1", "NCOA1", "BRD2", "TSC1", "RIC8A", "HECTD1", "DVL3", "LMO4", "OPA1", "ID2", "MICAL2", "TXNRD1", "NF2", "GNA12", "MYO6", "HDAC1", "SKI", "MMP15", "HIF1A", "EXOC4", "SLC39A1", "RALA", "ITGB5", "SP3", "PRKRA", "PH…
TWSG1, "EXT2", "INSIG1", "LMBRD1", "CUL3", "KDM2B", "POGLUT1", "ITGA3", "PSEN1", "KAT2A", "ITGAV", "ZBTB17", "CLUAP1", "LAMB1", "KDF1", "HIPK2", "MED1", "EXT1", "ZFP36L1", "SOBP", "PTCH1", "NDRG4", "NIPBL", "STK4", "BMPR1A", "MTHFD1", "ZEB1", "PALS1", "COBL")
GOBP_NEGATIVE_REGULATION_OF_CELL_DIFFERENTIATION	0.999001	1	0.0014427	0.609837	0.963715	385	c("GDI1", "YWHAH", "HMGB1", "THY1", "HNRNPU", "PTPRS", "RTN4", "CTNNB1", "SMARCA2", "PPP3CA", "SDHAF2", "SRSF6", "PBX1", "HSPA9", "ANP32B", "GPR137", "GSK3A", "BRD9", "HMG20A", "MAPK1", "PRMT1", "CTNNA1", "AKIRIN1", "XBP1", "ABCG1", "FLCN", "GPS2", "PCM1", "CERS2", "ID4", "CUL4A", "SIRT2", "GSK3B", "CCDC85B", "TCTA", "CHADL", "RNF6", "DAB2IP", "SORL1", "MECP2", "FOXO4", "DNAJB11", "TOB1", "CRIM1"…
SPART, "STAT3", "PDCD4", "STAT1", "SMARCD1", "SEMA7A", "YTHDF2", "CDK5", "PTGR3", "NFKBIA", "ASXL1", "ITGB1", "NELFB", "MEN1", "FUZ", "MED28", "TWSG1", "STAT5B", "GDF11", "NFE2L2", "DIXDC1", "INSIG1", "PTPN2", "TLCD3B", "BICRAL", "TRIB2", "DYNLT1", "METTL14", "ZC3H8", "SEMA6A", "SEMA5A", "BCL7C", "PSEN1", "ITGAV", "TMEM178A", "SPRED2", "BHLHE41", "ZFP36L2", "CITED1", "SEMA4G", "SOCS5", "SS18", "M…
HDAC4, "SYT4", "SORT1", "CDK12", "LBH", "ACTL6B", "RARA", "MMP9", "NR2E1", "SMO", "IFRD1", "SHOC2", "RORA", "PPARD", "ZBTB7B", "RPL3L", "MAP2")
GOBP_REGULATION_OF_NEURON_DIFFERENTIATION	0.916084	1	0.0138083	0.620058	0.963734	106	c("YWHAH", "YWHAG", "RHOA", "EIF4G1", "MAP1B", "PBX1", "HMG20A", "ID4", "GSK3B", "NCOA1", "GPRC5B", "ARHGEF2", "EIF4E", "ID2", "MMD", "TCF3", "TCF4", "RELN", "ITGB1", "GDF11", "SIN3A", "DIXDC1", "METTL14", "MED1", "DISP3", "ETV5", "TCF12", "BRINP2", "CDK5RAP1", "ZEB1", "NBL1", "MOSMO", "RARA", "NR2E1", "SHOC2")
GOBP_BODY_MORPHOGENESIS	0.742258	0.973346	0.0268861	0.638419	0.963786	38	c("ATP6AP2", "SSBP3", "RAB3GAP1", "SKI", "PHLDB1", "FUZ", "NIPBL", "ARID5B", "PTPN11", "PLEKHA1", "MMP2")
GOBP_FAT_SOLUBLE_VITAMIN_METABOLIC_PROCESS	0.689311	0.946485	0.0306323	0.651489	0.963836	25	c("LGMN", "VKORC1L1", "GGCX", "LIPA", "NFKB1", "RLBP1", "AIFM2")
GOBP_REGULATION_OF_PROTEIN_AUTOPHOSPHORYLATION	0.708292	0.961957	0.0292811	0.644913	0.963965	30	c("CALM2", "CALM3", "PPP2R5B", "CHP1", "TOM1L1", "EEF2K", "RAD50", "TNKS1BP1")
GOBP_AXON_GUIDANCE	0.947053	1	0.0107873	0.617781	0.964009	130	c("RAC1", "RPL24", "SCN1B", "FYN", "USP33", "PTK2", "LMO4", "FEZ1", "PLEKHG4", "CYFIP1", "DPYSL5", "FEZ2", "NFIB", "TUBB3", "SEMA7A", "RELN", "CDK5", "YTHDF1", "NTN3", "NIBAN2", "CYFIP2", "PLXNA2", "PLXNB1", "CDK5R2", "SIAH1", "CHN1", "SEMA6A", "SEMA5A", "PTPRM", "ENAH", "SEMA4G", "EXT1", "PTCH1")
GOBP_REGULATION_OF_MEMBRANE_LIPID_DISTRIBUTION	0.724276	0.967281	0.0281515	0.640846	0.964262	35	c("TLCD1", "PRELID1", "GBA2", "ABCG1", "ATP9A", "TMEM30A", "ATP11A", "CLPTM1L", "ABCB4", "PLSCR4", "PLSCR3", "TMEM41B", "SLC66A2")
GOBP_NEGATIVE_REGULATION_OF_CYSTEINE_TYPE_ENDOPEPTIDASE_ACTIVITY_INVOLVED_IN_APOPTOTIC_PROCESS	0.702298	0.959432	0.0297065	0.647899	0.964414	28	c("DHCR24", "IGBP1", "NAIP", "CDKN2D", "USP47", "SRC", "RFFL", "SNCA", "XIAP", "PAK2", "MMP9")
GOBP_TRANSITION_METAL_ION_TRANSPORT	0.818182	0.996646	0.0215076	0.627181	0.964416	65	c("CLTC", "FKBP4", "SLC48A1", "ATP2C1", "ATP13A1", "SLC39A9", "SLC39A6", "SLC25A28", "PGRMC2", "SLC39A1", "FXN", "ABCC5", "TTYH1", "SLC30A5", "CUTC", "SLC11A2", "SLC39A13", "TMEM163", "ABCB7", "TCN2", "NECTIN1", "TMEM165", "SLC30A6", "SLC46A3")
GOBP_GLYCOSPHINGOLIPID_BIOSYNTHETIC_PROCESS	0.702298	0.959432	0.0297065	0.647934	0.964466	28	c("TM9SF2", "ST3GAL3", "B3GALT4", "LARGE1", "UGT8", "B4GALT5", "B4GALT3", "B4GALT4", "ST3GAL2")
GOBP_MRNA_TRANSCRIPTION	0.723277	0.967281	0.0282219	0.64099	0.964479	35	c("DDX5", "TAF9", "NCOA1", "ATF2", "TAF7", "RXRB", "NCBP1", "STAT3", "TAF11", "FLNA", "RXRA", "TAF4", "TAF2", "TBP", "MED1", "NCOA2", "TAF12", "TFCP2", "NCBP2", "RARA", "S100A10")
GOBP_REGULATION_OF_WOUND_HEALING	0.854146	1	0.0188533	0.624894	0.964501	75	c("APOE", "SRSF6", "XBP1", "USF1", "CRK", "PTK2", "MTOR", "HRAS", "KANK1", "EMILIN1", "ITGB1", "NFE2L2", "ST3GAL4", "ARFGEF1", "ADRA2A", "DMTN", "PTEN", "PLAT", "CAV1", "SMAD3")
GOBP_REGULATION_OF_SMOOTHENED_SIGNALING_PATHWAY	0.812188	0.99488	0.0219398	0.630308	0.964542	56	c("PRKACA", "VCP", "TMED2", "CTNNA1", "GAS8", "FBXL17", "CDK20", "FUZ", "CIBAR1", "EVC", "GPR161", "PTCH1", "RAB34", "PDCL", "MOSMO", "SMO", "RORA")
GOBP_DEVELOPMENT_OF_PRIMARY_SEXUAL_CHARACTERISTICS	0.931069	1	0.0124136	0.619286	0.964545	120	c("UBB", "ATN1", "SOD1", "CSDE1", "SF1", "BCL2L2", "CTNNA1", "GDF9", "NCOA1", "BCL2L1", "WDR48", "ERCC1", "ADAM15", "RRM1", "NUDT1", "CRKL", "EIF2S2", "FLNA", "STAT5B", "PCYT1B", "TAF4", "UBE3A", "MSH2", "SCAPER", "HYAL3", "SPATA2", "SRC", "IDH1", "RHOBTB3", "EIF2B2", "RARA", "LHFPL2", "ADGRG1", "MMP14", "ARID5B", "NUP107")
GOBP_CELLULAR_LIPID_CATABOLIC_PROCESS	0.955045	1	0.00989821	0.616745	0.964753	146	c("GLA", "PRDX6", "ECHS1", "LPIN2", "AIG1", "PHYH", "GBA2", "PNPLA6", "HEXA", "AUH", "PPT1", "SIRT2", "ABHD12", "DDHD2", "SORL1", "CRAT", "PLCG1", "HADHA", "GDPD3", "ACAD10", "LONP2", "PEX5", "IVD", "ABCD3", "FAAH", "ABHD6", "SCARB1", "ASAH1", "DECR1", "GALC", "ACOX3", "PNPLA2", "ACAA1", "MGLL", "HADH", "ECI2", "ACAD11", "IDH1", "ETFA", "ETFDH", "GPCPD1", "NAGA", "PLCB1", "ECHDC1", "ACAA2", "BDH2…
GOBP_SMOOTH_MUSCLE_CELL_PROLIFERATION	0.883117	1	0.016598	0.622941	0.964798	88	c("APOE", "CTNNB1", "SF1", "MFN2", "NDRG2", "MEF2D", "ID2", "GNA12", "HDAC1", "PDCD4", "STAT1", "EFEMP2", "XRCC6", "CDKN1B", "MDM2", "SRC", "MAP3K5", "XRCC5", "JUN", "NDRG4", "BMPR1A", "IRAK1")
GOBP_DIGESTION	0.818182	0.996646	0.0215076	0.628523	0.964893	61	c("COPA", "PPP3CA", "STRAP", "NPC1", "HIP1R", "SNX10", "SCARB1", "STK39", "EZR", "LPCAT3", "LIPA", "IREB2", "PBLD", "ADRA2A", "PIR")
GOBP_MEGAKARYOCYTE_DIFFERENTIATION	0.719281	0.966359	0.0285039	0.642871	0.964941	33	c("PITHD1", "PRMT1", "UBA5", "MTURN", "ABI1", "ZNF385A", "SP3", "EIF6", "FLNA", "PTPN6", "MED1", "PIP4K2A", "WASF2")
GOBP_REGULATION_OF_PROTEIN_IMPORT_INTO_NUCLEUS	0.706294	0.960987	0.0294228	0.644676	0.964946	31	c("HSP90AA1", "RAN", "CHP1", "TARDBP", "DMAP1", "IPO5", "RBM22", "FLNA", "PIK3R2", "MAVS", "JUP", "PSEN1", "PIK3R1", "NUP58", "SMO")
GOBP_OLIGOSACCHARIDE_METABOLIC_PROCESS	0.754246	0.975498	0.0260438	0.635982	0.964957	44	c("GLA", "NPC1", "ST3GAL3", "B3GALT4", "MAN1B1", "GANC", "ST3GAL4", "NAGA", "ST3GAL2", "GAL3ST3")
GOBP_REGULATION_OF_CELLULAR_RESPONSE_TO_INSULIN_STIMULUS	0.755245	0.975498	0.0259736	0.636931	0.964964	42	c("CTSD", "PIP4K2C", "NUCKS1", "ATP2B1", "GSK3A", "NCOA1", "SORL1", "INPP5K", "APPL2", "KANK1", "SNX5", "NCOA5", "PTPN2", "SRC", "PIP4K2A", "NCK1", "GRB10", "NCOA2")
GOBP_REGULATION_OF_CELLULAR_SENESCENCE	0.691309	0.948068	0.0304894	0.651116	0.965308	26	c("YBX1", "TERF2", "RSL1D1", "FZR1", "MAP3K3", "ARG2", "AKT3", "BMPR1A")
GOBP_CARDIAC_CHAMBER_DEVELOPMENT	0.895105	1	0.0156181	0.62156	0.965404	101	c("CPE", "MATR3", "FKBP1A", "GSK3A", "TAB1", "DCTN5", "HECTD1", "CRELD1", "LMO4", "HIF1A", "EGLN1", "SMARCD3", "LUZP1", "MDM2", "SAV1", "ANK2", "MED1", "PARVA", "BMPR1A", "NSD2", "HEG1", "SMO", "NRP2", "TGFB2")
GOBP_SUBSTRATE_ADHESION_DEPENDENT_CELL_SPREADING	0.814186	0.995018	0.021796	0.627905	0.965529	65	c("RHOA", "RAC1", "ARPC2", "CDC42", "RAB1A", "ACTN4", "C1QBP", "ILK", "CRK", "PTK2", "ARHGEF7", "RCC2", "KANK1", "VAMP3", "CRKL", "FLNA", "ITGB7", "SRC", "ITGAV", "LAMB1", "ITGB1BP1", "PIK3R1", "PARVA", "DOCK1", "DMTN", "MYADM", "S100A10")
GOBP_REGULATION_OF_INSULIN_RECEPTOR_SIGNALING_PATHWAY	0.731269	0.970271	0.0276589	0.639195	0.965552	39	c("CTSD", "PIP4K2C", "NUCKS1", "GSK3A", "OGT", "RBM4", "SORL1", "INPP5K", "KANK1", "SNX5", "SIK2", "NCOA5", "PTPN2", "SRC", "PIP4K2A", "NCK1", "GRB10")
GOBP_CELLULAR_RESPONSE_TO_MECHANICAL_STIMULUS	0.742258	0.973346	0.0268861	0.638211	0.96591	41	c("MAPK3", "MTPN", "SLC2A1", "PLEC", "GADD45A", "MAP2K4", "NFKB1", "GCLC")
GOBP_REGULATION_OF_OXIDOREDUCTASE_ACTIVITY	0.738262	0.972081	0.027167	0.638759	0.966023	40	c("APOE", "GLA", "TERF2", "PHB2", "POR", "HIF1A", "ECSIT", "SCARB1", "FXN", "NOSIP", "AGT", "NFKB1", "SNCA", "DHFR", "AOC3", "PIK3CB", "NUS1")
GOBP_FATTY_ACID_DERIVATIVE_METABOLIC_PROCESS	0.745255	0.97364	0.0266755	0.636733	0.966097	44	c("TECR", "PAM", "ACOT7", "OXCT1", "PPT1", "HSD17B12", "FITM2", "SLC27A5", "HMGCL", "ACSL1", "FAR1", "ELOVL4", "DGAT2", "ALDH3A2", "ACSL6", "PECR", "GGT7")
GOBP_REGULATION_OF_PROTEIN_TYROSINE_KINASE_ACTIVITY	0.689311	0.946485	0.0306323	0.649065	0.966149	28	c("PRNP", "VPS25", "GPRC5B", "TSG101", "ABI1", "UNC119", "RELN", "ZGPAT", "SNX6", "SRC", "SH3BP5L", "SOCS5", "AGT")
GOBP_MESONEPHRIC_TUBULE_MORPHOGENESIS	0.716284	0.964063	0.0287155	0.640988	0.966281	37	c("CTNNB1", "MAGED1", "PBX1", "ILK", "PKD2", "FGF1", "CITED1", "AGT", "PTCH1", "SMO")
GOBP_POSTSYNAPSE_ORGANIZATION	0.908092	1	0.0145143	0.620792	0.966388	116	c("ARF1", "APOE", "PRNP", "PAFAH1B1", "PTPRS", "CDC42", "STAU2", "ARHGAP44", "DTNBP1", "PPFIA2", "FYN", "LZTS3", "ARF6", "CRK", "HIP1R", "LGMN", "DHX36", "DNAJA3", "RELN", "CDK5", "CRKL", "EZR", "SPTBN2", "CHMP2B", "NEFL", "EEF2K", "ZDHHC2", "ABI2", "ITGA3", "PSEN1", "WASL", "SIPA1L1", "ARHGEF9", "NLGN3", "CPNE6")
GOBP_MULTICELLULAR_ORGANISM_GROWTH	0.864136	1	0.0180906	0.62449	0.966473	85	c("FKBP8", "ATN1", "SOD1", "TMED2", "PPIB", "ADARB1", "SLC25A25", "WDR48", "ERCC1", "MTOR", "PEX5", "LGMN", "FXN", "GIGYF2", "LARGE1", "WDTC1", "STAT3", "ERCC2", "EZR", "SPTBN2", "STAT5B", "ATRN", "KAT2A", "SLC12A5", "BBS2", "PLEC", "MBD5", "EXT1", "ZFP36L1", "PTCH1", "STK40", "NIPBL", "RAI1", "RARA", "HEG1", "SMO", "ARID5B")
GOBP_EMBRYONIC_ORGAN_DEVELOPMENT	0.98002	1	0.00651414	0.613729	0.966501	241	c("VPS52", "SOD1", "WDPCP", "CDC42", "CTNNB1", "SPINT2", "EPN1", "MAPK3", "TMED2", "GRB2", "PBX1", "MBD3", "MAPK1", "PKD1", "NCOA1", "HS6ST1", "THOC5", "HECTD1", "WDR48", "ERCC1", "ID2", "MICAL2", "MYO6", "HIF1A", "SLC39A1", "MBD2", "SP3", "PRKRA", "PKD2", "EGLN1", "CDK20", "SETD2", "SEC24B", "ERCC2", "FUZ", "SLC44A4", "FBXW8", "INSIG1", "KDM2B", "TBC1D23", "PSEN1", "PLCD3", "CITED1", "CLUAP1", "…
PPIL1, "TFEB", "RARA", "SMO", "MMP14", "CRB2")
GOBP_CELLULAR_RESPONSE_TO_OXYGEN_LEVELS	0.893107	1	0.0157838	0.621878	0.966562	106	c("ATP6AP1", "ATP6V1A", "ATP6V0D1", "UBQLN1", "CHCHD2", "NONO", "ATP6V1G1", "STUB1", "PHB2", "NDRG1", "SIRT2", "TSC1", "ATF2", "MTOR", "HIF1A", "DNMT3A", "ENO1", "AIFM1", "EGLN1", "ATG7", "ADO", "CDKN1B", "NFE2L2", "MDM2", "EEF2K", "MIEF1", "FAM162A", "SRC", "CBS", "HIPK2", "ZFP36L1", "IRAK1", "NDP", "LMNA", "ACAA2", "PIK3CB", "RORA", "PPARD")
GOBP_CELLULAR_RESPONSE_TO_CALCIUM_ION	0.768232	0.975498	0.0250604	0.634642	0.966613	49	c("CAMK2D", "SYT3", "HPCA", "LGMN", "PKD2", "EEF2K", "PPIF", "SYT1", "CPNE6", "JUND", "SYT4", "SYT11", "DMTN")
GOBP_REGULATION_OF_G_PROTEIN_COUPLED_RECEPTOR_SIGNALING_PATHWAY	0.845155	1	0.0195288	0.625186	0.966616	82	c("STMN1", "UBQLN2", "ARRB1", "GPRASP1", "PPP3CA", "PPP1R9B", "GSK3A", "USP33", "ZDHHC3", "GRK4", "GAS2L2", "INPP5A", "ABHD6", "DYNLT1", "MGLL", "PDE4B", "GTF2H2", "APLP1", "CRTC3", "SNCA", "SYP", "TMOD2", "CHGA", "RGS10", "PLCB1", "PDCL")
GOBP_REGULATION_OF_CELL_JUNCTION_ASSEMBLY	0.922078	1	0.0132626	0.62025	0.966739	124	c("THY1", "RHOA", "EIF4G1", "RAC1", "PTPRS", "WDPCP", "PRKACA", "CTNNB1", "PTPRA", "DUSP3", "CHD4", "STAU2", "ADNP", "OGT", "RAP1A", "SETD5", "RAPGEF1", "TSC1", "ARF6", "PTK2", "GPM6B", "PPM1F", "AMIGO1", "RCC2", "DAPK3", "RAP1B", "VCL", "EEF2K", "CAMSAP3", "SRC", "SLK", "FAM107A", "ITGB1BP1", "NLGN3", "AGT", "SNCA", "CBLN2", "LRFN3", "NTNG2", "NECTIN1", "DMTN", "MMP14", "NEGR1", "S100A10")
GOBP_INSULIN_SECRETION	0.906094	1	0.0146874	0.621359	0.967221	115	c("RAB3A", "PFKM", "PRKAR1A", "PRKACA", "CDK16", "PPP3CA", "SELENOT", "C2CD2L", "MPC2", "PPP3CB", "RBM4", "TARDBP", "MIDN", "GNA11", "PFKL", "KCNA5", "GNAZ", "LRRC8A", "HIF1A", "OSBP", "SYBU", "SLC16A1", "RAB11FIP5", "STXBP4", "STXBP3", "ENY2", "HADH", "PFKFB2", "JAGN1", "VSNL1", "MCU", "CYB5R4", "CHGA", "PDE8B", "PLCB1")
GOBP_POSITIVE_REGULATION_OF_RESPONSE_TO_WOUNDING	0.74026	0.97243	0.0270265	0.63688	0.967257	45	c("XBP1", "USF1", "PTK2", "MTOR", "HRAS", "KANK1", "EMILIN1", "ITGB1", "FLNA", "NFE2L2", "ST3GAL4", "ARFGEF1", "ADRA2A", "DMTN")
GOBP_POSITIVE_REGULATION_OF_SMALL_GTPASE_MEDIATED_SIGNAL_TRANSDUCTION	0.71029	0.963505	0.0291396	0.641639	0.967263	37	c("RAC1", "MAPRE2", "ARRB1", "RELN", "ALS2", "SRC", "ITGAV", "PIK3CB", "ADGRG1", "SHOC2")
GOBP_HETEROTYPIC_CELL_CELL_ADHESION	0.709291	0.962731	0.0292103	0.641795	0.967498	37	c("THY1", "SIRPA", "CD200", "ITGB1", "ITGB7", "JUP", "ITGAV", "CD47", "PARVA", "CXADR", "CD1D", "MYADM")
GOBP_RESPONSE_TO_MECHANICAL_STIMULUS	0.909091	1	0.0144273	0.621503	0.967499	117	c("GPI", "CTNNB1", "MAP1B", "MAPK3", "FYN", "MTPN", "PKD1", "ABHD12", "KCNA5", "PTK2", "STRBP", "PSPH", "CLCN6", "MBD2", "LARGE1", "STAT1", "PKD2", "NFKBIA", "KCNC1", "JUP", "SRC", "XPC", "XPA", "SLC2A1", "PLEC", "GADD45A", "MAP2K4", "PTCH1", "NFKB1", "SLC1A3", "GCLC", "MMP14", "TXNIP", "LRP11")
GOBP_WATER_SOLUBLE_VITAMIN_METABOLIC_PROCESS	0.738262	0.972081	0.027167	0.63707	0.967547	45	c("THTPA", "AKR1A1", "GSTO1", "PDXP", "MMADHC", "SHMT2", "SLC5A6", "SLC23A2", "CLYBL", "SLC25A19", "SLC2A1", "MCCC1", "DHFR", "GCLC", "MMAA")
GOBP_STRESS_FIBER_ASSEMBLY	0.798202	0.990035	0.0229406	0.629488	0.967611	64	c("STMN1", "RHOA", "RAC1", "CDC42", "ARRB1", "PFN1", "TSC1", "SORBS3", "MTOR", "NF2", "TNFAIP1", "PPM1F", "INPP5K", "ITGB5", "ARHGEF10L", "ZEB2", "ITGB1", "CUL3", "PFN2", "CORO2B", "PIK3R2", "SRC", "BAG4", "CD47", "ITGB1BP1", "ARAP1", "PIK3R1", "WASF2")
GOBP_AMINO_ACID_TRANSPORT	0.867133	1	0.017859	0.623829	0.967789	95	c("GABBR1", "SERINC3", "DTNBP1", "SLC6A8", "RAB3GAP1", "SLC6A1", "SLC38A10", "SLC25A44", "SLC38A3", "LRRC8A", "SLC7A7", "SLC25A29", "SLC6A9", "SLC7A5", "ITGB1", "LRRC8D", "SLC15A4", "STXBP1", "PSEN1", "SLC6A15", "SLC25A26", "SNCA", "SLC1A3", "SYT4")
GOBP_INSULIN_SECRETION_INVOLVED_IN_CELLULAR_RESPONSE_TO_GLUCOSE_STIMULUS	0.729271	0.969339	0.0277996	0.639484	0.967836	41	c("CDK16", "SELENOT", "C2CD2L", "MPC2", "PPP3CB", "RBM4", "HIF1A", "OSBP", "SYBU", "RAB11FIP5", "STXBP4", "ENY2", "JAGN1", "VSNL1", "PDE8B", "ADRA2A")
GOBP_REGULATION_OF_ACTOMYOSIN_STRUCTURE_ORGANIZATION	0.777223	0.978862	0.0244269	0.632541	0.96796	56	c("STMN1", "RHOA", "RAC1", "CDC42", "PFN1", "TSC1", "SORBS3", "MTOR", "NF2", "PPM1F", "INPP5K", "ARHGEF10L", "PFN2", "CORO2B", "PIK3R2", "BAG4", "CD47", "ITGB1BP1", "ARAP1", "PIK3R1", "WASF2")
GOBP_REGULATION_OF_DEVELOPMENTAL_GROWTH	0.942058	1	0.0113146	0.617272	0.968175	178	c("GDI1", "APOE", "SOD1", "PAFAH1B1", "PTPRS", "RTN4", "MAP1B", "PPIB", "ADNP", "GSK3A", "IST1", "GSK3B", "RNF6", "MECP2", "SHTN1", "NEDD4L", "PEX5", "G6PD", "SYT3", "CYFIP1", "LGMN", "FXN", "RAB21", "SPART", "STAT3", "SEMA7A", "CDK5", "JARID2", "EZR", "STAT5B", "CDKN1B", "SIN3A", "ATRN", "SLC23A2", "SEMA6A", "SEMA5A", "OLFM1", "SMURF1", "TTL", "SYT1", "BBS2", "SAV1", "SEMA4G", "MBD5", "RNF157", …
IFRD1, "PPARD")
GOBP_CELLULAR_SENESCENCE	0.768232	0.975498	0.0250604	0.63308	0.96825	55	c("YBX1", "TERF2", "KAT5", "RSL1D1", "OPA1", "ID2", "FZR1", "HRAS", "TOP2B", "DNAJA3", "MAP3K3", "HMGA1", "MAP2K7", "ARG2", "CDKN1B", "MAPKAPK5", "MAP3K5", "MAP2K4", "AKT3", "BMPR1A")
GOBP_PHENOL_CONTAINING_COMPOUND_METABOLIC_PROCESS	0.794206	0.987807	0.0232248	0.629435	0.968264	66	c("HPRT1", "MTPN", "PMEL", "BTBD9", "COMT", "DDT", "ZEB2", "GPR37", "CITED1", "MED1", "SNCA", "SNCB")
GOBP_MYOBLAST_DIFFERENTIATION	0.79021	0.983927	0.0235085	0.629964	0.968343	64	c("DDX5", "SMARCA2", "SMARCC2", "SMARCD2", "AKIRIN1", "KAT5", "LRRC8A", "BRD7", "SMARCC1", "SMARCD1", "SMARCE1", "SMARCD3", "ITGB1", "BCL9L", "BTG1", "MAP3K5", "PLEC", "ZFP36L1", "ACTL6A", "PLCB1", "ACTL6B", "IFRD1", "HIF1AN", "PPARD", "TRIP4")
GOBP_POSITIVE_REGULATION_OF_TRANSMEMBRANE_RECEPTOR_PROTEIN_SERINE_THREONINE_KINASE_SIGNALING_PATHWAY	0.781219	0.978862	0.0241448	0.631478	0.968356	59	c("HSP90AB1", "FKBP8", "ILK", "STK11", "FLCN", "UBE2O", "NUP93", "ZEB2", "MEN1", "TWSG1", "SDCBP", "ZNF423", "CITED1", "HIPK2", "BMPR1A")
GOBP_REGULATION_OF_CYSTEINE_TYPE_ENDOPEPTIDASE_ACTIVITY_INVOLVED_IN_APOPTOTIC_PROCESS	0.855145	1	0.0187776	0.625148	0.968498	89	c("HMGB1", "MTCH1", "VCP", "CTSD", "ANP32B", "CYCS", "DHCR24", "HIP1R", "IGBP1", "NAIP", "CDKN2D", "USP47", "PPM1F", "AIFM1", "BCL2L13", "EIF2AK3", "FAM162A", "SRC", "MAP3K5", "RFFL", "SNCA", "XIAP", "UACA", "PAK2", "MMP9")
GOBP_REGULATION_OF_MULTICELLULAR_ORGANISM_GROWTH	0.679321	0.93931	0.031349	0.647073	0.968535	31	c("SOD1", "PPIB", "PEX5", "LGMN", "FXN", "STAT3", "EZR", "STAT5B", "ATRN", "BBS2", "MBD5", "PTCH1", "NIPBL", "RAI1")
GOBP_AMINO_ACID_TRANSMEMBRANE_TRANSPORT	0.787213	0.982375	0.0237209	0.630725	0.968537	62	c("SLC38A10", "SLC38A3", "LRRC8A", "SLC7A7", "SLC25A29", "SLC6A9", "SLC7A5", "ITGB1", "LRRC8D", "SLC15A4", "PSEN1", "SLC6A15", "SLC25A26", "SLC1A3")
GOBP_CELL_CELL_JUNCTION_ORGANIZATION	0.901099	1	0.0151147	0.621916	0.968642	120	c("RHOA", "EPB41L3", "CDC42", "PRKACA", "CTNNB1", "WDR1", "PLEKHA7", "CTNNA1", "GNPAT", "FLCN", "AJM1", "APC", "SLC39A9", "ARL2", "CLDN15", "NF2", "CTNND1", "ESAM", "NUMB", "PTPN23", "PDCD6IP", "MTSS1", "UGT8", "FLNA", "VCL", "CSK", "FSCN1", "JUP", "CAMSAP3", "SRC", "PLEC", "ANK2", "EXT1", "AGT", "CXADR", "CLDN12", "NECTIN1", "PAK2", "HEG1", "MYADM", "TGFB2", "PARD3")
GOBP_ORGANIC_HYDROXY_COMPOUND_METABOLIC_PROCESS	0.99001	1	0.00458288	0.613343	0.968697	351	c("APOE", "LDHB", "CYB5R3", "IDH3B", "SOD1", "GOT1", "LDHA", "ACO2", "ACLY", "IDH3A", "NFE2L1", "INPP4A", "HPRT1", "FDFT1", "HDLBP", "OSBPL2", "SEC14L2", "SREBF2", "GBA2", "ABCG1", "HAGH", "MTPN", "PGP", "THTPA", "PIP4P1", "FDPS", "NPC1", "AKR1A1", "PMEL", "DHCR24", "IP6K2", "BTBD9", "MECP2", "NUDT4", "PDXP", "ADH5", "GDPD3", "SCAP", "HIF1A", "G6PD", "TKFC", "COMT", "OSBP", "ABCD3", "INPP5A", "LG…
AKR7A2, "VLDLR", "SQLE", "LSS", "GPR37", "PNPLA2", "INSIG1", "EBP", "ACAA1", "DOLPP1", "MRS2", "PPIP5K1", "DKK3", "ACSS2", "LPCAT3", "LIPA", "PFKFB2", "HSD3B7", "RDH11", "CYB5R2", "CITED1", "ALG2", "IDH1", "MED1", "DISP3", "ALG1", "NFKB1", "ERLIN1", "SNCA", "SNCB", "DHFR", "SPTLC2", "DEGS2")
GOBP_ALPHA_BETA_T_CELL_DIFFERENTIATION	0.776224	0.978862	0.0244974	0.632712	0.968722	57	c("HMGB1", "RHOA", "AP3D1", "ATF2", "RELB", "MTOR", "CBFB", "STAT3", "MEN1", "SOCS5", "RARA", "CD83", "RORA", "ZBTB7B", "FOXP1", "SEMA4A", "JUNB", "MALT1")
GOBP_ACIDIC_AMINO_ACID_TRANSPORT	0.715285	0.964063	0.0287861	0.640556	0.968741	40	c("GABBR1", "DTNBP1", "RAB3GAP1", "SLC6A1", "ITGB1", "STXBP1", "PSEN1", "SNCA", "SLC1A3", "SYT4")
GOBP_PEPTIDYL_LYSINE_METHYLATION	0.68032	0.93931	0.0312771	0.648166	0.968826	30	c("OGT", "CSKMT", "MECP2", "NELFA", "KANSL1", "SMYD2", "WDR5", "KMT5A", "SETD2", "FAM86B2", "DOT1L", "NELFE", "SMYD3", "ASH2L", "EEF1AKMT1")
GOBP_POSITIVE_REGULATION_OF_DEVELOPMENTAL_GROWTH	0.836164	1	0.0201955	0.626025	0.968848	85	c("GDI1", "PAFAH1B1", "MAP1B", "PPIB", "ADNP", "IST1", "MECP2", "SHTN1", "NEDD4L", "PEX5", "SYT3", "CYFIP1", "SEMA7A", "EZR", "STAT5B", "SLC23A2", "SEMA5A", "SMURF1", "SYT1", "BBS2", "RNF157", "CPNE6", "GOLGA4", "NIPBL", "BMPR1A", "SYT4", "PLCB1", "CACNG7", "SMO", "PPARD")
GOBP_GLYCOLIPID_BIOSYNTHETIC_PROCESS	0.759241	0.975498	0.0256927	0.633379	0.969242	56	c("TM9SF2", "ST3GAL3", "B3GALT4", "LARGE1", "UGT8", "SCCPDH", "SLC30A5", "B4GALT5", "ST3GAL4", "B4GALT3", "PIGQ", "PIGG", "B4GALT4", "PIGV", "ST3GAL2", "GAL3ST3")
GOBP_RESPONSE_TO_OXYGEN_LEVELS	0.951049	1	0.0103505	0.616865	0.969353	203	c("ATP6AP1", "ATP6V1A", "ATP6V0D1", "UBQLN1", "HSP90B1", "BECN1", "CHCHD2", "NONO", "ATP6V1G1", "RAD21", "STUB1", "TXN2", "PIN1", "PHB2", "HDAC2", "NDRG1", "ALKBH5", "SIRT2", "WDR83", "HMOX2", "TSC1", "USF1", "MECP2", "TM9SF4", "KCNA5", "ATF2", "MTOR", "ADAM15", "SCAP", "HIF1A", "DNMT3A", "HSF1", "CRYAB", "SCFD1", "ENO1", "AIFM1", "ADSL", "EGLN1", "ZEB2", "SLC7A5", "ATG7", "ERCC2", "FUNDC1", "ADO…
CBS, "HIPK2")
GOBP_CARDIAC_VENTRICLE_DEVELOPMENT	0.812188	0.99488	0.0219398	0.628042	0.96936	75	c("CPE", "MATR3", "FKBP1A", "GSK3A", "DCTN5", "HECTD1", "LMO4", "HIF1A", "EGLN1", "SMARCD3", "LUZP1", "MDM2", "SAV1", "MED1", "BMPR1A", "NSD2")
GOBP_CELL_FATE_COMMITMENT	0.927073	1	0.0127959	0.620429	0.969373	138	c("FKBP8", "RHOA", "CDC42", "CTNNB1", "CHD4", "MTA1", "RBBP4", "MBD3", "HDAC2", "ARHGEF2", "APC", "RBBP7", "MTOR", "LMO4", "ID2", "HDAC1", "TCF3", "NFIB", "STAT3", "ITGB1", "MCL1", "GATAD2B", "PSEN1", "GATAD2A", "EXT1", "PTCH1", "BMPR1A", "RARA", "APC2", "NR2E1", "SMO", "IFRD1", "NFIA", "TM2D3")
GOBP_ASSOCIATIVE_LEARNING	0.738262	0.972081	0.027167	0.634557	0.969472	54	c("PPT1", "DDHD2", "SLC6A1", "TSC1", "RIC8A", "MECP2", "B4GALT2", "HIF1A", "LGMN", "MAP1A", "RELN", "CDK5", "IFT20", "SPECC1", "ITGB1", "NPTX2", "PPP1R1B", "NDRG4", "PDE8B", "SNAP25", "TANC1", "PIAS1", "PDE1B", "TPBG")
GOBP_REGULATION_OF_NEUROTRANSMITTER_SECRETION	0.743257	0.973519	0.0268159	0.635435	0.969472	52	c("RAB3A", "SEPTIN5", "DTNBP1", "PPFIA2", "RAB5A", "RAP1A", "RAB3GAP1", "FMR1", "SNAPIN", "RAP1B", "STXBP1", "RAP1BL", "SV2B", "PFN2", "SYT1", "SNCA", "PREPL", "SYP", "STX1B", "CPLX2", "SYT4", "SYT11", "VPS18")
GOBP_CELL_CYCLE_CHECKPOINT_SIGNALING	0.892108	1	0.0158662	0.622602	0.969488	119	c("RPL26", "XRCC3", "PRPF19", "IK", "EME1", "VPS4A", "BUB3", "ZNF207", "PPP1R10", "CUL4A", "KLHL22", "THOC5", "FBXO31", "ATF2", "FOXO4", "APC", "TELO2", "NABP2", "TRIM39", "FZR1", "MDC1", "TIPRL", "FANCD2", "GIGYF2", "ANAPC15", "CDKN1B", "MDM2", "THOC1", "MAD1L1", "RPA2", "MSH2", "CAMSAP3", "RAD50", "PABIR1", "RAD1", "DOT1L", "XPC", "SDE2", "CEP63", "INTS7", "CCNG1", "FEM1B", "TOPBP1", "BRCC3", "…
GOBP_CENTRAL_NERVOUS_SYSTEM_NEURON_DIFFERENTIATION	0.886114	1	0.0163561	0.622903	0.969534	114	c("UBB", "HSP90AB1", "HSP90AA1", "PAFAH1B1", "HPRT1", "ADARB1", "OGDH", "NDEL1", "SCN1B", "GBA2", "C12orf57", "MTPN", "ID4", "SCYL1", "KIFBP", "LMO4", "PEX5", "NFIB", "GIGYF2", "SCYL3", "CDK5", "SECISBP2", "SIN3A", "B4GALT5", "PSEN1", "FAIM2", "PTCH1", "TTLL1", "BMPR1A", "SPOCK1", "BRINP2", "PALS1")
GOBP_EXTRINSIC_APOPTOTIC_SIGNALING_PATHWAY_VIA_DEATH_DOMAIN_RECEPTORS	0.751249	0.97545	0.0262543	0.633929	0.969549	55	c("PEA15", "BLOC1S2", "GSK3B", "DAB2IP", "BCL2L1", "ARHGEF2", "ZDHHC3", "TIMP3", "FAF1", "DEDD", "FAIM2", "DDX47", "DAXX", "RFFL", "PIK3R1", "FEM1B", "STK4", "TMBIM1", "SORT1")
GOBP_VASCULAR_PROCESS_IN_CIRCULATORY_SYSTEM	0.933067	1	0.0122193	0.618665	0.969566	165	c("APOE", "RHOA", "SOD1", "ATP2B1", "RAP1GDS1", "SLC6A1", "SLC38A3", "KCNA5", "ADORA2B", "YES1", "FAAH", "ATP1B2", "SLC16A1", "SLC5A6", "SLC29A2", "SLC6A9", "ZEB2", "SLC7A5", "SLC5A3", "ABCC5", "EXT2", "SLC27A1", "SH3GL2", "SLCO3A1", "SRC", "BBS2", "SCPEP1", "SLC24A3", "SLC2A1", "CBS", "PLEC", "ITGB1BP1", "EXT1", "AGT", "SLC1A3", "SLC8A2", "GCLC", "ADRA2A")
GOBP_REGULATION_OF_HORMONE_LEVELS	0.98002	1	0.00651414	0.614483	0.969574	302	c("RAB3A", "CPE", "PFKM", "PRKAR1A", "PRKACA", "UBE2Q1", "GABBR1", "ATP6AP2", "CDK16", "PPP3CA", "SELENOT", "RAB1A", "C2CD2L", "STUB1", "MPC2", "PPP3CB", "IDE", "RBM4", "CRY2", "TARDBP", "GDF9", "MIDN", "GNA11", "CHST10", "PFKL", "ECE2", "BTK", "KCNA5", "HSD17B12", "GNAZ", "LRRC8A", "SNX4", "HIF1A", "OSBP", "SYBU", "SLC16A1", "VAMP3", "RAB11FIP5", "STXBP4", "NIBAN2", "SNX6", "SLC7A5", "CTSZ", "ST…
MED1, "VSNL1", "AGT", "POMC", "NFKB1", "MCU", "CYB5R4", "CHGA", "PDE8B", "VAMP7", "DGAT2", "PLCB1")
GOBP_MORPHOGENESIS_OF_EMBRYONIC_EPITHELIUM	0.851149	1	0.0190795	0.625737	0.969698	91	c("RPS7", "LIAS", "PRKACA", "CTNNB1", "SPINT2", "TMED2", "PFN1", "GRSF1", "BRD2", "TSC1", "HECTD1", "DVL3", "LMO4", "OPA1", "SKI", "HIF1A", "RALA", "CDK20", "LUZP1", "SETD2", "SEC24B", "FUZ", "KDM2B", "KAT2A", "CLUAP1", "KDF1", "PTCH1", "STK4", "MTHFD1", "PALS1", "COBL")
GOBP_CELL_FATE_SPECIFICATION	0.746254	0.97364	0.0266053	0.636332	0.969918	50	c("FKBP8", "CTNNB1", "CHD4", "MTA1", "RBBP4", "MBD3", "HDAC2", "APC", "RBBP7", "LMO4", "HDAC1", "NFIB", "ITGB1", "GATAD2B", "PSEN1", "GATAD2A", "PTCH1", "BMPR1A", "APC2", "SMO", "NFIA")
GOBP_AMINO_ACID_BIOSYNTHETIC_PROCESS	0.746254	0.97364	0.0266053	0.636364	0.969966	50	c("GOT1", "SERINC3", "PYCR3", "PHGDH", "PYCR2", "PSPH", "OTC", "SEPHS1", "SHMT2", "ASS1", "ALDH18A1", "BCAT1", "CBS", "SLC1A3", "DHFR", "MTHFD1", "ASNSD1")
GOBP_SYNAPTIC_TRANSMISSION_GLUTAMATERGIC	0.771229	0.977093	0.0248494	0.632572	0.970034	59	c("DGKZ", "DTNBP1", "TPRG1L", "RAB3GAP1", "ATAD1", "RELN", "ALS2", "CDK5", "STXBP1", "GRIK5", "PSEN1", "SYT1", "NLGN3", "EXT1", "CACNG7", "GRM8")
GOBP_NEGATIVE_REGULATION_OF_LIPID_METABOLIC_PROCESS	0.74026	0.97243	0.0270265	0.635863	0.970125	52	c("APOE", "SOD1", "BSCL2", "ORMDL3", "SORL1", "SCAP", "APPL2", "WDTC1", "WASHC1", "INSIG1", "SLC27A1", "DKK3", "CRTC3", "NFKB1", "ERLIN1", "PDE8B", "ADRA2A", "PDE3B")
GOBP_EPITHELIAL_TUBE_FORMATION	0.811189	0.99488	0.0220116	0.627638	0.970209	81	c("RPS7", "LIAS", "PRKACA", "CTNNB1", "SPINT2", "TMED2", "PFN1", "BRD2", "TSC1", "HECTD1", "DVL3", "LMO4", "OPA1", "SKI", "HIF1A", "RALA", "CDK20", "LUZP1", "SETD2", "SEC24B", "FUZ", "KDM2B", "KAT2A", "CLUAP1", "PTCH1", "STK4", "MTHFD1", "COBL", "RARA", "PHACTR4", "TGFB2", "GLMN", "TRAF6")
GOBP_REGULATION_OF_TUBE_SIZE	0.82018	0.997456	0.021363	0.627298	0.970221	83	c("APOE", "RHOA", "SOD1", "ATP2B1", "RAP1GDS1", "KCNA5", "ADORA2B", "FAAH", "EXT2", "BBS2", "SCPEP1", "CBS", "ITGB1BP1", "EXT1", "AGT", "GCLC", "ADRA2A")
GOBP_EXTRINSIC_APOPTOTIC_SIGNALING_PATHWAY	0.919081	1	0.0135373	0.621097	0.970273	137	c("PPP2R1A", "PEA15", "GSTP1", "ZMYND11", "BCL2L2", "PSME3", "BLOC1S2", "GSK3A", "PDPK1", "CTNNA1", "GSK3B", "DAB2IP", "BCL2L1", "PPP1CA", "ARHGEF2", "MKNK2", "ZDHHC3", "TIMP3", "FAF1", "RB1CC1", "DEDD", "SCG2", "PELI3", "MCL1", "SRC", "ITGAV", "FAIM2", "DDX47", "DAXX", "RFFL", "ZC3HC1", "AGT", "PIK3R1", "FEM1B", "STK4", "WWOX", "TMBIM1", "SIVA1", "GCLC", "SORT1", "LMNA", "PPP2R1B", "PAK2")
GOBP_SKIN_EPIDERMIS_DEVELOPMENT	0.767233	0.975498	0.0251307	0.633301	0.970278	58	c("STMN1", "CTNNB1", "HDAC2", "LDB2", "HDAC1", "DNASE1L2", "ERCC2", "FUZ", "SAV1", "KDF1", "PLEC", "EXT1", "NOM1", "SMO", "TGFB2")
GOBP_TISSUE_HOMEOSTASIS	0.93007	1	0.01251	0.619295	0.97032	160	c("NCDN", "SOD1", "CTNNB1", "CHMP4B", "PRDX1", "STRAP", "GPR137", "STK11", "ANKH", "FH", "LDB2", "TP53INP2", "SNX10", "ATP1B2", "ESAM", "STK39", "NFIB", "GIGYF2", "CCDC66", "P2RX4", "ZEB2", "ITGB1", "VCL", "CSK", "SH3GL2", "HSPB1", "CIB2", "PLEKHM1", "LIPA", "SRC", "BBS2", "SLC2A1", "CROCC", "EXT1", "AKT3", "PBLD", "CXADR", "XIAP", "NDP", "DRAM2", "CLDN12", "SMO", "CRB2")
GOBP_RESPONSE_TO_ACTIVITY	0.695305	0.952385	0.0302042	0.642368	0.970345	39	c("ATP5F1A", "TOMM20", "UQCRC1", "STK11", "CRY2", "SLC25A25", "CAB39", "HIF1A", "HSF1", "ADSL", "SLC7A5", "HADH", "SELENON", "AGT", "FNDC5", "ZEB1", "GCLC", "ALAD")
GOBP_AMINE_METABOLIC_PROCESS	0.803197	0.99308	0.0225843	0.628508	0.970368	76	c("HPRT1", "MTPN", "ODC1", "SAT1", "MECP2", "SMS", "SAT2", "SLC7A7", "GDPD3", "AZIN1", "COMT", "PAOX", "ALDH7A1", "GPR37", "AZIN2", "AMD1", "SNCA", "SNCB", "SRM", "AOC3")
GOBP_REGULATION_OF_CALCIUM_ION_DEPENDENT_EXOCYTOSIS	0.665335	0.92972	0.0323604	0.650533	0.970538	29	c("RAB3A", "RAB3GAP1", "SYT3", "CDK5", "RAP1B", "STXBP1", "STXBP3", "CDK5R2", "HYAL3", "SYT1", "SYT4", "ADRA2A", "SYT11")
GOBP_NEUROPEPTIDE_SIGNALING_PATHWAY	0.742258	0.973346	0.0268861	0.636304	0.970599	51	c("CPE", "CRCP", "SORL1", "GPR37", "POMC", "SORCS2", "SORT1", "PCSK1N")
GOBP_EXOCYTIC_PROCESS	0.768232	0.975498	0.0250604	0.6326	0.970792	60	c("RAB3A", "SEPTIN5", "YKT6", "EXOC3", "TPRG1L", "VPS11", "BTK", "SNX4", "EXOC4", "SNAPIN", "VAMP3", "SNAP47", "EXOC7", "SNX6", "SNPH", "SNAP29", "RALB", "STXBP1", "STXBP3", "GRIK5", "PSEN1", "SYT1", "CTBP2", "SNCA", "PRRT2", "STX1B", "VAMP7", "CPLX2", "BLOC1S6", "EXOC2", "VPS18", "STX2", "RABEPK")
GOBP_CARBOHYDRATE_DERIVATIVE_TRANSPORT	0.738262	0.972081	0.027167	0.634744	0.970795	55	c("PSAP", "SLC37A4", "SLC25A5", "ANKH", "ABCG1", "SLC25A25", "LRRC8A", "SCARB1", "SLC35B1", "SLC29A2", "LRRC8D", "SLC35A4", "SLC15A4", "ABCC5", "VLDLR", "G6PC3", "CD47", "SLC25A19", "SLC25A26", "SLC25A16")
GOBP_REGULATION_OF_CYSTEINE_TYPE_ENDOPEPTIDASE_ACTIVITY	0.856144	1	0.0187018	0.624675	0.971065	108	c("HMGB1", "MTCH1", "VCP", "CTSD", "ANP32B", "CYCS", "FYN", "DHCR24", "HIP1R", "IGBP1", "NAIP", "CDKN2D", "USP47", "PPM1F", "LGMN", "AIFM1", "CYFIP2", "BCL2L13", "EIF2AK3", "BIRC2", "FAM162A", "SRC", "MAP3K5", "RFFL", "SNCA", "XIAP", "UACA", "PAK2", "MMP9")
GOBP_CELL_SURFACE_PATTERN_RECOGNITION_RECEPTOR_SIGNALING_PATHWAY	0.683317	0.94171	0.0310618	0.645897	0.971073	34	c("PJA2", "DAB2IP", "ECSIT", "APPL2", "NFKBIA", "ZNRF1", "PIK3R1", "IRAK1", "TRAF6")
GOBP_NEGATIVE_REGULATION_OF_MYELOID_LEUKOCYTE_DIFFERENTIATION	0.648352	0.91544	0.0336033	0.65382	0.971185	27	c("CTNNB1", "GPR137", "CUL4A", "TCTA", "PTPN2", "TMEM178A", "PIK3R1", "RARA")
GOBP_CELLULAR_RESPONSE_TO_IONIZING_RADIATION	0.707293	0.961182	0.0293519	0.640094	0.971196	44	c("RPL26", "NUCKS1", "GRB2", "BCL2L1", "HSF1", "CRYAB", "HRAS", "XRCC6", "INO80", "ELK1", "MDM2", "XRCC5", "RAD1", "TNKS1BP1", "GADD45A", "INTS7", "NIPBL", "BRCC3", "SPIDR", "TANK")
GOBP_VASODILATION	0.63037	0.907167	0.0349401	0.656488	0.971231	25	c("APOE", "SOD1", "ADORA2B", "EXT2", "BBS2", "EXT1", "ADRA2A")
GOBP_TISSUE_MORPHOGENESIS	0.983017	1	0.00599657	0.614877	0.971251	354	c("RPS7", "GPI", "LIAS", "RHOA", "VPS52", "RAC1", "FKBP1A", "PAFAH1B1", "PRKAR1A", "WDPCP", "CDC42", "PRKACA", "CTNNB1", "SPINT2", "MAGED1", "WDR1", "PPP3R1", "DDR1", "TMED2", "GRB2", "PBX1", "ADARB1", "ILK", "PFN1", "PHB2", "PKD1", "ID4", "GRSF1", "TRAF3IP1", "BRD2", "TSC1", "PPP1CA", "APC", "HECTD1", "DVL3", "MTOR", "LMO4", "OPA1", "MICAL2", "TXNRD1", "NF2", "SKI", "HIF1A", "EXOC4", "RALA", "AR…
SEC24B, "FUZ", "EZR", "FGF1", "FLNA", "TWSG1", "VCL", "EXT2", "MDM2", "MSN", "KDM2B", "ASTN2", "SMURF1", "ITGA3", "CAMSAP3", "PSEN1", "KAT2A", "SRC", "LIN7C", "CITED1", "CLUAP1", "KDF1", "MED1", "EXT1", "AGT", "PTCH1", "NDRG4", "FEM1B", "STK4", "BMPR1A", "MTHFD1", "PALS1", "COBL")
GOBP_VASOCONSTRICTION	0.718282	0.965594	0.0285744	0.637846	0.971493	49	c("RHOA", "ATP2B1", "RAP1GDS1", "KCNA5", "FAAH", "BBS2", "AGT", "ADRA2A", "KCNMB4", "CAV1", "MMP2")
GOBP_VITAMIN_METABOLIC_PROCESS	0.785215	0.981518	0.0238623	0.629815	0.971707	73	c("THTPA", "AKR1A1", "GSTO1", "PDXP", "MMADHC", "LGMN", "SHMT2", "SLC5A6", "VKORC1L1", "SLC23A2", "GGCX", "CLYBL", "LIPA", "SLC25A19", "SLC2A1", "MCCC1", "NFKB1", "RLBP1", "DHFR", "GCLC", "MMAA")
GOBP_DICARBOXYLIC_ACID_TRANSPORT	0.759241	0.975498	0.0256927	0.633262	0.971808	60	c("GABBR1", "SLC25A11", "DTNBP1", "RAB3GAP1", "LRRC8A", "SLC16A1", "ITGB1", "LRRC8D", "ABCC5", "STXBP1", "PSEN1", "SNCA", "SLC1A3", "SYT4")
GOBP_GLYCOSYLATION	0.91009	1	0.0143399	0.620816	0.971843	152	c("PMM1", "GOLGA2", "DAD1", "OGA", "OGT", "COG1", "RPN2", "CHP1", "DDOST", "GBA2", "NPC1", "ST3GAL3", "B3GALT4", "C1GALT1", "GALNT11", "KRTCAP2", "B4GALT2", "COG6", "LARGE1", "ALG14", "GALNT1", "DPY19L3", "NANS", "STT3A", "B3GNT4", "COG5", "TUSC3", "B3GLCT", "DOLPP1", "B4GALT5", "POGLUT1", "ENTPD5", "ST3GAL4", "TRAK1", "MGAT5B", "B4GALT3", "ALG2", "PMM2", "ALG1", "ARFGEF1", "GALNT18", "B3GNT9", "…
GOBP_POSITIVE_REGULATION_OF_REACTIVE_OXYGEN_SPECIES_METABOLIC_PROCESS	0.687313	0.945476	0.0307753	0.642659	0.971921	40	c("GSTP1", "SOD1", "GRB2", "SLC5A3", "NFE2L2", "NNT", "GADD45A", "AGT", "SNCA", "HVCN1")
GOBP_INTERFERON_MEDIATED_SIGNALING_PATHWAY	0.721279	0.966729	0.0283628	0.636199	0.971981	54	c("UBE2K", "ADAR", "IRF3", "METTL3", "LSM14A", "GIGYF2", "STAT1", "TYK2", "YTHDF2", "TRAF3", "AZI2", "YTHDF3", "TTLL12", "PTPN6", "CACTIN", "SIN3A", "PTPN2", "TBK1", "MAVS", "EIF4E2", "MED1", "IRAK1", "HDAC4", "TANK", "IFNAR1")
GOBP_ACTIN_FILAMENT_DEPOLYMERIZATION	0.666334	0.92972	0.0322878	0.64763	0.972085	33	c("SPTBN1", "SPTAN1", "CAPZB", "WDR1", "CAPZA2", "PPP1R9B", "MTPN", "PDXP", "MICAL2", "SPTBN2", "SEMA5A", "SPTB", "TMOD4", "TWF1", "TMOD2")
GOBP_VASCULATURE_DEVELOPMENT	0.985015	1	0.00562708	0.614763	0.972141	437	c("APOE", "THY1", "BSG", "RHOA", "CTNNB1", "EPN1", "PPP3R1", "ROM1", "ZFAND5", "EMC10", "TMED2", "WARS1", "CUL7", "ANP32B", "UBP1", "STK11", "PPP3CB", "MAPK1", "PDPK1", "RAP1A", "XBP1", "PKD1", "AAMP", "RNH1", "HGS", "HS6ST1", "SAT1", "TAB1", "C1GALT1", "DAB2IP", "RIC8A", "MECP2", "ATF2", "FOXO4", "DCTN5", "PTK2", "HECTD1", "PLCG1", "SRPK2", "ADAM15", "NAXE", "MTDH", "HIF1A", "ERAP1", "LARGE1", "…
PLPP3, "SETD2", "ITGB1", "SEC24B", "FGF1", "LGALS8", "FLNA", "EIF2AK3", "FBXW8", "NFE2L2", "SASH1", "MDM2", "ANGPTL6", "QKI", "SEMA6A", "SEMA5A", "HSPB1", "GAB1", "PTPRM", "JUP", "LIPA", "STAB1", "PSEN1", "ITGAV", "VPS4B", "RIN2", "PLCD3", "BTG1", "CITED1", "CD47", "HIPK2", "GADD45A", "ITGB1BP1", "MED1", "AKT3", "ZFP36L1", "EPN2", "VAV2", "PLXDC1", "STK4", "ADIPOR2", "PARVA", "BMPR1A", "WASF2")
GOBP_NEGATIVE_REGULATION_OF_CYSTEINE_TYPE_ENDOPEPTIDASE_ACTIVITY	0.666334	0.92972	0.0322878	0.647695	0.972182	33	c("DHCR24", "IGBP1", "NAIP", "CDKN2D", "USP47", "SRC", "RFFL", "SNCA", "XIAP", "PAK2", "MMP9")
GOBP_PHOSPHATIDYLINOSITOL_PHOSPHATE_BIOSYNTHETIC_PROCESS	0.667333	0.929958	0.0322153	0.644929	0.972222	37	c("PIP4K2C", "INPP4A", "BECN1", "IP6K2", "BPNT1", "PI4K2A", "PIK3C3", "IMPA1", "INPP5E", "PIK3R4", "PIK3R2", "EFR3B", "SOCS5", "UVRAG", "PIK3R1", "PIP4K2A", "FIG4", "PIK3CB")
GOBP_GLYCOPROTEIN_BIOSYNTHETIC_PROCESS	0.926074	1	0.0128902	0.619125	0.972376	196	c("ITM2B", "CTNNB1", "PMM1", "GOLGA2", "DAD1", "OGA", "OGT", "RPN2", "CHP1", "TNIP1", "TM9SF2", "DDOST", "NPC1", "ST3GAL3", "HS6ST1", "B3GALT4", "CHST10", "C1GALT1", "GALNT11", "KRTCAP2", "CANT1", "LARGE1", "ALG14", "GALNT1", "DPY19L3", "STT3A", "B3GNT4", "EXT2", "TUSC3", "B3GLCT", "DOLPP1", "B4GALT5", "POGLUT1", "ENTPD5", "ST3GAL4", "EXTL2", "TRAK1", "MGAT5B", "ALG2", "PMM2", "ALG1", "ARFGEF1", …
ST3GAL2, "GALNT10", "TMEM165", "B4GALT7", "NUS1", "ALG8", "GAL3ST3")
GOBP_RRNA_TRANSCRIPTION	0.639361	0.913082	0.0342688	0.654671	0.972448	27	c("MACROH2A1", "MARS1", "PWP1", "MTOR", "SPIN1", "DEDD", "GTF3C6", "GTF3C4", "ERCC2", "NPM3", "SIRT7", "CAVIN1", "POLR1E", "MACROH2A2", "TAF1B", "GTF3C2", "DDX11")
GOBP_REGULATION_OF_PROTEIN_TARGETING_TO_MEMBRANE	0.617383	0.901186	0.0359209	0.657486	0.972707	25	c("GDI1", "PRNP", "MFF", "CHP1", "FYN", "HPCA", "INPP5K", "HRAS", "CDK5", "MIEF1", "TCAF1", "ITGB1BP1", "MTCL1", "DMTN")
GOBP_NEGATIVE_REGULATION_OF_ACTIN_FILAMENT_DEPOLYMERIZATION	0.638362	0.912816	0.0343431	0.654873	0.972749	27	c("SPTBN1", "SPTAN1", "CAPZB", "CAPZA2", "MTPN", "SPTBN2", "SPTB", "TMOD4", "TWF1", "TMOD2", "DMTN", "EPS8", "FLII", "LMOD1")
GOBP_ADAPTIVE_IMMUNE_RESPONSE	0.944056	1	0.011106	0.618148	0.973007	232	c("CLU", "HMGB1", "CD81", "NDFIP1", "HPRT1", "OTUB1", "C1QBP", "PPP3CB", "CYRIB", "FYN", "TSC1", "HLA-B", "BTK", "SUPT6H", "PMS2", "KMT5B", "RELB", "AKIRIN2", "ERCC1", "MTOR", "HRAS", "ERAP1", "STAT3", "MSH6", "TYK2", "TNFRSF21", "TRAF3IP2", "RNF8", "HLA-A", "ARG2", "SLC15A4", "PTPN6", "CSK", "IL6ST", "THOC1")
GOBP_PORPHYRIN_CONTAINING_COMPOUND_METABOLIC_PROCESS	0.664336	0.929242	0.0324331	0.644143	0.973026	39	c("NFE2L1", "SUCLA2", "SRRD", "HMOX2", "UROD", "ALAS1", "FXN", "HMBS", "SLC6A9", "SLC25A39", "SLC11A2", "IREB2", "ABCB7", "BLVRB", "ALAD", "BDH2", "COX10")
GOBP_REGULATION_OF_ACTIN_FILAMENT_BUNDLE_ASSEMBLY	0.726274	0.968221	0.0280107	0.635671	0.973253	57	c("STMN1", "RHOA", "RAC1", "CDC42", "PFN1", "TSC1", "SORBS3", "MTOR", "NF2", "PPM1F", "INPP5K", "ARHGEF10L", "MTSS1", "FLNA", "PFN2", "CORO2B", "PIK3R2", "BAG4", "CD47", "ITGB1BP1", "ARAP1", "PIK3R1", "WASF2")
GOBP_LIPOSACCHARIDE_METABOLIC_PROCESS	0.777223	0.978862	0.0244269	0.629923	0.973287	79	c("GLA", "CREM", "TM9SF2", "GBA2", "HEXA", "ST3GAL3", "B3GALT4", "LARGE1", "UGT8", "SCCPDH", "GALC", "SLC30A5", "B4GALT5", "ST3GAL4", "B4GALT3", "GLB1", "PIGQ", "PIGG", "B4GALT4", "PIGV", "NAGA", "ST3GAL2", "GAL3ST3")
GOBP_SISTER_CHROMATID_COHESION	0.653347	0.919025	0.0332359	0.648464	0.973337	33	c("PPP2R1A", "CTNNB1", "RAD21", "MACROH2A1", "PHB2", "CHTF8", "NAA10", "CTCF", "SMC1A", "FEN1", "HDAC8", "SMC3", "STAG1", "KIF22", "NIPBL")
GOBP_ORGANIC_CATION_TRANSPORT	0.68032	0.93931	0.0312771	0.64317	0.973415	41	c("SLC44A2", "SLC25A29", "SLC44A4", "PSEN1", "SLC25A19", "SLC25A26", "SNCA", "ADRA2A", "SLC7A8")
GOBP_EPITHELIAL_TUBE_MORPHOGENESIS	0.918082	1	0.013628	0.61992	0.973624	196	c("RPS7", "LIAS", "RHOA", "PRKACA", "CTNNB1", "SPINT2", "MAGED1", "PPP3R1", "DDR1", "TMED2", "PBX1", "ILK", "PFN1", "PHB2", "PKD1", "BRD2", "TSC1", "PPP1CA", "HECTD1", "DVL3", "LMO4", "OPA1", "MICAL2", "SKI", "HIF1A", "RALA", "MTSS1", "PKD2", "CDK20", "LUZP1", "CTSZ", "SETD2", "SEC24B", "FUZ", "FGF1", "KDM2B", "PSEN1", "KAT2A", "SRC", "CITED1", "CLUAP1", "MED1", "EXT1", "AGT", "PTCH1", "NDRG4", "…
GOBP_POSITIVE_REGULATION_OF_GTPASE_ACTIVITY	0.833167	1	0.020416	0.625867	0.973662	112	c("THY1", "MAPRE2", "AGAP3", "NDEL1", "RAP1GDS1", "PICALM", "RAP1A", "PIN1", "RAB3GAP1", "GSK3B", "RALGAPB", "RAPGEF1", "TSC1", "DVL3", "ARHGEF7", "TBC1D17", "RANGAP1", "AGAP1", "HRAS", "MTSS2", "ALS2", "RASGEF1B", "ITGB1", "PLXNB1", "TBC1D22A", "TAX1BP3", "TBC1D10B", "SIPA1L1", "ARAP1", "GNB5", "SIPA1L2", "ARHGEF26", "RGS10", "TBC1D22B", "NTRK3")
GOBP_CELLULAR_RESPONSE_TO_ALCOHOL	0.737263	0.972081	0.0272372	0.63495	0.97368	59	c("CTNNB1", "GNB1", "MAP4K1", "LARP1", "CTNNA1", "ADCY2", "GNAI1", "ADAM15", "DNMT3A", "GRAMD1B", "AIFM1", "GRAMD1A", "MDM2", "SLC23A2", "JUP", "CDK4", "PTCH1", "SPIDR", "SMO", "OSBPL7")
GOBP_MULTIVESICULAR_BODY_ORGANIZATION	0.627373	0.906923	0.0351652	0.656833	0.973783	26	c("CHMP4B", "VPS4A", "VPS25", "IST1", "HGS", "TSG101", "UBAP1", "VPS36", "PDCD6IP", "CHMP2B", "VPS37B", "CHMP1B", "VPS4B", "VPS37C", "CHMP1A")
GOBP_NEUROMUSCULAR_PROCESS	0.782218	0.978862	0.0240742	0.629938	0.973964	82	c("HSP90AA1", "DCTN1", "PAFAH1B1", "ADARB1", "C12orf57", "HEXA", "GSTO1", "UBA5", "MECP2", "MTOR", "PEX5", "FXN", "MAP1A", "GIGYF2", "SPART", "LARGE1", "DMPK", "NEFL", "STAC2", "VTI1A", "HIPK2", "SYNM", "PRRT2", "SLC1A3", "PDE8B", "CTNNA2", "ZNF212")
GOBP_GLUCOSE_IMPORT	0.696304	0.953172	0.030133	0.639478	0.973979	49	c("PEA15", "GSK3A", "TSC1", "SELENOS", "ASPSCR1", "APPL2", "RHOQ", "SLC2A14", "NFE2L2", "STXBP3", "SLC27A1", "SLC2A1", "PIK3R1", "GRB10", "SORT1")
GOBP_DOPAMINE_SECRETION	0.644356	0.913821	0.0338984	0.650778	0.97408	31	c("GABBR1", "DTNBP1", "KPNA4", "SYT3", "SYT1", "SNCA", "SYT4", "SYT11")
GOBP_REGULATION_OF_MEIOTIC_CELL_CYCLE	0.627373	0.906923	0.0351652	0.655821	0.974157	27	c("ANAPC5", "CDC16", "SIRT2", "METTL3", "ANAPC7", "FZR1", "ANAPC15", "ANAPC1", "RAD1", "UBE2B", "CHFR", "PLCB1")
GOBP_REGULATION_OF_EMBRYONIC_DEVELOPMENT	0.733267	0.971773	0.0275183	0.635262	0.974159	59	c("SEPTIN7", "PAFAH1B1", "WDPCP", "CTNNB1", "BAG6", "NR2C2", "TADA3", "DHX36", "WDR5", "PHLDB1", "NIBAN2", "INO80", "ACTR8", "NFE2L2", "YEATS2", "B4GALT5", "POGLUT1", "TDG", "KAT2A", "RPS6KA6", "NIPBL", "ACTL6A", "PLCB1", "TADA2A", "CRB2")
GOBP_REGULATION_OF_SYNAPSE_STRUCTURE_OR_ACTIVITY	0.888112	1	0.0161937	0.622096	0.97433	156	c("APOE", "PRNP", "GPM6A", "DCTN1", "RHOA", "EIF4G1", "PAFAH1B1", "PTPRS", "CDC42", "CTNNB1", "VCP", "CHD4", "STAU2", "GRIPAP1", "ARHGAP44", "ADNP", "DTNBP1", "OGT", "PPFIA2", "FYN", "PPT1", "SETD5", "LZTS3", "DAB2IP", "ARF6", "MECP2", "ADGRL1", "CYFIP1", "AMIGO1", "SYBU", "DHX36", "NEURL1", "RELN", "CDK5", "EGLN1", "ITGB1", "DMPK", "CHMP2B", "NEFL", "EEF2K", "CAMK1", "ABI2", "PSEN1", "WASL", "C1…
GOBP_REGULATION_OF_SYNAPSE_ASSEMBLY	0.747253	0.97364	0.0265351	0.632395	0.974372	70	c("EIF4G1", "PTPRS", "CTNNB1", "CHD4", "STAU2", "ADNP", "OGT", "SETD5", "ARF6", "AMIGO1", "EEF2K", "NLGN3", "SNCA", "CBLN2", "LRFN3", "NTNG2", "NECTIN1", "NEGR1")
GOBP_NEGATIVE_REGULATION_OF_PROTEIN_SECRETION	0.677323	0.938056	0.0314929	0.642775	0.974455	43	c("APOE", "PPP3CA", "CD200", "MIDN", "PFKL", "GNAZ", "SERGEF", "RAB11FIP5", "RHBDF1", "ENY2", "HADH", "JAGN1", "FRMD4A", "VSNL1", "CHGA", "PDE8B", "SYT4", "ADRA2A")
GOBP_REGULATION_OF_CARDIAC_MUSCLE_CONTRACTION	0.65035	0.917107	0.0334562	0.646428	0.974482	37	c("CALM2", "CALM3", "HSP90AA1", "PRKACA", "CAMK2D", "GSTO1", "TMEM38A", "P2RX4", "PDE4B", "JUP", "ANK2", "TMEM38B", "CHGA")
GOBP_SYNAPSE_ORGANIZATION	0.953047	1	0.0101264	0.617677	0.974487	297	c("RAB3A", "ARF1", "APOE", "PRNP", "NPTN", "GPM6A", "DCTN1", "RHOA", "EIF4G1", "PAFAH1B1", "PTPRS", "CDC42", "CTNNB1", "VCP", "MAP1B", "SPOCK2", "SPARCL1", "CHD4", "STAU2", "GRIPAP1", "ACHE", "ARHGAP44", "ADNP", "DTNBP1", "OGT", "PPFIA2", "PFN1", "FYN", "GNPAT", "PIN1", "SETD5", "STAU1", "LZTS3", "SLC6A1", "TSC1", "SDF4", "DAB2IP", "ARF6", "MECP2", "CRK", "HIP1R", "ADGRL1", "PCDHGC3", "CYFIP1", "…
EGLN1, "ITGB1", "SEZ6L2", "EZR", "DMPK", "FLNA", "SPTBN2", "CHMP2B", "PCDHB4", "RAP1B", "NEFL", "PLXNB1", "EEF2K", "CACNB2", "PFN2", "ZDHHC2", "SDCBP", "CAMK1", "ABI2", "ITGA3", "PSEN1", "PPFIBP1", "CTBP2", "SPTB", "WASL", "C1QL1", "SIPA1L1", "ARHGEF9", "NLGN3", "WASF3", "CPNE6", "CACNB1", "SEZ6", "SNCA", "CBLN2", "YWHAZ", "LRFN3", "WASF2", "SNCB", "CAP2", "SLC8A2")
GOBP_POSITIVE_REGULATION_OF_DNA_BINDING_TRANSCRIPTION_FACTOR_ACTIVITY	0.873127	1	0.0173915	0.624128	0.974496	133	c("BEX1", "CLU", "PPIA", "RNF220", "CTNNB1", "UBE2N", "UBE2V1", "CD200", "CAMK1D", "MTPN", "PHB2", "DDRGK1", "BTK", "RNF25", "ATF2", "ARHGEF2", "CRTC1", "TFDP1", "MTDH", "HSF1", "TCF3", "TRIM68", "STAT3", "RELN", "PLPP3", "ZBTB7A", "SLCO3A1", "MAVS", "JUP", "TRIM27", "CRTC3", "HIPK2", "AGT", "PPRC1", "IRAK1", "HDAC4")
GOBP_ORGANIC_ACID_CATABOLIC_PROCESS	0.904096	1	0.0148593	0.621876	0.974533	162	c("GOT1", "BCKDHA", "ECHS1", "LPIN2", "AIG1", "DLD", "PHYH", "NAGK", "DLST", "KYAT3", "HEXA", "AUH", "AKR1A1", "SLC25A44", "CRAT", "KYAT1", "HADHA", "ACAD10", "LONP2", "ACAD8", "PEX5", "IVD", "HIBADH", "ABCD3", "FAAH", "OTC", "SLC16A1", "SHMT2", "HMGCL", "DECR1", "ARG2", "DBT", "BLMH", "ACOX3", "ALDH6A1", "ACAA1", "HADH", "DDAH2", "CDO1", "NPL", "ECI2", "GNPDA1", "ACAD11", "CBS", "MCCC1", "HOGA1"…
GOBP_METENCEPHALON_DEVELOPMENT	0.755245	0.975498	0.0259736	0.631689	0.974598	73	c("HSPA5", "HNRNPD", "PTPRS", "OGDH", "RERE", "GNPAT", "MTPN", "NCOA1", "ARCN1", "SDF4", "MECP2", "CRK", "ATF2", "B4GALT2", "ATIC", "CDK5", "CRKL", "SEC24B", "SPTBN2", "ATRN", "CDK5R2", "KCNC1", "PSEN1", "KAT2A", "FAIM2", "CBS", "SEZ6", "TTLL1")
GOBP_MALE_SEX_DIFFERENTIATION	0.789211	0.983229	0.0235793	0.629281	0.974618	88	c("UBB", "ATN1", "CSDE1", "CTNNB1", "SF1", "FKBP4", "BCL2L2", "CTNNA1", "NCOA1", "DHCR24", "BCL2L1", "WDR48", "ERCC1", "ADAM15", "RRM1", "NUDT1", "CRKL", "EIF2S2", "FLNA", "STAT5B", "MSH2", "SCAPER", "SPATA2", "RHOBTB3", "BMPR1A", "RARA", "LHFPL2", "ADGRG1", "MMP14", "ARID5B")
GOBP_FATTY_ACID_METABOLIC_PROCESS	0.942058	1	0.0113146	0.618708	0.974627	247	c("GSTP1", "GSTM4", "LIAS", "TECR", "FADS2", "ACLY", "HACD3", "ECHS1", "LPIN2", "AIG1", "DEGS1", "ACOT7", "PHYH", "PTGES3", "XBP1", "GNPAT", "SCD5", "AUH", "SIRT2", "ACOT2", "ABHD12", "PRKAG1", "CRAT", "FADS1", "HSD17B12", "ADH5", "PDK2", "HADHA", "SCAP", "ACAD10", "LONP2", "PEX5", "IVD", "PTGES2", "PTGR2", "ABCD3", "FAAH", "ABHD6", "APPL2", "WDTC1", "SLC27A5", "ACOT1", "ASAH1", "PTGR3", "EIF6", …
ECI2, "ACAD11", "MID1IP1", "ERLIN1", "SNCA", "ELOVL4", "ETFA", "ADIPOR2", "ETFDH", "OXSM", "MECR", "ECHDC1", "ALDH3A2", "ACAA2", "ACSL6", "BDH2", "CPT2", "PECR", "DAGLB", "PEX7", "PPARD")
GOBP_TETRAPYRROLE_BIOSYNTHETIC_PROCESS	0.613387	0.897103	0.0362255	0.657457	0.974709	26	c("NFE2L1", "SUCLA2", "SRRD", "UROD", "ALAS1", "FXN", "HMBS", "SLC6A9", "SLC25A39", "SLC11A2", "IREB2", "ABCB7", "ALAD", "COX10")
GOBP_WOUND_HEALING	0.942058	1	0.0113146	0.618871	0.974721	243	c("GNAS", "RAB3A", "APOE", "PPIA", "RHOA", "CHMP4B", "DDR1", "VPS4A", "PPP3CA", "SRSF6", "DGKZ", "ARL8B", "ILK", "DTNBP1", "DST", "XBP1", "USF1", "ANXA5", "CRK", "METAP1", "PTK2", "MTOR", "GNA12", "HIF1A", "FUNDC2", "SCARB1", "HRAS", "KANK1", "LMAN1", "ANXA6", "FGFR1OP2", "LNPK", "EMILIN1", "PLPP3", "ITGB1", "AK3", "FGF1", "FLNA", "PTPN6", "CHMP2B", "VCL", "IL6ST", "STXBP1", "NFE2L2", "STXBP3", "…
ADIPOR2, "CHMP1A", "BLOC1S6", "ENTPD2", "ADRA2A", "C1GALT1C1", "SYT11", "PIK3CB", "DMTN")
GOBP_RENAL_SYSTEM_PROCESS	0.761239	0.975498	0.0255523	0.631664	0.974762	74	c("RHOA", "PRKACA", "PPP3CA", "MLLT6", "INPP5K", "LGMN", "STK39", "WFS1", "CORO2B", "ITGA3", "PRKRIP1", "AGT", "SULF2", "MYO1E")
GOBP_LENS_DEVELOPMENT_IN_CAMERA_TYPE_EYE	0.704296	0.959432	0.0295645	0.637416	0.974882	55	c("CTNNB1", "VIM", "BFSP1", "NF2", "PLAAT3", "SKI", "FZR1", "CRYAB", "CDKN1B", "SHROOM2", "ABI2", "TDRD7", "SPRED2", "HIPK2", "MED1", "NDP", "NECTIN1")
GOBP_CELL_JUNCTION_ORGANIZATION	0.978022	1	0.00683907	0.616426	0.974993	449	c("RAB3A", "ARF1", "APOE", "PRNP", "NPTN", "GPM6A", "THY1", "DCTN1", "RHOA", "EIF4G1", "RAC1", "EPB41L3", "PAFAH1B1", "PTPRS", "WDPCP", "CDC42", "PRKACA", "CTNNB1", "VCP", "MAPRE2", "WDR1", "PTPRA", "MAP1B", "SPOCK2", "PLEKHA7", "DUSP3", "SPARCL1", "CHD4", "STAU2", "GRIPAP1", "ACHE", "ARHGAP44", "ADNP", "DTNBP1", "DST", "OGT", "PPFIA2", "PFN1", "RAP1A", "FYN", "CTNNA1", "GNPAT", "PIN1", "FLCN", "…
HIP1R, "APC", "SLC39A9", "PTK2", "ADGRL1", "ARL2", "ARHGEF7", "CLDN15", "NF2", "CTNND1", "PCDHGC3", "GPM6B", "PPM1F", "CYFIP1", "AMIGO1", "ESAM", "SYBU", "LGMN", "SNAPIN", "RCC2", "DHX36", "NUMB", "LARGE1", "DNAJA3", "PTPN23", "NEURL1", "PDCD6IP", "RELN", "ALS2", "CDK5", "MTSS1", "CRKL", "UGT8", "EGLN1", "DAPK3", "ITGB1", "PTPRK", "SEZ6L2", "EZR", "DMPK", "FLNA", "SPTBN2", "CHMP2B", "PCDHB4", "RA…
CAMK1, "ABI2", "JUP", "ITGA3", "CAMSAP3", "PSEN1", "SRC", "PPFIBP1", "SLK", "CTBP2", "SPTB", "WASL", "C1QL1", "FAM107A", "PLEC", "ITGB1BP1", "ANK2", "SIPA1L1", "ARHGEF9", "NLGN3", "EXT1", "WASF3", "CPNE6", "AGT", "CACNB1", "SEZ6", "SNCA", "PIK3R1", "CBLN2", "YWHAZ", "LRFN3", "WASF2", "SNCB", "CAP2", "SLC8A2", "CXADR")
GOBP_REGULATION_OF_CELL_SUBSTRATE_JUNCTION_ORGANIZATION	0.673327	0.934829	0.0317813	0.643599	0.975066	42	c("THY1", "RHOA", "RAC1", "WDPCP", "MAPRE2", "PTPRA", "DUSP3", "TSC1", "ARF6", "PTK2", "GPM6B", "PPM1F", "RCC2", "DAPK3", "VCL", "CAMSAP3", "SRC", "SLK", "FAM107A", "ITGB1BP1", "PIK3R1")
GOBP_ENDOCRINE_SYSTEM_DEVELOPMENT	0.758242	0.975498	0.025763	0.631117	0.975131	79	c("THRA", "MAPK3", "PBX1", "GSK3A", "MAPK1", "PDPK1", "GSK3B", "MAP2K2", "CRKL", "EIF2AK3", "GDF11", "DKK3", "HIPK2", "BMPR1A", "SMO", "ARID5B")
GOBP_MITOCHONDRIAL_TRANSLATION	0.808192	0.99488	0.0222268	0.627493	0.97529	106	c("MRPL9", "C1QBP", "MRPL11", "CHCHD1", "ALKBH1", "MRPL15", "MRPL3", "MPV17L2", "MRPS22", "MTIF3", "DAP3", "GFM2", "GADD45GIP1", "MRPL55", "MRPS28", "MRPL17", "MRPS9", "SHMT2", "MRPL10", "LRPPRC", "IARS2", "MRPL16", "MRPL35", "MRPS31", "MRPS27", "RMND1", "RARS2", "MRPL32", "MTRF1L", "TRMT10C", "MRPL14", "MRPS35", "MTIF2", "CDK5RAP1", "MRPS26", "MRPL42", "MRPL1", "MRPS2", "GATB")
GOBP_RESPONSE_TO_CALCIUM_ION	0.755245	0.975498	0.0259736	0.631047	0.975312	80	c("CALM2", "CALM3", "GDI1", "HNRNPD", "AHCYL1", "PPP3CA", "CAMK2D", "SEC31A", "SLC6A1", "D2HGDH", "PEF1", "KCNIP2", "SYT3", "HPCA", "LGMN", "PKD2", "EEF2K", "PPIF", "SYT1", "ALG2", "CPNE6", "JUND", "SYT4", "SYT11", "DMTN", "TXNIP")
GOBP_REGULATION_OF_TRANSCRIPTION_ELONGATION_BY_RNA_POLYMERASE_II	0.723277	0.967281	0.0282219	0.634904	0.975507	63	c("HNRNPU", "CTNNB1", "ZMYND11", "MED10", "MED25", "MED24", "CDK9", "SUPT6H", "NELFA", "NELFCD", "HEXIM1", "MED8", "NCBP1", "MED20", "MED22", "RNF8", "WDR43", "NELFB", "MED28", "MED30", "MED17", "INTS8", "MED14", "MED27", "INTS10", "INTS5", "NELFE", "INTS9", "MED1", "INTS7", "INTS12")
GOBP_REGULATION_OF_SYNAPTIC_VESICLE_EXOCYTOSIS	0.633367	0.90973	0.0347157	0.651765	0.975558	31	c("RAB3A", "SEPTIN5", "DTNBP1", "PPFIA2", "RAB5A", "RAP1A", "RAB3GAP1", "FMR1", "SNAPIN", "RAP1B", "RAP1BL", "SV2B", "PFN2", "SYT1", "PREPL", "SYP", "SYT4")
GOBP_ESTABLISHMENT_OF_EPITHELIAL_CELL_POLARITY	0.605395	0.891805	0.036839	0.658038	0.97557	26	c("RHOA", "CDC42", "MYO18A", "PKD1", "ARF6", "CYTH1", "IFT20", "EZR", "MSN", "CAMSAP3", "FRMD4A")
GOBP_PLASMA_MEMBRANE_ORGANIZATION	0.773227	0.978862	0.0247086	0.630194	0.975648	86	c("CLU", "RAB3A", "SPTBN1", "NSF", "TLCD1", "SOD1", "EPB41L3", "CHMP4B", "VPS4A", "OSBPL2", "DEGS1", "ARL8B", "PACSIN2", "NDRG1", "LARGE1", "PACSIN3", "CLPTM1L", "MTSS2", "ANXA6", "MTSS1", "MICALL1", "CHMP2B", "PACSIN1", "CHMP1B", "PLSCR4", "VPS4B", "WASL", "PLEC", "ANK2", "PLSCR3")
GOBP_REGULATION_OF_SIGNALING_RECEPTOR_ACTIVITY	0.704296	0.959432	0.0295645	0.637244	0.975662	57	c("VPS25", "HDAC2", "TSG101", "LYNX1", "HDAC1", "HIF1A", "CAPN1", "RELN", "ZGPAT", "SLC6A9", "ANKRD13C", "SNX6", "ITGB1", "SOCS5", "NLGN3", "PRRT1", "CACNG7", "ADRA2A")
GOBP_MUCOPOLYSACCHARIDE_METABOLIC_PROCESS	0.713287	0.964063	0.0289274	0.636395	0.975896	59	c("CLTC", "HEXA", "ST3GAL3", "B3GNT4", "ABCC5", "EXT2", "GUSB", "CHST2", "HYAL3", "ST3GAL4", "EXT1", "GLB1", "NFKB1", "B4GALT4", "GLCE", "ST3GAL2")
GOBP_REGULATION_OF_NEUROTRANSMITTER_TRANSPORT	0.72028	0.966544	0.0284333	0.635759	0.976001	61	c("RAB3A", "SEPTIN5", "DTNBP1", "PPFIA2", "RAB5A", "RAP1A", "RAB3GAP1", "FMR1", "GPM6B", "SNAPIN", "ITGB1", "RAP1B", "STXBP1", "RAP1BL", "SV2B", "PFN2", "SYT1", "SNCA", "PREPL", "SYP", "STX1B", "CPLX2", "SYT4", "SYT11", "VPS18")
GOBP_REGULATION_OF_EXTRINSIC_APOPTOTIC_SIGNALING_PATHWAY_VIA_DEATH_DOMAIN_RECEPTORS	0.641359	0.913611	0.0341205	0.649175	0.976002	34	c("PEA15", "GSK3B", "BCL2L1", "ARHGEF2", "TIMP3", "FAF1", "FAIM2", "RFFL", "FEM1B", "STK4", "TMBIM1")
GOBP_CARBOHYDRATE_TRANSMEMBRANE_TRANSPORT	0.756244	0.975498	0.0259034	0.631334	0.976122	82	c("PEA15", "CLIP3", "GSK3A", "TSC1", "SELENOS", "YES1", "ASPSCR1", "INPP5K", "APPL2", "RHOQ", "STXBP4", "SLC2A14", "SLC5A3", "NFE2L2", "STXBP3", "SLC27A1", "MFSD4A", "SLC23A2", "SLC2A1", "PIK3R1", "GRB10", "SORT1")
GOBP_GLYCOSYL_COMPOUND_METABOLIC_PROCESS	0.685315	0.943306	0.0309184	0.639801	0.976134	52	c("GLA", "HPRT1", "NT5C2", "GBA2", "AKR1A1", "UCKL1", "ADK", "DERA", "NUDT1", "AKR7A2", "GUSB", "DGUOK", "NT5C3A", "CDADC1", "GNMT", "NAGA", "ABHD10")
GOBP_REGULATION_OF_SYNAPTIC_TRANSMISSION_GLUTAMATERGIC	0.652348	0.918195	0.0333093	0.645009	0.976198	41	c("DGKZ", "DTNBP1", "TPRG1L", "RAB3GAP1", "ATAD1", "RELN", "CDK5", "STXBP1", "PSEN1", "SYT1", "NLGN3", "CACNG7", "GRM8")
GOBP_SKIN_DEVELOPMENT	0.841159	1	0.0198261	0.626243	0.976434	126	c("STMN1", "CTNNB1", "PPP3CA", "MACROH2A1", "SRSF6", "PTGES3", "PKD1", "HDAC2", "DHCR24", "TSG101", "LDB2", "WDR48", "HDAC1", "PPHLN1", "DNASE1L2", "ASAH1", "TRAF3IP2", "ERCC2", "FUZ", "JUP", "ITGA3", "PSEN1", "MACROH2A2", "SAV1", "KDF1", "PLEC", "COL5A3", "MED1", "EXT1", "ZFP36L1", "STK4")
GOBP_CELLULAR_RESPONSE_TO_INORGANIC_SUBSTANCE	0.852148	1	0.0190042	0.625209	0.9765	135	c("ATP5F1A", "PRNP", "HNRNPD", "MAPK3", "HSP90B1", "MAP1LC3A", "BECN1", "RTF2", "GSK3A", "MAPK1", "CAMK2D", "MECP2", "CRK", "SYT3", "HPCA", "ATP13A2", "HSF1", "LGMN", "STK39", "SLC41A1", "AIFM1", "PKD2", "P2RX4", "NSMCE3", "EIF2AK3", "CDKN1B", "NFE2L2", "EEF2K", "PPIF", "SYT1", "DAXX", "JUN", "CPNE6", "KCNC2", "JUND", "SNCA", "SYT4", "SPIDR", "ALAD", "SYT11", "DMTN", "MMP9", "HVCN1", "GUCY1B1", "…
GOBP_SECONDARY_METABOLIC_PROCESS	0.644356	0.913821	0.0338984	0.646616	0.976761	39	c("AKR1A1", "PMEL", "ARL1", "DDT", "AS3MT", "ZEB2", "AKR7A2", "NFE2L2", "CITED1", "BDH2", "AKR1C2", "CYP2D6")
GOBP_LIPID_CATABOLIC_PROCESS	0.887113	1	0.016275	0.621369	0.976794	206	c("APOE", "YWHAH", "THRA", "PAFAH1B1", "GLA", "PRDX6", "ECHS1", "BSCL2", "LPIN2", "AIG1", "ACOT7", "OXCT1", "PHYH", "GBA2", "PNPLA6", "HEXA", "AUH", "PPT1", "SIRT2", "ABHD12", "IAH1", "DDHD2", "SORL1", "CRAT", "PAFAH1B2", "PLCG1", "HADHA", "GDPD3", "ACAD10", "LONP2", "PEX5", "PLAAT3", "IVD", "FITM2", "ABCD3", "FAAH", "ABHD6", "SCARB1", "ASAH1", "DECR1", "GALC", "ACOX3", "HSD17B14", "PNPLA2", "ACA…
ETFA, "ETFDH", "GPCPD1", "STS", "NAGA", "PLCB1", "ECHDC1", "ACAA2", "LDAH", "ADRA2A", "BDH2", "CPT2", "PLCB3", "DAGLB", "PEX7", "PPARD", "PDE3B", "PLD2")
GOBP_REGULATION_OF_HORMONE_SECRETION	0.853147	1	0.0189288	0.625174	0.976861	139	c("PFKM", "PRKAR1A", "PRKACA", "GABBR1", "CDK16", "PPP3CA", "SELENOT", "C2CD2L", "MPC2", "PPP3CB", "CRY2", "TARDBP", "GDF9", "MIDN", "GNA11", "PFKL", "KCNA5", "GNAZ", "LRRC8A", "SNX4", "HIF1A", "OSBP", "SYBU", "SLC16A1", "VAMP3", "RAB11FIP5", "STXBP4", "SNX6", "ENY2", "HADH", "PFKFB2", "JAGN1", "VSNL1", "AGT", "POMC", "MCU", "CHGA", "PDE8B", "VAMP7", "PLCB1")
GOBP_AMEBOIDAL_TYPE_CELL_MIGRATION	0.919081	1	0.0135373	0.620161	0.976912	248	c("ATP5F1A", "APOE", "HMGB1", "GPI", "RHOA", "RAC1", "PAFAH1B1", "RTN4", "WDPCP", "CDC42", "MAPRE2", "CAP1", "ZFAND5", "EMC10", "C1QBP", "ILK", "PFN1", "PDPK1", "AAMP", "DNAJA4", "DAB2IP", "RIC8A", "ARF6", "MECP2", "PTK2", "PLCG1", "ARHGEF7", "MTOR", "GNA12", "HIF1A", "PPM1F", "LGMN", "RCC2", "SCARB1", "APPL2", "KANK1", "MAP3K3", "STAT1", "PTPN23", "SEMA7A", "ANXA6", "SCG2", "MACIR", "P2RX4", "ZE…
SEMA5A, "HSPB1", "PTPRM", "JUP", "BCAR1", "ITGA3", "SRC", "RIN2", "BAG4", "SVBP", "SEMA4G", "PLEC", "RFFL", "GADD45A", "ITGB1BP1", "AKT3", "AGT")
GOBP_MATURATION_OF_SSU_RRNA	0.629371	0.907167	0.0350151	0.648044	0.976918	37	c("RPS19", "RPS16", "RPS14", "SNU13", "TSR2", "DCAF13", "NOP14", "KRI1", "MPHOSPH10", "WDR43", "ERCC2", "UTP4", "NGDN", "RRS1", "SLX9", "UTP20", "BMS1")
GOBP_ACTIN_FILAMENT_BUNDLE_ORGANIZATION	0.774226	0.978862	0.0246382	0.630083	0.976926	94	c("STMN1", "RHOA", "RAC1", "CDC42", "HSP90B1", "ARRB1", "SPIRE1", "PFN1", "MARCKS", "TSC1", "SORBS3", "SHTN1", "PDXP", "MTOR", "AIF1L", "NF2", "TNFAIP1", "PPM1F", "INPP5K", "PLS3", "ITGB5", "ARHGEF10L", "MTSS1", "ZEB2", "ITGB1", "EZR", "FLNA", "SHROOM2", "CUL3", "PFN2", "FSCN1", "CORO2B", "PIK3R2", "SRC", "BAG4", "CD47", "MYO1B", "FAM107A", "ITGB1BP1", "ARAP1", "PIK3R1", "WASF2")
GOBP_DEVELOPMENTAL_PIGMENTATION	0.638362	0.912816	0.0343431	0.649809	0.976956	34	c("ATP6AP2", "AP3D1", "AP1G1", "GNA11", "AP1M1", "ZEB2", "VPS33A", "ANKRD27", "HPS5", "CITED1", "BLOC1S6", "BLOC1S5", "SOX10")
GOBP_NEGATIVE_REGULATION_OF_ENDOCYTOSIS	0.671329	0.932632	0.0319257	0.643099	0.977053	46	c("HMGB1", "UBQLN2", "RAC1", "SIRPA", "PACSIN2", "PICALM", "SNX3", "ARF6", "ATG3", "ATXN2", "RABGEF1", "PACSIN3", "UNC119", "PACSIN1", "CSK", "SDCBP", "PSEN1", "ITGAV", "CD47", "PIP4P2", "STX1B", "LRSAM1", "SYT11", "MTMR2")
GOBP_REGULATION_OF_FATTY_ACID_METABOLIC_PROCESS	0.671329	0.932632	0.0319257	0.640416	0.977072	52	c("SIRT2", "PDK2", "SCAP", "LONP2", "APPL2", "WDTC1", "EIF6", "INSIG1", "MID1IP1", "ERLIN1", "SNCA")
GOBP_SMOOTHENED_SIGNALING_PATHWAY	0.78022	0.978862	0.0242154	0.628914	0.977131	102	c("FKBP8", "WDPCP", "PRKACA", "VCP", "SEPTIN2", "ARL3", "TMED2", "CTNNA1", "MAP3K10", "GAS8", "FBXL17", "RO60", "IFT20", "CDK20", "FUZ", "DZIP1", "CIBAR1", "EVC", "KIAA0586", "CLUAP1", "HIPK2", "GPR161", "DISP3", "EXT1", "PTCH1", "RAB34", "NDP", "PDCL", "MOSMO", "SMO", "RORA")
GOBP_REGULATION_OF_STEROL_TRANSPORT	0.643357	0.913821	0.0339724	0.649406	0.977143	35	c("APOE", "SREBF2", "ABCG1", "GPS2", "NAXE", "NFKBIA", "RXRA", "ABCB4", "LPCAT3", "PTCH1", "NFKB1")
GOBP_REGULATION_OF_GLUCOSE_METABOLIC_PROCESS	0.701299	0.959424	0.0297775	0.637221	0.977163	59	c("PRKACA", "DDB1", "USP7", "GSK3A", "OGT", "STK11", "PHKG2", "PGP", "MIDN", "FOXK2", "SELENOS", "PDK2", "WDR5", "EPM2AIP1", "CLK2", "SIRT7", "PTPN2", "KAT2A", "SRC", "DUSP12", "GNMT", "NCOA2")
GOBP_PROTEIN_K63_LINKED_UBIQUITINATION	0.651349	0.91794	0.0333827	0.644593	0.977211	43	c("UBE2E3", "UBE2N", "PRPF19", "UBE2V1", "RNF126", "STUB1", "RNF4", "GPS2", "UBE2S", "UBE2O", "ARIH2", "HECTD1", "UBE2D4", "UBE2G1", "PELI3", "TRAF3IP2", "RNF8", "TRAF3", "SASH1", "ITCH", "BIRC2", "WWP2", "TRIM27", "CEP63", "UBE2B", "UBE2V2", "XIAP", "ZNF598")
GOBP_POSITIVE_REGULATION_OF_ORGANELLE_ASSEMBLY	0.685315	0.943306	0.0309184	0.63897	0.977259	55	c("SEPTIN7", "RHOA", "PIP4K2C", "DYNC1H1", "BECN1", "G3BP2", "WDR45", "CNOT2", "RAB3GAP1", "GSK3B", "SNX4", "KCTD17", "PDCD6IP", "TAPT1", "IFT20", "FUZ", "RALB", "MSN", "DZIP1", "FSCN1", "G3BP1", "SDCBP", "SRC", "VPS4B", "ATMIN", "CROCC", "MARK4", "PIP4K2A", "CEP295")
GOBP_CELL_CELL_ADHESION	0.962038	1	0.0090627	0.617329	0.97726	497	c("GNAS", "PRNP", "HMGB1", "NPTN", "PPIA", "THY1", "CD81", "PCDHGB7", "NDFIP1", "RHOA", "CADM2", "PRKAR1A", "PTPRS", "CTNNB1", "SPINT2", "SMARCA2", "PLEKHA7", "SMARCC2", "DUSP3", "SPARCL1", "SELENOK", "AP3D1", "PPP3CA", "SMARCD2", "SIRPA", "ILK", "CD200", "TNIP1", "PDPK1", "CYRIB", "FYN", "CTNNA1", "XBP1", "PKD1", "ATP2C1", "KAT5", "RIC8A", "PPP1CA", "METAP1", "PTK2", "ADGRL1", "METTL3", "MTOR", …
AMIGO1, "ESAM", "SMARCC1", "VEZT", "ITGB5", "DNAJA3", "ASS1", "PTPN23", "SMARCD1", "SART1", "TYK2", "TENM2", "YTHDF2", "SMARCE1", "TNFRSF21", "SMARCD3", "CYFIP2", "HLA-A", "EMILIN1", "PLPP3", "SOX12", "ITGB1", "ARG2", "EZR", "FLNA", "PTPN6", "TWSG1", "PCDHB4", "ITGB7", "VCL", "STAT5B", "CSK", "NCK2", "IL6ST", "TTYH1", "STXBP1", "STXBP3", "MSN", "PTPN2", "MAD1L1", "ZDHHC2", "ITCH", "PCDHGA7", "ZC3…
ST3GAL4, "GTPBP4", "CD47", "LAMB1", "SOCS5", "NLGN3", "PCDHGA3", "EXT1", "ZFP36L1", "CDHR2", "ACTL6A", "PCDH1", "NCK1", "PARVA", "LRFN3", "PCDHAC2", "IRAK1", "CXADR", "CD1D", "CTNNA2")
GOBP_MYELOID_LEUKOCYTE_DIFFERENTIATION	0.832168	1	0.0204894	0.626601	0.977296	127	c("ATP6AP1", "CD81", "NDFIP1", "PAFAH1B1", "CDC42", "CTNNB1", "PRXL2A", "PPP3CA", "GPR137", "CUL4A", "THOC5", "TCTA", "RELB", "MTOR", "SNX10", "ID2", "HSF1", "SRP54", "LARGE1", "HAX1", "SP3", "PTPN2", "PSEN1", "SRC", "TMEM178A", "IREB2", "GAB2", "JAGN1", "MED1", "ZFP36L1", "PIK3R1")
GOBP_REGULATION_OF_TISSUE_REMODELING	0.634366	0.910582	0.034641	0.64875	0.977381	36	c("PPP3CA", "GPR137", "CSK", "PLEKHM1", "SRC", "TMBIM1")
GOBP_MUSCLE_TISSUE_DEVELOPMENT	0.912088	1	0.0141642	0.620545	0.977474	245	c("MYL6", "DDX5", "MYL6B", "HNRNPU", "RHOA", "FKBP1A", "PRKAR1A", "CDC42", "CTNNB1", "PPP3CA", "ZFAND5", "NDUFV2", "LUC7L", "GSK3A", "PPP3CB", "PRMT1", "AKIRIN1", "MTPN", "FLCN", "IGSF8", "SIRT2", "TSC1", "NR1D2", "MTOR", "MEF2D", "ID2", "COPS2", "SKI", "G6PD", "ZBTB18", "LARGE1", "NEURL1", "MED20", "CDK5", "IFT20", "NIBAN2", "PKD2", "EGLN1", "EFEMP2", "ITGB1", "JARID2", "POGLUT1", "SELENON", "KA…
GOBP_POSITIVE_REGULATION_OF_LEUKOCYTE_MEDIATED_IMMUNITY	0.713287	0.964063	0.0289274	0.634992	0.977527	68	c("CD81", "DDX1", "CYRIB", "AP1G1", "HLA-B", "BTK", "PMS2", "KMT5B", "DHX36", "HLA-A", "STAT5B", "MAVS", "MSH2", "KMT5C", "NSD2", "CD1D")
GOBP_MORPHOGENESIS_OF_AN_EPITHELIUM	0.921079	1	0.0133546	0.619818	0.977645	292	c("RPS7", "LIAS", "RHOA", "RAC1", "PAFAH1B1", "WDPCP", "CDC42", "PRKACA", "CTNNB1", "SPINT2", "MAGED1", "WDR1", "PPP3R1", "DDR1", "TMED2", "GRB2", "PBX1", "ILK", "PFN1", "PHB2", "PKD1", "ID4", "GRSF1", "TRAF3IP1", "BRD2", "TSC1", "PPP1CA", "HECTD1", "DVL3", "MTOR", "LMO4", "OPA1", "MICAL2", "SKI", "HIF1A", "RALA", "ARHGAP12", "STAT1", "MTSS1", "IFT20", "PKD2", "CDK20", "LUZP1", "CTSZ", "SETD2", "…
KAT2A, "SRC", "LIN7C", "CITED1", "CLUAP1", "KDF1", "MED1", "EXT1", "AGT", "PTCH1", "NDRG4", "FEM1B", "STK4", "MTHFD1", "PALS1", "COBL")
GOBP_CARDIAC_MUSCLE_CELL_ACTION_POTENTIAL	0.646354	0.914921	0.0337507	0.645357	0.97773	42	c("CALM3", "YWHAE", "SCN2B", "SCN1B", "CAMK2D", "KCNA5", "NEDD4L", "KCNIP2", "FLNA", "CACNB2", "JUP", "NUP155", "KCNH2", "ANK2")
GOBP_REGULATION_OF_PLASMA_LIPOPROTEIN_PARTICLE_LEVELS	0.662338	0.928182	0.0325785	0.643264	0.977797	47	c("APOE", "PRKACA", "ABCG1", "SCARB1", "KHSRP", "VLDLR", "CSK", "EHD1", "LPCAT3", "LIPA", "AGT", "DGAT2")
GOBP_SENSORY_PERCEPTION	0.913087	1	0.0140757	0.620266	0.977831	277	c("GNAS", "RAB3A", "SOD1", "WDR1", "NIPSNAP1", "MAPK3", "GNB1", "PITPNA", "ARRB1", "ROM1", "FYN", "NR2F6", "HEXA", "PPT1", "ATP2B2", "BTBD9", "RAX2", "NDN", "MECP2", "DIAPH1", "ABLIM1", "TAS1R3", "CDKN2D", "OPA1", "MYO6", "TIMP3", "EML2", "ZNF513", "FXN", "LARGE1", "UNC119", "PDE6D", "CCDC66", "CDK5", "OR2T29", "P2RX4", "ALDH7A1", "CDKN1B", "WFS1", "UBR3", "CACNB2", "OR10H1", "MGLL", "CHM", "BBS2…
GOBP_ENDOCRINE_HORMONE_SECRETION	0.595405	0.891735	0.0376143	0.659589	0.977869	26	c("CRY2", "GDF9", "RAB11FIP5", "NIBAN2", "AGT", "POMC", "PTPN11")
GOBP_REGULATION_OF_PEPTIDE_TRANSPORT	0.779221	0.978862	0.0242859	0.628705	0.977912	111	c("PFKM", "PRKAR1A", "PRKACA", "GABBR1", "CDK16", "PPP3CA", "SELENOT", "C2CD2L", "MPC2", "PPP3CB", "TARDBP", "MIDN", "GNA11", "PFKL", "KCNA5", "GNAZ", "LRRC8A", "HIF1A", "OSBP", "SYBU", "SLC16A1", "STXBP4", "ENY2", "HADH", "PFKFB2", "JAGN1", "VSNL1", "MCU", "CHGA", "PDE8B", "PLCB1", "ADRA2A", "TM7SF3", "ORAI1", "SNAP25", "RAPGEF4", "MYRIP", "PTPN11", "LRP5")
GOBP_RESPONSE_TO_BMP	0.766234	0.975498	0.025201	0.630029	0.97804	98	c("FKBP8", "DDX5", "HTRA1", "SPINT2", "MAPK3", "PPM1A", "ILK", "PRMT1", "SORL1", "UBE2O", "ATF2", "TOB1", "CRIM1", "SKI", "UBE2D3", "SPART", "PDCD4", "TWSG1", "ZNF423", "SMURF1", "ITGA3", "HIPK2", "EXT1", "FSTL5", "BMPR1A", "NBL1", "XIAP")
GOBP_COLUMNAR_CUBOIDAL_EPITHELIAL_CELL_DEVELOPMENT	0.61039	0.894468	0.0364549	0.653472	0.978113	31	c("GSK3A", "PDPK1", "GSK3B", "C1GALT1", "HIF1A", "IL6ST", "GDF11", "SRC", "RARA", "SMO")
GOBP_DNA_MODIFICATION	0.643357	0.913821	0.0339724	0.644656	0.978117	44	c("USP7", "MBD3", "ALKBH1", "HNRNPAB", "BAZ2A", "MECP2", "DNMT3A", "MBD2", "CTCF", "ASCC1", "MPHOSPH8", "TDG", "CDADC1", "GATAD2A")
GOBP_POSITIVE_REGULATION_OF_B_CELL_ACTIVATION	0.64036	0.913611	0.0341946	0.645191	0.978117	43	c("CD81", "XBP1", "BTK", "PMS2", "KMT5B", "AKIRIN2", "SH3KBP1", "STAT5B", "MSH2", "KMT5C", "NSD2", "MMP14")
GOBP_SIGNAL_TRANSDUCTION_IN_RESPONSE_TO_DNA_DAMAGE	0.797203	0.989342	0.0230117	0.62842	0.978266	117	c("DDX5", "RPL26", "PRPF19", "MAPK3", "EME1", "GRB2", "PPP1R10", "NDRG1", "CUL4A", "USP10", "THOC5", "FBXO31", "KAT5", "ATF2", "FOXO4", "TELO2", "MARCHF7", "MYO6", "TRIM39", "FZR1", "ZNHIT1", "MDC1", "TIPRL", "FANCD2", "SMYD2", "GIGYF2", "ZNF385A", "KMT5A", "RNF8", "DYRK1A", "CDKN1B", "MDM2", "THOC1", "RPA2", "MSH2", "SPRED2", "RAD1", "DOT1L", "XPC", "HIPK2", "GADD45A", "SDE2", "CEP63", "YJU2", "…
GOBP_CELL_ACTIVATION_INVOLVED_IN_IMMUNE_RESPONSE	0.838162	1	0.020048	0.625586	0.978284	144	c("HMGB1", "CD81", "NDFIP1", "KARS1", "PDPK1", "AP1G1", "XBP1", "TSC1", "BTK", "SUPT6H", "PMS2", "KMT5B", "RELB", "SNX4", "ERCC1", "MTOR", "ADORA2B", "PHF14", "STAT3", "RABGEF1", "VAMP3", "MSH6", "RNF8", "SNX6", "MEN1", "SLC15A4", "PTPN6", "STXBP1", "STXBP3", "THOC1", "MSH2", "PLCL2", "PSEN1", "GAB2", "SOCS5", "KMT5C", "CHGA", "NSD2", "VAMP7", "CPLX2")
GOBP_EPIDERMIS_DEVELOPMENT	0.858142	1	0.0185498	0.624836	0.978322	153	c("STMN1", "YBX1", "SOD1", "PAFAH1B1", "WDPCP", "CTNNB1", "PPP3CA", "MACROH2A1", "SRSF6", "HDAC2", "ATP2C1", "TSG101", "LDB2", "TFDP1", "MYO6", "HDAC1", "PPHLN1", "DNASE1L2", "ASAH1", "SEC24B", "ERCC2", "FUZ", "SLC44A4", "MACROH2A2", "KEAP1", "SAV1", "KDF1", "PLEC", "MED1", "EXT1", "ZFP36L1", "PTCH1", "STK4", "STS", "ALDH3A2", "NOM1", "SMO", "TXNIP", "NAB1", "TGFB2")
GOBP_ACTOMYOSIN_STRUCTURE_ORGANIZATION	0.78022	0.978862	0.0242154	0.628765	0.978369	113	c("STMN1", "RHOA", "RAC1", "EPB41L3", "PRKAR1A", "CDC42", "WDR1", "ARRB1", "VPS4A", "MYO18A", "CDC42BPB", "PFN1", "TSC1", "SORBS3", "CDC42BPA", "MTOR", "NF2", "TNFAIP1", "PPM1F", "INPP5K", "ITGB5", "PDCD6IP", "ARHGEF10L", "ZEB2", "ITGB1", "CUL3", "PFN2", "CORO2B", "PIK3R2", "SRC", "BAG4", "EPB41L1", "CD47", "PLEC", "ITGB1BP1", "ARAP1", "TMOD4", "PIK3R1", "WASF2", "TMOD2")
GOBP_NEGATIVE_REGULATION_OF_CELLULAR_RESPONSE_TO_GROWTH_FACTOR_STIMULUS	0.693307	0.950228	0.0303467	0.636785	0.978397	63	c("HTRA1", "PPM1A", "HGS", "DAB2IP", "SORL1", "TOB1", "CRIM1", "SKI", "UBE2D3", "SPART", "NIBAN2", "EMILIN1", "FUZ", "TWSG1", "SEMA6A", "SMURF1", "HIPK2", "AGT", "EPN2", "NBL1", "SULF2", "PIK3CB")
GOBP_GLYCOPROTEIN_METABOLIC_PROCESS	0.892108	1	0.0158662	0.621314	0.978414	240	c("ITM2B", "CTNNB1", "PMM1", "RAB1B", "GOLGA2", "RAB1A", "GANAB", "DAD1", "OGA", "OGT", "RPN2", "CHP1", "TNIP1", "FBXO2", "TM9SF2", "DDOST", "HEXA", "NPC1", "ST3GAL3", "HS6ST1", "B3GALT4", "CHST10", "C1GALT1", "BTK", "GALNT11", "KRTCAP2", "MAN2A2", "HIF1A", "CANT1", "MAN1B1", "PORCN", "LARGE1", "ALG14", "EDEM1", "GALNT1", "DPY19L3", "STT3A", "B3GNT4", "EXT2", "TUSC3", "B3GLCT", "GUSB", "GANC", "F…
PMM2, "ALG1", "ARFGEF1", "EXT1", "B3GAT2", "EDEM2", "GLB1", "GALNT18", "B3GNT9", "POMGNT2", "TMTC2", "SULF2", "PLCB1", "GLCE", "PXYLP1", "AATF", "C1GALT1C1", "ST3GAL2", "GALNT10", "TMEM165", "B4GALT7", "NUS1", "ALG8", "GAL3ST3")
GOBP_ORGANIC_ANION_TRANSPORT	0.903097	1	0.0149447	0.620716	0.978423	271	c("PSAP", "APOE", "SLC25A5", "GABBR1", "SERINC3", "SLC25A11", "MPC2", "DTNBP1", "ANKH", "SLC25A25", "SLC6A8", "RAB3GAP1", "SLC6A1", "SLC38A10", "SLC25A44", "SLC38A3", "LRRC8A", "SLC7A7", "SLC10A3", "SLC39A6", "SLC25A29", "RBP7", "ABCD3", "EPRS1", "SLC16A1", "SLC27A5", "SLC5A6", "SLC35B1", "SLC2A14", "SLC6A9", "P2RX4", "SLC7A5", "ITGB1", "LRRC8D", "SLC15A4", "SLC44A4", "ACSL1", "ABCC5", "STXBP1", …
SLC6A15, "SLC25A26", "SNCA", "SLC25A16", "SLC1A3", "CYB5R4", "SLC10A4", "SYT4")
GOBP_NEGATIVE_REGULATION_OF_MICROTUBULE_POLYMERIZATION_OR_DEPOLYMERIZATION	0.603397	0.891805	0.0369933	0.655828	0.978438	29	c("STMN1", "CLIP3", "MAP1B", "FKBP4", "ARHGEF2", "APC", "ARHGEF7", "EML2", "MAPRE1", "DYRK1A", "HDGFL3", "STMN2", "MID1IP1", "SNCA")
GOBP_NEGATIVE_REGULATION_OF_FAT_CELL_DIFFERENTIATION	0.641359	0.913611	0.0341205	0.650336	0.978542	35	c("FLCN", "GPS2", "ID4", "SIRT2", "CCDC85B", "PTGR3", "ASXL1", "INSIG1", "TLCD3B", "TRIB2", "ZFP36L2")
GOBP_COLUMNAR_CUBOIDAL_EPITHELIAL_CELL_DIFFERENTIATION	0.703297	0.959432	0.0296355	0.63589	0.978582	67	c("CTNNB1", "MAP1B", "GSK3A", "WDR77", "PDPK1", "RBM4", "GSK3B", "C1GALT1", "HIF1A", "NFIB", "CBFA2T2", "IL6ST", "GDF11", "SRC", "SAV1", "EXT1")
GOBP_EPITHELIAL_CELL_PROLIFERATION	0.905095	1	0.0147735	0.621035	0.978582	257	c("ATP5F1A", "APOE", "HMGB1", "RTN4", "CDC42", "CTNNB1", "NME1", "MAGED1", "EMC10", "BCL2L2", "SRSF6", "WDR77", "STK11", "MAPK1", "PDPK1", "XBP1", "PHB2", "FLCN", "HMGN1", "DAB2IP", "BCL2L1", "PURA", "BTK", "SLC39A9", "PLCG1", "BTBD10", "WDR48", "ID2", "HIF1A", "MAP2K2", "SCARB1", "HRAS", "NFIB", "STAT3", "STAT1", "MTSS1", "SCG2", "STXBP4", "ZEB2", "PTPRK", "FGF1", "CDKN1B", "SEMA5A", "PTPRM", "L…
BMPR1A, "ZEB1", "SULF2")
GOBP_REGULATION_OF_MUSCLE_SYSTEM_PROCESS	0.821179	0.99813	0.0212906	0.627438	0.978602	127	c("CALM2", "CALM3", "HSP90AA1", "RHOA", "SOD1", "PRKACA", "BECN1", "PPP3CA", "ATP2B1", "GSK3A", "CAMK2D", "C12orf57", "MTPN", "ORMDL3", "GSTO1", "G6PD", "ADORA2B", "ENO1", "TMEM38A", "ANXA6", "P2RX4", "DAPK3", "JARID2", "DMPK", "IL6ST", "PDE4B", "JUP", "SELENON", "ANK2", "AGT", "CACNB1", "TWF1", "TMEM38B", "GTF2IRD1", "CHGA", "HDAC4", "LMNA", "ADRA2A")
GOBP_OVARIAN_FOLLICLE_DEVELOPMENT	0.603397	0.891805	0.0369933	0.65304	0.97874	32	c("SOD1", "CTNNA1", "BCL2L1", "PCYT1B", "TAF4", "UBE3A", "SCAPER", "HYAL3", "SRC", "EIF2B2", "MMP14")
GOBP_REGULATION_OF_CELL_CYCLE_G2_M_PHASE_TRANSITION	0.691309	0.948068	0.0304894	0.637009	0.978741	63	c("VPS4A", "RAD21", "FHL1", "MACROH2A1", "PBX1", "MECP2", "FOXO4", "USP47", "NABP2", "RRM1", "TRIM39", "FZR1", "RCC2", "SMARCD3", "CCNQ", "SIN3A", "PINX1", "VPS4B", "RAD50", "PABIR1", "CDK4", "MIIP", "CCNG1", "TOPBP1", "BRCC3", "RINT1", "CHFR", "RNASEH2B")
GOBP_REGULATION_OF_EPITHELIAL_CELL_PROLIFERATION	0.872128	1	0.0174698	0.622378	0.978862	216	c("ATP5F1A", "APOE", "HMGB1", "RTN4", "CDC42", "CTNNB1", "NME1", "MAGED1", "EMC10", "SRSF6", "WDR77", "STK11", "PDPK1", "XBP1", "PHB2", "FLCN", "HMGN1", "DAB2IP", "BTK", "SLC39A9", "PLCG1", "WDR48", "HIF1A", "HRAS", "NFIB", "STAT3", "STAT1", "MTSS1", "SCG2", "STXBP4", "PTPRK", "FGF1", "CDKN1B", "SEMA5A", "PTPRM", "CDK4", "SAV1", "LAMB1", "KDF1", "MED1", "AKT3", "ZFP36L1", "PTCH1", "STK4", "BMPR1A…
GOBP_TUBE_FORMATION	0.737263	0.972081	0.0272372	0.631857	0.978892	89	c("RPS7", "LIAS", "PRKACA", "CTNNB1", "SPINT2", "TMED2", "PFN1", "BRD2", "TSC1", "DAB2IP", "HECTD1", "DVL3", "LMO4", "OPA1", "SDCCAG8", "SKI", "HIF1A", "RALA", "NFIB", "CDK20", "LUZP1", "SETD2", "SEC24B", "FUZ", "KDM2B", "KAT2A", "CLUAP1", "ITGB1BP1", "PTCH1", "STK4", "MTHFD1", "COBL")
GOBP_DEOXYRIBONUCLEOTIDE_METABOLIC_PROCESS	0.601399	0.891805	0.0371479	0.654914	0.978913	30	c("NT5C2", "ADK", "RRM1", "AK5", "DERA", "NT5M", "DGUOK", "NUDT16", "TDG", "SMUG1", "TBPL1", "DPYD")
GOBP_PROTEIN_AUTOPHOSPHORYLATION	0.788212	0.983075	0.0236501	0.628838	0.978918	117	c("CALM2", "CALM3", "MAPK3", "MAP4K1", "DDR1", "PPP2R5B", "STK25", "MARK3", "STK11", "CHP1", "PDPK1", "CAMK2D", "MAP3K10", "GSK3B", "WNK2", "PTK2", "MKNK2", "MTOR", "ATP13A2", "MAP2K2", "STK39", "MAPKAPK2", "MAP3K3", "CLK2", "SIK2", "MARK2", "TOM1L1", "DAPK3", "DYRK1A", "EIF2AK3", "EEF2K", "MAPKAPK5", "SRC", "SLK", "RAD50", "TNKS1BP1", "MAP3K12", "VRK1", "STK4", "TNIK", "IRAK1", "MAP3K11", "CDK12…
GOBP_REGULATION_OF_BLOOD_CIRCULATION	0.814186	0.995018	0.021796	0.627201	0.978961	131	c("CALM2", "CALM3", "HSP90AA1", "YWHAE", "THRA", "RHOA", "PRKACA", "SCN2B", "ATP2B1", "GSK3A", "SCN1B", "CAMK2D", "CELF2", "GSTO1", "ATP2B2", "KCNA5", "KCNIP2", "FAAH", "ATP1B2", "TMEM38A", "P2RX4", "DMPK", "FLNA", "MDM2", "CACNB2", "PDE4B", "JUP", "NUP155", "KCNH2", "ANK2", "AGT", "TMEM38B", "CHGA", "SLC8A2", "CXADR")
GOBP_SYNAPTIC_SIGNALING	0.947053	1	0.0107873	0.618846	0.979031	461	c("RAB3A", "ARF1", "APOE", "PRNP", "YWHAH", "NPTN", "SEPTIN5", "YWHAG", "NCDN", "VDAC1", "PAFAH1B1", "PAIP2", "PTPRS", "RTN4", "PRKACA", "CTNNB1", "GABBR1", "PTPRA", "MAP1B", "MAPK3", "PPP3R1", "GNB1", "SCN2B", "PPP3CA", "DNAJC5", "SQSTM1", "STAU2", "DGKZ", "ACHE", "ADARB1", "ARHGAP44", "ADNP", "DTNBP1", "GSK3A", "PPP3CB", "PACSIN2", "PPFIA2", "RAB5A", "PFN1", "MAPK1", "FBXO2", "RAP1A", "FYN", "P…
DTNB, "MPP2", "ATAD1", "MECP2", "NSMF", "RIMBP2", "PLCG1", "EIF4E", "ZDHHC3", "CALB2", "KCNIP2", "EXOC4", "ADORA2B", "CYFIP1", "USP14", "RNF19A", "SYBU", "LGMN", "SNAPIN", "SYAP1", "ABHD6", "HRAS", "MAP1A", "LARGE1", "PXK", "CNP", "UNC119", "NEURL1", "KPNA1", "RELN", "ALS2", "SNAP47", "CDK5", "YTHDF1", "UTRN", "CRKL", "SLC6A9", "P2RX4", "SNPH", "ITGB1", "SNAP29", "DMPK", "CHMP2B", "PCDHB4", "RAP1…
SDCBP, "UBE3A", "PLCL2", "FCHSD2", "GRIK5", "PSEN1", "KAT2A", "KCNQ2", "SYT1", "SLC12A5", "KCNN1", "LIN7C", "CTBP2", "FAM107A", "SIPA1L1", "NLGN3", "EXT1", "CACNB1", "SEZ6", "SNCA", "PREPL", "CBLN2", "GPR176", "PRRT2", "LIN7B", "SLC1A3", "SYP", "SNCB", "TMOD2", "DNM1", "SLC8A2", "STX1B", "CPLX2", "RGS10", "SYT4", "PRRT1", "PLCB1", "BLOC1S6", "SORCS2", "CACNG7", "GRM8", "CEP89", "RARA", "ADRA2A", …
GOBP_POSITIVE_REGULATION_OF_TRANSCRIPTION_ELONGATION_BY_RNA_POLYMERASE_II	0.598402	0.891805	0.0373806	0.65346	0.97937	32	c("CTNNB1", "MED10", "MED25", "MED24", "CDK9", "SUPT6H", "MED8", "NCBP1", "MED20", "MED22", "MED28", "MED30", "MED17", "MED14", "MED27", "MED1", "MED9", "NCBP2", "CDK12")
GOBP_POSITIVE_REGULATION_OF_SYNAPTIC_TRANSMISSION	0.747253	0.97364	0.0265351	0.630897	0.979389	98	c("APOE", "PRNP", "NPTN", "PAIP2", "SQSTM1", "DTNBP1", "MAPK1", "RAB3GAP1", "GSK3B", "STAU1", "FMR1", "MPP2", "MECP2", "ZDHHC3", "CALB2", "LGMN", "LARGE1", "RELN", "YTHDF1", "STXBP1", "ZDHHC2", "SYT1", "FAM107A", "NLGN3", "SNCA", "SLC1A3", "SLC8A2", "STX1B", "PRRT1", "CACNG7", "NR2E1", "HAP1")
GOBP_REGULATION_OF_CELL_DIVISION	0.724276	0.967281	0.0281515	0.632406	0.979457	88	c("CALM2", "CALM3", "YBX1", "RHOA", "CDC42", "VPS4A", "BECN1", "RAB11FIP4", "PIN1", "FLCN", "SIRT2", "BCL2L1", "PDXP", "CETN2", "TADA3", "WDR5", "PIK3C3", "SETD2", "FGF1", "PIK3R4", "SMYD5", "CUL3", "PRPF40A", "YEATS2", "KAT2A", "ZFYVE26", "KDF1", "ITGB1BP1", "UVRAG", "PTCH1", "KLHL13", "FSD1")
GOBP_TETRAPYRROLE_METABOLIC_PROCESS	0.646354	0.914921	0.0337507	0.644372	0.97948	47	c("NFE2L1", "SUCLA2", "SRRD", "HMOX2", "UROD", "MMADHC", "ALAS1", "FXN", "HMBS", "SLC6A9", "SLC25A39", "CLYBL", "SLC11A2", "IREB2", "ABCB7", "BLVRB", "ALAD", "MMAA", "BDH2", "COX10")
GOBP_DNA_REPLICATION	0.847153	1	0.0193795	0.6251	0.979611	164	c("PPP2R1A", "SET", "EME1", "NAP1L1", "NUCKS1", "RNASEH2A", "RTF2", "SSRP1", "MEAF6", "RBBP4", "KAT7", "KIN", "CDK9", "TERF2", "NFIC", "CHTF8", "PURA", "CARM1", "RBBP7", "USP37", "CINP", "RRM1", "TNFAIP1", "FAF1", "POLG", "NFIB", "EXD2", "DNAJA3", "PCNA", "HMGA1", "ZBTB38", "RFC5", "FANCM", "REV1", "JADE2", "POLD2", "INO80", "LIG3", "ACTR8", "RPA3", "POLRMT", "SIN3A", "THOC1", "NT5M", "FEN1", "RP…
ORC4, "LIG1", "ACTL6A")
GOBP_STEROL_METABOLIC_PROCESS	0.744256	0.97364	0.0267457	0.630877	0.979743	100	c("APOE", "CYB5R3", "SOD1", "ACLY", "NFE2L1", "FDFT1", "HDLBP", "SEC14L2", "SREBF2", "GBA2", "ABCG1", "PIP4P1", "FDPS", "NPC1", "DHCR24", "SCAP", "G6PD", "SCARB1", "FGF1", "VLDLR", "SQLE", "LSS", "INSIG1", "EBP", "LPCAT3", "LIPA", "CYB5R2", "DISP3", "ERLIN1")
GOBP_ORGANELLE_MEMBRANE_FUSION	0.727273	0.968978	0.0279403	0.63223	0.97976	91	c("RAB3A", "CHMP4B", "VPS4A", "ARL8B", "STX12", "VPS11", "VPS41", "STX16", "VPS16", "VPS39", "YIPF4", "SEPTIN8", "STX5", "ATP13A2", "GOSR2", "SNAPIN", "VPS8", "VAMP3", "SNAP47", "STX6", "SNAP29", "CHMP2B", "SEC22B", "TGFBRAP1", "STXBP1", "CHMP1B", "VPS33A", "GRIK5", "PLEKHM1", "ANKRD27", "SYT1", "VTI1A", "UVRAG", "SNCA", "PIP4K2A", "PRRT2", "RAB34", "CHMP1A", "STX1B", "VAMP7", "CPLX2", "SYT4", "S…
GOBP_RESPONSE_TO_STEROID_HORMONE	0.854146	1	0.0188533	0.623758	0.979785	198	c("ATP5F1A", "YWHAH", "WBP2", "DDX5", "GPI", "DNAJA1", "HNRNPU", "RHOA", "GOT1", "RAN", "FKBP4", "PPP1R9B", "GSK3A", "PTGES3", "MAPK1", "CNOT2", "CRY2", "PHB2", "NPC1", "VPS11", "NCOA1", "DDRGK1", "UBA5", "RNF6", "CARM1", "RBBP7", "TADA3", "EIF4E", "RWDD1", "HDAC1", "TAF7", "RXRB", "PGRMC2", "STK39", "TRIM68", "PCNA", "ASS1", "PADI2", "AIFM1", "URI1", "PLPP1", "ZBTB7A", "NEFL", "MDM2", "IGFBP7", …
GLB1, "ZFP36L1")
GOBP_ANIMAL_ORGAN_FORMATION	0.622378	0.902026	0.035542	0.64995	0.979791	37	c("CTNNB1", "MAPK3", "MAPK1", "MAP2K2", "SMARCD3", "FGF1", "EXT1", "BMPR1A")
GOBP_REGULATION_OF_TRANS_SYNAPTIC_SIGNALING	0.894106	1	0.015701	0.621023	0.979894	302	c("RAB3A", "ARF1", "APOE", "PRNP", "YWHAH", "NPTN", "SEPTIN5", "YWHAG", "NCDN", "PAFAH1B1", "PAIP2", "PTPRS", "RTN4", "PRKACA", "GABBR1", "PTPRA", "MAP1B", "MAPK3", "PPP3R1", "PPP3CA", "SQSTM1", "STAU2", "DGKZ", "ACHE", "ARHGAP44", "ADNP", "DTNBP1", "PPP3CB", "PACSIN2", "PPFIA2", "RAB5A", "PFN1", "MAPK1", "FBXO2", "RAP1A", "FYN", "TPRG1L", "TBC1D24", "RAB3GAP1", "GSK3B", "STAU1", "FMR1", "TMEM25"…
CYFIP1, "RNF19A", "SYBU", "LGMN", "SNAPIN", "SYAP1", "ABHD6", "HRAS", "MAP1A", "LARGE1", "PXK", "NEURL1", "RELN", "CDK5", "YTHDF1", "SLC6A9", "ITGB1", "DMPK", "CHMP2B", "RAP1B", "NEFL", "STXBP1", "NGDN", "RAP1BL", "SV2B", "PFN2", "ZDHHC2", "UBE3A", "PLCL2", "GRIK5", "PSEN1", "KAT2A", "SYT1", "FAM107A", "SIPA1L1", "NLGN3", "SNCA", "PREPL", "CBLN2", "PRRT2", "SLC1A3", "SYP", "DNM1", "SLC8A2", "STX1…
CAMKV, "MTMR2", "VPS18", "NR2E1")
GOBP_ADENYLATE_CYCLASE_MODULATING_G_PROTEIN_COUPLED_RECEPTOR_SIGNALING_PATHWAY	0.804196	0.99308	0.0225129	0.628311	0.979962	127	c("GNAS", "PSAP", "PRKAR1A", "PRKACA", "GABBR1", "GNB1", "GSK3A", "ADCY2", "GNA11", "RIC8A", "GNAZ", "ADGRL1", "GNAI1", "GNA12", "ADORA2B", "TCP11", "FLNA", "GPR37", "PDE4B", "APLP1", "CRTC3", "GPR161", "GNAI3", "GPR176", "WASF2", "CHGA", "GNAO1", "GRM8", "ADRA2A", "ADGRG1")
GOBP_RESPONSE_TO_IONIZING_RADIATION	0.716284	0.964063	0.0287155	0.632765	0.980014	88	c("RPL26", "NUCKS1", "MTA1", "GRB2", "KARS1", "STK11", "BCL2L1", "KAT5", "MECP2", "ERCC1", "NABP2", "RRM1", "COP1", "DNMT3A", "HSF1", "FANCD2", "CRYAB", "HRAS", "CLK2", "RNF8", "XRCC6", "INO80", "MEN1", "ELK1", "MDM2", "MSH2", "XRCC5", "RAD1", "TNKS1BP1", "GADD45A", "INTS7", "NIPBL", "TOPBP1", "BRCC3", "SPIDR", "ALAD", "TANK")
GOBP_OSSIFICATION	0.88012	1	0.0168381	0.622135	0.980022	248	c("DDX5", "THRA", "HNRNPU", "RHOA", "PRKACA", "CTNNB1", "CLTC", "GABBR1", "CCDC47", "HNRNPC", "MAPK3", "PPP3CA", "ATP2B1", "ACHE", "PBX1", "SNRNP200", "ILK", "RBMX", "MAPK1", "ANKH", "ADAR", "ID4", "GSK3B", "SYNCRIP", "RSL1D1", "PTK2", "TP53INP2", "TOB1", "CRIM1", "CBFB", "SNX10", "MEF2D", "SKI", "HIF1A", "GPM6B", "RXRB", "SND1", "ZHX3", "SMOC1", "DHX36", "SP3", "SEMA7A", "TAPT1", "SETD2", "MEN1"…
GTPBP4, "CITED1", "SLC24A3", "KREMEN1", "BCAP29", "CBS", "EXT1", "PTCH1", "JUND", "NIPBL", "TMEM38B", "BMPR1A", "WWOX")
GOBP_CARDIAC_CONDUCTION	0.642358	0.913821	0.0340464	0.642408	0.980112	52	c("CALM2", "CALM3", "YWHAE", "PRKACA", "SCN2B", "ATP2B1", "SCN1B", "CAMK2D", "ATP2B2", "KCNA5", "ATP1B2", "FLNA", "CACNB2", "JUP", "NUP155", "KCNH2", "ANK2", "AGT", "SLC8A2", "CXADR")
GOBP_STEROID_METABOLIC_PROCESS	0.847153	1	0.0193795	0.624105	0.980247	197	c("APOE", "YWHAH", "CYB5R3", "SOD1", "ACLY", "NFE2L1", "SF1", "FDFT1", "STUB1", "HDLBP", "OSBPL2", "PBX1", "SEC14L2", "SREBF2", "GBA2", "ABCG1", "PIP4P1", "FDPS", "NPC1", "DHCR24", "CHST10", "MECP2", "HSD17B12", "SCAP", "G6PD", "OSBP", "ABCD3", "LGMN", "SCARB1", "ACBD3", "SLC27A5", "ASAH1", "FGF1", "VLDLR", "STAT5B", "SQLE", "LSS", "HSD17B14", "IGFBP7", "INSIG1", "EBP", "ACAA1", "DKK3", "LPCAT3",…
GOBP_HEART_MORPHOGENESIS	0.826174	1	0.0209276	0.626353	0.980269	150	c("CPE", "FKBP1A", "RTN4", "CDC42", "CTNNB1", "TMED2", "ILK", "GSK3A", "TAB1", "ATF2", "APC", "PTK2", "MTOR", "ADAM15", "MICAL2", "HIF1A", "PDCD4", "CRKL", "PKD2", "EGLN1", "SMARCD3", "ASXL1", "SEC24B", "FLNA", "MDM2", "OLFM1", "PSEN1", "CLUAP1", "SAV1", "MED1", "EXT1", "PTCH1", "NDRG4", "NIPBL", "PARVA", "BMPR1A", "NSD2")
GOBP_TRANSCRIPTION_BY_RNA_POLYMERASE_III	0.617383	0.901186	0.0359209	0.649342	0.980276	38	c("POLR3K", "SF3B1", "BAZ1B", "CRCP", "SETD5", "SNAPC3", "POLR1C", "MTOR", "DHX36", "RO60", "GTF3C6", "GTF3C4", "ZC3H8", "TBP")
GOBP_ACTION_POTENTIAL	0.703297	0.959432	0.0296355	0.633735	0.980334	84	c("CALM3", "YWHAE", "YWHAH", "SOD1", "SCN2B", "SCN1B", "CAMK2D", "FMR1", "GNA11", "MECP2", "KCNA5", "NEDD4L", "MTOR", "KCNIP2", "P2RX4", "FLNA", "CACNB2", "JUP", "NUP155", "KCNH2", "ANK2", "KCNC2", "KCNAB2", "SLC8A2", "CXADR", "NDP")
GOBP_BLOOD_VESSEL_REMODELING	0.577423	0.880648	0.0390355	0.65863	0.980388	28	c("FLNA", "MDM2", "CBS", "EXT1", "AGT", "TMBIM1", "NDP")
GOBP_EPITHELIAL_CELL_DIFFERENTIATION	0.902098	1	0.0150299	0.620433	0.980401	368	c("PSAP", "VDAC1", "THRA", "RHOA", "SOD1", "PAFAH1B1", "PTPRS", "WDPCP", "CDC42", "CTNNB1", "SPINT2", "MAP1B", "VIM", "PPP3R1", "RAB1B", "PPP3CA", "BFSP1", "RAB1A", "HNRNPH3", "MACROH2A1", "SRSF6", "GSK3A", "WDR77", "PDPK1", "RBM4", "RAP1A", "HDAC2", "BLTP1", "GSK3B", "RAPGEF1", "TSG101", "C1GALT1", "LTA4H", "ID2", "NF2", "PLAAT3", "MYO6", "HDAC1", "FZR1", "HIF1A", "E2F4", "ANXA7", "PPHLN1", "NFI…
ERCC2, "EZR", "SLC44A4", "FLNA", "RAP1B", "VCL", "STAT5B", "IL6ST", "GDF11", "CDKN1B", "MSN", "MSI1", "ABI2", "TDRD7", "LIPA", "CAMSAP3", "SRC", "FN3K", "SPRED2", "BTG1", "MACROH2A2", "CITED1", "KEAP1", "SAV1", "KDF1", "PLEC", "MED1", "CEP63", "EXT1", "ZFP36L1", "PTCH1", "CDHR2", "FEM1B", "STK4", "TMEM38B", "ARHGEF26", "ZEB1", "NDP", "PLCB1", "MYO1E", "LBH", "RARA", "BDH2", "MMP9", "HEG1", "SMO",…
GOBP_HINDBRAIN_DEVELOPMENT	0.738262	0.972081	0.027167	0.631262	0.980473	101	c("HSPA5", "HNRNPD", "PTPRS", "CTNNB1", "OGDH", "PSMG1", "RERE", "GNPAT", "MTPN", "NCOA1", "ARCN1", "SDF4", "MECP2", "CRK", "ATF2", "B4GALT2", "ATP1B2", "ATIC", "NFIB", "CDK5", "CRKL", "ITGB1", "SEC24B", "FLNA", "SPTBN2", "PLXNA2", "ATRN", "CDK5R2", "KDM2B", "KCNC1", "PSEN1", "KAT2A", "FAIM2", "CBS", "SEZ6", "TTLL1")
GOBP_REGULATION_OF_MEMBRANE_POTENTIAL	0.877123	1	0.0170763	0.622388	0.98051	251	c("UBB", "CALM3", "YWHAE", "YWHAH", "SOD1", "VCP", "GABBR1", "WDR1", "PRELID1", "SCN2B", "TUSC2", "PPP3CA", "FHL1", "DLD", "ATP1B3", "GSK3A", "SCN1B", "CAMK2D", "TBC1D24", "RAB3GAP1", "GSK3B", "FMR1", "TMEM25", "GNA11", "BCL2L1", "MPP2", "MECP2", "KCNA5", "NEDD4L", "CRTC1", "MTOR", "KCNIP2", "ATP1B2", "SLC25A33", "SPART", "RELN", "CDK5", "P2RX4", "DMPK", "FLNA", "CACNB2", "NNT", "KCNC1", "GRIK5",…
SEZ6, "SNCA", "KCNAB2", "SLC8A2", "CXADR", "STX1B", "NDP", "GCLC")
GOBP_REGULATION_OF_RESPONSE_TO_WOUNDING	0.73027	0.969518	0.0277292	0.631767	0.980526	97	c("APOE", "PTPRS", "SRSF6", "XBP1", "CERS2", "USF1", "CRK", "PTK2", "MTOR", "MAP2K2", "HRAS", "STAT3", "KANK1", "EMILIN1", "ITGB1", "FLNA", "PTPN6", "NFE2L2", "ST3GAL4", "KREMEN1", "ARFGEF1", "RTN4RL1", "ADRA2A", "DMTN")
GOBP_HORMONE_MEDIATED_SIGNALING_PATHWAY	0.754246	0.975498	0.0260438	0.630159	0.980538	113	c("YWHAH", "WBP2", "DDX5", "THRA", "DNAJA1", "RHOA", "FKBP4", "PTGES3", "MAPK1", "CNOT2", "CRY2", "PHB2", "VPS11", "NCOA1", "DDRGK1", "UBA5", "RNF6", "CARM1", "NR1D2", "TADA3", "RWDD1", "HDAC1", "TAF7", "RXRB", "PGRMC2", "APPL2", "TRIM68", "PADI2", "PLPP1", "ACSL1", "ZBTB7A", "SLC27A1", "RXRA", "UBE3A", "SRC", "PRMT2", "DAXX", "MED1", "UFSP2")
GOBP_NEGATIVE_REGULATION_OF_VIRAL_PROCESS	0.645355	0.91466	0.0338245	0.642334	0.98058	53	c("PPIA", "UBP1", "TNIP1", "SNX3", "ILF3", "OASL", "SRPK2", "INPP5K", "HEXIM1", "STAT1", "MPHOSPH8", "SRPK1", "MAVS", "TRIM27", "C18orf25", "LY6E", "ZNFX1")
GOBP_MEMBRANE_DOCKING	0.671329	0.932632	0.0319257	0.638022	0.980729	64	c("RAB3A", "VAPA", "YKT6", "AHCYL1", "CHP1", "VAPB", "EXOC3", "STX12", "SNX3", "TPRG1L", "VPS11", "PEX26", "STX16", "STX5", "EXOC4", "VAMP3", "EXOC7", "SNPH", "STX6", "SNAP29", "EZR", "RALB", "STXBP1", "STXBP3", "MSN", "SYT1", "CTBP2", "NDRG4", "STX1B", "CPLX2", "BLOC1S6", "EXOC2", "VPS18", "STX2", "RABEPK")
GOBP_POSITIVE_REGULATION_OF_PROTEIN_MODIFICATION_BY_SMALL_PROTEIN_CONJUGATION_OR_REMOVAL	0.735265	0.972081	0.0273777	0.632014	0.980737	96	c("UBB", "NDFIP1", "HSPA5", "RBX1", "VCP", "UBE2N", "UBQLN1", "UBE2V1", "MTA1", "STUB1", "GSK3A", "TNIP1", "PIN1", "SAE1", "UBE2S", "GSK3B", "MARCHF7", "FZR1", "PEF1", "COMMD1", "HSPBP1", "FANCM", "AIMP2", "NSMCE3", "PHF23", "WFS1", "CUL3", "BIRC2", "UBE3A", "DCUN1D5", "DCUN1D4", "TOPORS", "FAM107A")
GOBP_ENDOLYSOSOMAL_TOLL_LIKE_RECEPTOR_SIGNALING_PATHWAY	0.582418	0.882272	0.0386372	0.661589	0.980834	26	c("HMGB1", "PTPRS", "RTN4", "UBQLN1", "TRIM3", "SLC15A4", "SRC", "IRAK1", "TRAF6", "COLEC12", "CAV1")
GOBP_POSITIVE_REGULATION_OF_INTERLEUKIN_1_BETA_PRODUCTION	0.578422	0.880975	0.0389556	0.660335	0.980861	27	c("NAIP", "STAT3", "HSPB1", "SMAD3", "MALT1", "TMEM106A")
GOBP_NEUROTRANSMITTER_SECRETION	0.716284	0.964063	0.0287155	0.633137	0.980875	89	c("RAB3A", "SEPTIN5", "DNAJC5", "DTNBP1", "PPFIA2", "RAB5A", "RAP1A", "PPT1", "TPRG1L", "RAB3GAP1", "FMR1", "SNAPIN", "SNAP47", "CDK5", "SNPH", "SNAP29", "RAP1B", "STXBP1", "RAP1BL", "STXBP3", "SV2B", "PFN2", "GRIK5", "PSEN1", "SYT1", "LIN7C", "CTBP2", "SNCA", "PREPL", "PRRT2", "LIN7B", "SYP", "STX1B", "CPLX2", "SYT4", "BLOC1S6", "SYT11", "VPS18", "STX2")
GOBP_RESPONSE_TO_WOUNDING	0.885115	1	0.0164369	0.621216	0.980929	328	c("GNAS", "RAB3A", "APOE", "PPIA", "RHOA", "RAC1", "SOD1", "PTPRS", "CHMP4B", "MAP1B", "DDR1", "VPS4A", "PPP3CA", "SRSF6", "DGKZ", "MAPK8IP3", "ARL8B", "ILK", "DTNBP1", "DST", "TXN2", "CTNNA1", "XBP1", "CERS2", "WDR83", "USF1", "ANXA5", "CRK", "METAP1", "PTK2", "MAX", "MTOR", "GNA12", "HIF1A", "FUNDC2", "RANGAP1", "MAP2K2", "SCARB1", "HRAS", "NFIB", "STAT3", "KANK1", "LMAN1", "ANXA6", "FGFR1OP2",…
VCL, "IL6ST", "NEFL", "STXBP1", "NFE2L2", "STXBP3", "CHMP1B", "GGCX", "HSPB1", "SRC", "VPS4B", "ST3GAL4", "ZFP36L2", "DGKD", "HPS5", "KREMEN1", "PLEC", "MAP2K4", "ARFGEF1", "EXT1", "ZFP36L1", "VAV2", "ADIPOR2", "SLC1A3", "CHMP1A", "RTN4RL1", "DHFR", "SULF2", "NDP", "BLOC1S6", "ENTPD2", "ADRA2A", "C1GALT1C1", "SYT11", "PIK3CB", "DMTN")
GOBP_REGULATION_OF_CALCIUM_ION_TRANSMEMBRANE_TRANSPORTER_ACTIVITY	0.61039	0.894468	0.0364549	0.649378	0.980934	39	c("CALM2", "CALM3", "YWHAE", "FKBP1A", "PRKACA", "UBQLN1", "CAMK2D", "FMR1", "GSTO1", "HPCA", "PKD2", "CACNB2", "PDE4B", "SELENON", "STAC2", "ANK2", "GNB5", "CACNB1", "STIM2")
GOBP_CEREBRAL_CORTEX_CELL_MIGRATION	0.58042	0.881625	0.0387962	0.656437	0.981189	30	c("RHOA", "PAFAH1B1", "RTN4", "CTNNB1", "NDEL1", "DAB2IP", "PEX5", "RELN", "CDK5", "DIXDC1", "CDK5R2", "PSEN1", "LAMB1")
GOBP_SENSORY_SYSTEM_DEVELOPMENT	0.873127	1	0.0173915	0.62276	0.981207	255	c("FKBP8", "GPM6A", "THY1", "WDPCP", "CTNNB1", "VIM", "GNB1", "MFN2", "ROM1", "PFDN5", "BFSP1", "RPL24", "STAU2", "ACHE", "PBX1", "DTNBP1", "C12orf57", "HDAC2", "SLC25A25", "HMGN1", "RAB3GAP1", "ATP2B2", "MAX", "NF2", "RRM1", "PLAAT3", "HDAC1", "SKI", "FZR1", "HIF1A", "HPCA", "ZNF513", "SMOC1", "LIMK2", "CRYAB", "NFIB", "LARGE1", "STAT3", "RAB18", "MEIS3", "SP3", "ZDHHC16", "CDK20", "SMARCD3", "S…
SPRED2, "HIPK2", "MED1", "SALL2", "NIPBL", "ACTL6A", "RCN1")
GOBP_FIBROBLAST_GROWTH_FACTOR_RECEPTOR_SIGNALING_PATHWAY	0.621379	0.902026	0.0356176	0.64596	0.9814	46	c("NPTN", "CTNNB1", "GRB2", "CRKL", "CEP57", "FUZ", "SETX", "FGF1", "CHURC1", "EXT1", "SULF2", "SHOC2", "PTPN11", "SULF1", "FAM20C")
GOBP_NEGATIVE_REGULATION_OF_TUMOR_NECROSIS_FACTOR_SUPERFAMILY_CYTOKINE_PRODUCTION	0.605395	0.891805	0.036839	0.652281	0.981468	35	c("GSTP1", "ILRUN", "RAD21", "SIRPA", "SELENOS", "NFKBIL1", "ARG2", "PTPN6", "CACTIN", "TRIM27", "POMC", "RARA", "SYT11")
GOBP_REGULATION_OF_INTRACELLULAR_STEROID_HORMONE_RECEPTOR_SIGNALING_PATHWAY	0.619381	0.902026	0.0357691	0.646259	0.981502	45	c("WBP2", "DDX5", "RHOA", "CNOT2", "CRY2", "PHB2", "VPS11", "DDRGK1", "UBA5", "RNF6", "CARM1", "HDAC1", "TRIM68", "ZBTB7A", "SRC", "PRMT2", "MED1", "UFSP2", "PIAS2", "LBH", "VPS18")
GOBP_MITOCHONDRIAL_GENE_EXPRESSION	0.766234	0.975498	0.025201	0.629731	0.981692	125	c("MRPL9", "C1QBP", "MRPL11", "CHCHD1", "ALKBH1", "MRPL15", "MRPL3", "TRIT1", "MPV17L2", "MRPS22", "MTIF3", "DAP3", "GFM2", "GADD45GIP1", "MRPL55", "MRPS28", "SLC25A33", "MRPL17", "MRPS9", "SHMT2", "MRPL10", "LRPPRC", "IARS2", "MRPL16", "MRPL35", "MRPS31", "SUPV3L1", "POLRMT", "MRPS27", "RMND1", "RARS2", "MRPL32", "MTRF1L", "TRMT10C", "PRORP", "MRPL14", "MRPS35", "MTIF2", "CDK5RAP1", "MRPS26", "M…
GOBP_IRON_ION_TRANSPORT	0.604396	0.891805	0.0369161	0.651256	0.98176	37	c("CLTC", "SLC48A1", "SLC25A28", "PGRMC2", "FXN", "ABCC5", "TTYH1", "SLC11A2", "ABCB7", "NECTIN1")
GOBP_NUCLEOTIDE_TRANSPORT	0.58042	0.881625	0.0387962	0.662233	0.98179	26	c("SLC25A5", "ANKH", "SLC25A25", "LRRC8A", "SLC25A33", "SLC35B1", "LRRC8D", "ABCC5", "SLC25A51", "SLC25A53", "CD47", "SLC25A19", "SLC25A16")
GOBP_ENDOTHELIAL_CELL_DEVELOPMENT	0.607393	0.89299	0.036685	0.648708	0.981796	41	c("PTPRS", "RAB1B", "RAB1A", "RAP1A", "RAPGEF1", "EZR", "RAP1B", "VCL", "MSN", "ARHGEF26", "PLCB1", "HEG1", "MYADM")
GOBP_ENDOTHELIAL_CELL_PROLIFERATION	0.72028	0.966544	0.0284333	0.632556	0.981964	98	c("ATP5F1A", "APOE", "HMGB1", "EMC10", "PDPK1", "SLC39A9", "PLCG1", "HIF1A", "SCARB1", "STAT3", "STAT1", "SCG2", "ZEB2", "SEMA5A", "PTPRM", "LIPA", "ITGB1BP1", "AKT3")
GOBP_REGULATION_OF_EXTRINSIC_APOPTOTIC_SIGNALING_PATHWAY	0.715285	0.964063	0.0287861	0.632877	0.982076	96	c("PPP2R1A", "PEA15", "GSTP1", "ZMYND11", "PSME3", "CTNNA1", "GSK3B", "BCL2L1", "PPP1CA", "ARHGEF2", "TIMP3", "FAF1", "RB1CC1", "SCG2", "PELI3", "MCL1", "SRC", "ITGAV", "FAIM2", "RFFL", "ZC3HC1", "AGT", "FEM1B", "STK4", "WWOX", "TMBIM1", "GCLC", "LMNA", "PPP2R1B", "PAK2")
GOBP_NEUROTRANSMITTER_TRANSPORT	0.764236	0.975498	0.0253416	0.629599	0.982176	128	c("RAB3A", "SEPTIN5", "DNAJC5", "DTNBP1", "PPFIA2", "RAB5A", "RAP1A", "PPT1", "SLC6A8", "TPRG1L", "RAB3GAP1", "FMR1", "SLC6A1", "GPM6B", "SNAPIN", "SNAP47", "CDK5", "SLC29A2", "SLC6A9", "SNPH", "ITGB1", "SNAP29", "RAP1B", "STXBP1", "RAP1BL", "STXBP3", "SV2B", "PFN2", "GRIK5", "PSEN1", "SYT1", "LIN7C", "CTBP2", "SLC6A15", "SNCA", "PREPL", "PRRT2", "LIN7B", "SLC1A3", "SYP", "STX1B", "CPLX2", "SYT4"…
GOBP_MEMBRANE_DEPOLARIZATION	0.606394	0.892691	0.036762	0.649572	0.982376	40	c("YWHAH", "SCN2B", "FHL1", "SCN1B", "CAMK2D", "NEDD4L", "P2RX4", "CACNB2", "KCNH2", "SRC", "ANK2", "GCLC")
GOBP_CERAMIDE_BIOSYNTHETIC_PROCESS	0.622378	0.902026	0.035542	0.645005	0.982396	49	c("DEGS1", "CERS2", "ORMDL3", "ST3GAL3", "AGK", "B3GALT4", "ASAH1", "UGT8", "TLCD3B", "CERS5", "B4GALT5", "SGMS1", "B4GALT3", "CERS4", "B4GALT4", "SPTLC2", "DEGS2", "ST3GAL2")
GOBP_SENSORY_ORGAN_DEVELOPMENT	0.869131	1	0.0177038	0.622152	0.982561	347	c("FKBP8", "GPM6A", "THY1", "SOD1", "PAFAH1B1", "WDPCP", "CTNNB1", "VIM", "MAPK3", "GNB1", "DDR1", "MFN2", "ROM1", "PFDN5", "BFSP1", "RPL24", "STAU2", "ACHE", "PBX1", "ANP32B", "DTNBP1", "MAPK1", "C12orf57", "HDAC2", "SLC25A25", "HMGN1", "RAB3GAP1", "ATP2B2", "MAX", "NF2", "RRM1", "PLAAT3", "MYO6", "HDAC1", "SKI", "FZR1", "HIF1A", "HPCA", "ZNF513", "SMOC1", "LIMK2", "CRYAB", "NFIB", "LARGE1", "ST…
SLC44A4, "TWSG1", "GDF11", "CDKN1B", "INSIG1", "SHROOM2", "KDM2B", "SCAPER", "ABI2", "PTPRM", "TDRD7", "PSEN1", "SPRED2")
GOBP_REGULATION_OF_PROTEIN_CONTAINING_COMPLEX_DISASSEMBLY	0.681319	0.940111	0.0312053	0.63611	0.982845	79	c("SPTBN1", "SPTAN1", "EIF5A", "CAPZB", "WDR1", "MAP1B", "CAPZA2", "MTPN", "UBQLN4", "GSPT1", "CALCOCO2", "PDXP", "ARHGEF2", "APC", "ETF1", "TECPR1", "MAP1A", "ATG12", "SCAF8", "PHF23", "SCAF4", "SETX", "SPTBN2", "SEMA5A", "HDGFL3", "STMN2", "SPTB", "MID1IP1", "UVRAG", "TMOD4", "TWF1", "TMEM39A", "TMOD2", "JMJD4", "MAP1S", "DMTN", "APC2")
GOBP_MULTIVESICULAR_BODY_SORTING_PATHWAY	0.597403	0.891735	0.0374584	0.650664	0.982876	39	c("VCP", "CHMP4B", "VPS4A", "VPS25", "UBXN6", "HGS", "TSG101", "UBAP1", "VPS36", "LAPTM4B", "LEPROT", "PTPN23", "DENND10", "CHMP2B", "VPS37B", "CHMP1B", "VPS4B", "UVRAG", "VPS37C", "CHMP1A", "SORT1", "VTA1")
GOBP_NEGATIVE_REGULATION_OF_RESPONSE_TO_WOUNDING	0.628372	0.907167	0.0350901	0.642824	0.983153	55	c("APOE", "PTPRS", "CERS2", "USF1", "CRK", "STAT3", "PTPN6", "KREMEN1", "RTN4RL1")
GOBP_NEGATIVE_REGULATION_OF_MYELOID_CELL_DIFFERENTIATION	0.591409	0.889888	0.0379271	0.648588	0.983268	43	c("CTNNB1", "HSPA9", "GPR137", "PRMT1", "CUL4A", "TCTA", "NFKBIA", "STAT5B", "PTPN2", "TMEM178A", "ZFP36L1", "PIK3R1", "KLF13", "RARA")
GOBP_SYNAPTIC_VESICLE_EXOCYTOSIS	0.635365	0.911434	0.0345664	0.639688	0.98329	64	c("RAB3A", "SEPTIN5", "DNAJC5", "DTNBP1", "PPFIA2", "RAB5A", "RAP1A", "TPRG1L", "RAB3GAP1", "FMR1", "SNAPIN", "SNAP47", "CDK5", "SNPH", "SNAP29", "RAP1B", "STXBP1", "RAP1BL", "SV2B", "PFN2", "GRIK5", "PSEN1", "SYT1", "CTBP2", "SNCA", "PREPL", "PRRT2", "SYP", "STX1B", "CPLX2", "SYT4", "BLOC1S6", "SYT11", "VPS18", "STX2")
GOBP_RNA_CAPPING	0.566434	0.872782	0.0399219	0.663293	0.983361	26	c("SNRPB", "CMTR1", "SSB", "NOP14", "SNRPD1", "NCBP1", "RNMT", "POP4", "TRMT10C", "PRORP", "RPP21", "UTP20", "RPP30")
GOBP_CYCLIC_NUCLEOTIDE_MEDIATED_SIGNALING	0.609391	0.894468	0.0365315	0.646954	0.983405	47	c("APOE", "CAP1", "ADNP", "ADCY2", "NUDT4", "GNAI1", "ADORA2B", "UBE2B", "KCNC2", "POMC", "CAP2", "GUCY1B1", "PDE3B")
GOBP_CELLULAR_RESPONSE_TO_SALT	0.714286	0.964063	0.0288568	0.631662	0.983435	118	c("HNRNPA1", "HSP90B1", "GNB1", "ACHE", "PPP1R9B", "GSK3A", "FYN", "CAMK2D", "GNA11", "MECP2", "PDXP", "SYT3", "HPCA", "HSF1", "AMIGO1", "LGMN", "STK39", "TOP2B", "LARGE1", "CRKL", "PKD2", "P2RX4", "CDKN1B", "MDM2", "EEF2K", "CIB2", "PPIF", "PPP1R1B", "SYT1", "PLEC", "DAXX", "CPNE6", "JUND", "SLC1A3", "RGS10", "SYT4", "PLCB1", "GCLC", "SYT11", "DMTN")
GOBP_GLYCOSPHINGOLIPID_METABOLIC_PROCESS	0.608392	0.893874	0.0366082	0.647038	0.983533	47	c("GLA", "CREM", "TM9SF2", "GBA2", "HEXA", "ST3GAL3", "B3GALT4", "LARGE1", "UGT8", "GALC", "B4GALT5", "B4GALT3", "GLB1", "B4GALT4", "ST3GAL2")
GOBP_LIPID_STORAGE	0.636364	0.911702	0.0344919	0.641435	0.983624	59	c("APOE", "BSCL2", "SREBF2", "CRY2", "ABCG1", "HEXA", "NPC1", "FITM2", "SCARB1", "ZFYVE1", "NFKBIA", "STAT5B", "SQLE", "CDS1", "PNPLA2", "EHD1", "PTPN2", "LIPA", "ITGAV", "NFKB1", "DGAT2", "PISD", "LDAH")
GOBP_MACROPHAGE_DIFFERENTIATION	0.563437	0.872355	0.0401661	0.657159	0.983631	31	c("CDC42", "ID2", "HSF1", "LARGE1", "PTPN2", "NDP", "MMP9")
GOBP_PHOSPHATIDYLINOSITOL_BIOSYNTHETIC_PROCESS	0.667333	0.929958	0.0322153	0.636747	0.983673	78	c("PIP4K2C", "INPP4A", "BECN1", "PITPNM2", "IP6K2", "BPNT1", "SACM1L", "INPP5K", "PI4K2A", "MTMR1", "PIK3C3", "MTMR3", "IMPA1", "INPP5E", "PIK3R4", "SLC30A5", "CDS1", "SLC27A1", "PIK3R2", "VAC14", "MTMR14", "EFR3B", "SOCS5", "UVRAG", "PIGQ", "PIK3R1", "PIP4K2A", "PIGG", "PIGV", "FIG4", "PIK3CB", "MTMR2")
GOBP_REGULATION_OF_ANIMAL_ORGAN_MORPHOGENESIS	0.648352	0.91544	0.0336033	0.638438	0.983683	70	c("RHOA", "RAC1", "CDC42", "CTNNB1", "MAGED1", "PHB2", "DVL3", "SEC24B", "FGF1", "SMURF1", "AGT", "BMPR1A")
GOBP_GLIAL_CELL_MIGRATION	0.587413	0.886847	0.0382417	0.651217	0.983711	39	c("PAFAH1B1", "RTN4", "CTNNB1", "CERS2", "DAB2IP", "NDN", "ATP1B2", "RELN", "CDK5", "CRKL", "P2RX4", "CDK5R2", "LAMB1", "NR2E1", "ADGRG1", "MMP14", "TGFB2")
GOBP_ORGANIC_ACID_TRANSPORT	0.803197	0.99308	0.0225843	0.625462	0.983713	216	c("PSAP", "APOE", "GABBR1", "SERINC3", "SLC25A11", "MPC2", "DTNBP1", "SLC6A8", "RAB3GAP1", "SLC6A1", "SLC38A10", "SLC25A44", "SLC38A3", "LRRC8A", "SLC7A7", "SLC10A3", "SLC25A29", "RBP7", "ABCD3", "EPRS1", "SLC16A1", "SLC27A5", "SLC5A6", "SLC6A9", "P2RX4", "SLC7A5", "ITGB1", "LRRC8D", "SLC15A4", "ACSL1", "ABCC5", "STXBP1", "SLC27A1", "ABCB4", "SLC23A2", "SLCO3A1", "PSEN1", "SLC2A1", "SLC6A15", "SL…
GOBP_SPINDLE_ASSEMBLY	0.663337	0.929002	0.0325058	0.637459	0.983895	75	c("MAPRE3", "HNRNPU", "RHOA", "MAPRE2", "DDB1", "CHMP4B", "DYNC1H1", "GOLGA2", "ZNF207", "RNF4", "TUBGCP2", "KPNB1", "DCAF13", "LSM14A", "MAPRE1", "SMC1A", "KIF2A", "PDCD6IP", "GOLGA8M", "WASHC5", "INO80", "FLNA", "CHMP2B", "TUBGCP3", "SENP6", "CHMP1B", "VPS4B", "SMC3", "SPICE1", "CEP63", "STAG1", "CHMP1A", "HAUS1", "AURKC", "HAUS7")
GOBP_EXECUTION_PHASE_OF_APOPTOSIS	0.577423	0.880648	0.0390355	0.65446	0.983948	34	c("SIRT2", "BCL2L1", "HSF1", "AIFM1", "NMNAT1", "RFFL", "PAK2")
GOBP_DICARBOXYLIC_ACID_METABOLIC_PROCESS	0.63037	0.907167	0.0349401	0.641203	0.983995	60	c("SDHA", "GOT1", "ACLY", "SUCLA2", "OGDH", "PHYH", "DLST", "KYAT3", "FH", "D2HGDH", "ATIC", "SHMT2", "ASS1", "ADSS2", "ALDH18A1", "ME3", "IDH1", "GRHPR", "HOGA1", "DHFR", "MTHFD1", "GCLC")
GOBP_XENOBIOTIC_TRANSPORT	0.56044	0.870718	0.0404114	0.663736	0.984018	26	c("TMEM30A", "SLC29A2", "SLC7A5", "ABCC5", "SLC2A1", "SLC29A1")
GOBP_BONE_REMODELING	0.603397	0.891805	0.0369933	0.647722	0.984076	46	c("NCDN", "CTNNB1", "GPR137", "SNX10", "CSK", "PLEKHM1", "SRC", "EXT1")
GOBP_CELL_SUBSTRATE_JUNCTION_ORGANIZATION	0.629371	0.907167	0.0350151	0.641263	0.984087	60	c("THY1", "RHOA", "RAC1", "WDPCP", "MAPRE2", "PTPRA", "DUSP3", "DST", "TSC1", "ARF6", "PTK2", "ARHGEF7", "GPM6B", "PPM1F", "RCC2", "DAPK3", "PTPRK", "VCL", "CORO2B", "CAMSAP3", "SRC", "SLK", "FAM107A", "PLEC", "ITGB1BP1", "PIK3R1")
GOBP_NEGATIVE_REGULATION_OF_AXONOGENESIS	0.605395	0.891805	0.036839	0.646135	0.984118	49	c("GDI1", "THY1", "PTPRS", "RTN4", "RNF6", "SPART", "SEMA7A", "CDK5", "SEMA6A", "SEMA5A", "PSEN1", "SEMA4G")
GOBP_REGULATION_OF_SMALL_GTPASE_MEDIATED_SIGNAL_TRANSDUCTION	0.778222	0.978862	0.0243564	0.628472	0.98415	154	c("STMN1", "APOE", "RAC1", "MAPRE2", "ARRB1", "MFN2", "SQSTM1", "ARHGAP44", "OGT", "ARHGEF12", "ARHGAP30", "CYRIB", "FLCN", "CYTH2", "RALGAPB", "DAB2IP", "ARHGEF11", "ARF6", "CRK", "ARHGEF2", "TNFAIP1", "PLEKHG4", "ITSN1", "KANK1", "RABGEF1", "CYTH1", "ARHGAP12", "ARFGEF2", "ARHGEF10L", "LZTR1", "RELN", "ALS2", "ITGB1", "CUL3", "STMN3", "STAMBP", "CHN1", "ITGA3", "SRC", "ITGAV", "SIPA1L1", "ARHGE…
GOBP_NUCLEOSIDE_BISPHOSPHATE_METABOLIC_PROCESS	0.666334	0.92972	0.0322878	0.636984	0.984196	79	c("TECR", "PDHA1", "ACLY", "SUCLA2", "DLD", "MPC2", "ACOT7", "OGDH", "PDHB", "DLST", "PPT1", "ACOT2", "BPNT1", "HSD17B12", "PDK2", "FITM2", "ACOT1", "ACSL1", "FAR1", "ACSS2", "SNCA", "ELOVL4", "SLC25A16", "OXSM", "DGAT2", "DCAKD")
GOBP_RENAL_TUBULE_DEVELOPMENT	0.628372	0.907167	0.0350901	0.641346	0.984214	60	c("CTNNB1", "MAGED1", "PBX1", "ILK", "PKD1", "STAT1", "MTSS1", "PKD2", "FGF1", "CITED1", "AGT", "PTCH1")
GOBP_MEMBRANE_FUSION	0.705295	0.96021	0.0294936	0.632189	0.984255	118	c("RAB3A", "NSF", "CHMP4B", "VAPA", "VPS4A", "YKT6", "ARL8B", "CHP1", "STX12", "VPS11", "DNM1L", "VPS41", "STX16", "VPS16", "VPS39", "YIPF4", "SEPTIN8", "STX5", "ATP13A2", "GOSR2", "SNAPIN", "VPS8", "VAMP3", "SNAP47", "STX6", "SNAP29", "CHMP2B", "SEC22B", "TGFBRAP1", "STXBP1", "CHMP1B", "VPS33A", "GRIK5", "PLEKHM1", "ANKRD27", "RABEP1", "SYT1", "VTI1A", "UVRAG", "SEC22A", "SNCA", "PIP4K2A", "PRRT…
GOBP_TRANSMEMBRANE_RECEPTOR_PROTEIN_TYROSINE_KINASE_SIGNALING_PATHWAY	0.844156	1	0.0196033	0.622895	0.98427	371	c("STMN1", "NPTN", "RAC1", "RTN4", "CTNNB1", "CTSD", "PIP4K2C", "PTPRA", "MAPK3", "DUSP3", "DDR1", "NUCKS1", "ZFAND5", "RNF126", "STUB1", "GRB2", "PPP2R5B", "GSK3A", "NDEL1", "OGT", "VPS25", "MAPK1", "PDPK1", "IDE", "RBM4", "FYN", "HGS", "GSK3B", "RAPGEF1", "TSG101", "DAB2IP", "SORL1", "NDN", "ZNF106", "CRK", "HIP1R", "FOXO4", "PTK2", "PLCG1", "PDK2", "ARHGEF7", "ERCC1", "CRIM1", "ABI1", "AP3S1",…
PHF14, "RHOQ", "STAT3", "KANK1", "LEPROT", "RABGEF1", "MAPKAPK2", "TYK2", "SNX5", "GIGYF1", "MTSS1", "SIK2", "NCOA5", "STXBP4", "IFT20", "NIBAN2", "CRKL", "ZGPAT", "SNX6", "CEP57", "CYFIP2", "EMILIN1", "ERCC2", "FUZ", "SETX", "FGF1", "CHURC1", "EIF2AK3", "STAT5B", "NCK2", "RALB", "MPZL1", "PTPN2", "RHBDF1", "PIK3R2", "CHN1", "SEMA6A", "HSPB1", "GAB1", "BCAR1", "SRC", "DGKD", "DDIT4", "GAB2", "SOC…
NCK1)
GOBP_POSITIVE_REGULATION_OF_CATION_CHANNEL_ACTIVITY	0.546454	0.862599	0.0415718	0.66539	0.984401	25	c("CALM2", "CALM3", "SCN1B", "GSTO1", "KCNIP2", "LRRC26", "PKD2", "CACNB2", "STAC2", "ANK2", "STIM2")
GOBP_NEGATIVE_REGULATION_OF_HEMOPOIESIS	0.622378	0.902026	0.035542	0.642965	0.98442	57	c("HMGB1", "CTNNB1", "HSPA9", "GPR137", "CUL4A", "TCTA", "CBFB", "ID2", "PTPN2", "ZC3H8", "TMEM178A", "SOCS5", "PIK3R1", "TMEM176B", "RARA", "ZBTB7B")
GOBP_RESPONSE_TO_SALT	0.803197	0.99308	0.0225843	0.625844	0.984435	221	c("CALM2", "CALM3", "GDI1", "HSP90AA1", "HNRNPA1", "HNRNPD", "TOMM20", "TAF9", "HSP90B1", "GNB1", "AHCYL1", "PPP3CA", "ACHE", "PPP1R9B", "GSK3A", "ANKH", "FYN", "CAMK2D", "SEC31A", "HDAC2", "EFTUD2", "GNA11", "SLC6A1", "MECP2", "PPP5C", "PDXP", "D2HGDH", "PEF1", "G6PD", "KCNIP2", "SYT3", "HPCA", "DNMT3A", "HSF1", "AMIGO1", "LGMN", "STK39", "TOP2B", "PPP2R2A", "LARGE1", "PCNA", "AIFM1", "CDK5", "C…
ALG2, "PLEC", "DAXX", "CPNE6", "PTCH1", "JUND", "SLC1A3", "DHFR", "RGS10", "SYT4", "PLCB1", "GCLC", "ALAD")
GOBP_CELL_COMMUNICATION_INVOLVED_IN_CARDIAC_CONDUCTION	0.566434	0.872782	0.0399219	0.655858	0.984436	33	c("CALM2", "CALM3", "PRKACA", "SCN1B", "CAMK2D", "KCNA5", "ATP1B2", "FLNA", "CACNB2", "JUP", "NUP155", "ANK2", "CXADR")
GOBP_EXTRACELLULAR_MATRIX_DISASSEMBLY	0.572428	0.8778	0.0394367	0.654804	0.984465	34	c("DDR1", "CTSV", "ADAM15", "MMP15", "PBXIP1", "ADAMTS4", "WASHC1", "FSCN1", "MMP9", "MMP14", "LAMC1", "MMP2", "NOXO1")
GOBP_POSITIVE_REGULATION_OF_REGULATED_SECRETORY_PATHWAY	0.557443	0.869068	0.0406579	0.664039	0.984468	26	c("RAB3A", "AP1G1", "SNX4", "ADORA2B", "RAB15", "CDK5", "STXBP1", "CDK5R2", "HYAL3", "SYT1", "GAB2", "VAMP7", "SYT4")
GOBP_FOREBRAIN_CELL_MIGRATION	0.589411	0.888072	0.0380842	0.65049	0.984493	41	c("RHOA", "PAFAH1B1", "RTN4", "CTNNB1", "OGDH", "NDEL1", "DAB2IP", "PEX5", "RELN", "CDK5", "DIXDC1", "CDK5R2", "PSEN1", "LAMB1")
GOBP_REGULATION_OF_ERBB_SIGNALING_PATHWAY	0.596404	0.891735	0.0375363	0.648238	0.984508	45	c("RTN4", "DUSP3", "RNF126", "VPS25", "TSG101", "DAB2IP", "HIP1R", "LGMN", "RALA", "SNX5", "ZGPAT", "SNX6", "RALB", "PTPN2", "RHBDF1", "DGKD", "SOCS5", "AGT")
GOBP_POSITIVE_REGULATION_OF_GROWTH	0.738262	0.972081	0.027167	0.630129	0.984603	139	c("GDI1", "EIF4G1", "PAFAH1B1", "CDC42", "MAP1B", "PPIB", "ADNP", "IST1", "MTPN", "KLHL22", "MECP2", "SHTN1", "NEDD4L", "HDGFL2", "MTOR", "USP47", "PEX5", "PPM1F", "SYT3", "CYFIP1", "ZNF639", "FXN", "SLC25A33", "NCBP1", "CEP43", "SEMA7A", "INO80", "EZR", "SUPV3L1", "SLC44A4", "STAT5B", "WFS1", "SDCBP", "KDM2B", "SLC23A2", "SEMA5A", "SMURF1", "SYT1", "BBS2", "PABIR1", "RNF157", "CPNE6", "GOLGA4", …
GOBP_POSITIVE_REGULATION_OF_FIBROBLAST_PROLIFERATION	0.548452	0.862599	0.0414044	0.657933	0.98479	31	c("NDUFS4", "HRAS", "CDK4", "AGT", "RNASEH2B")
GOBP_LOCOMOTORY_BEHAVIOR	0.729271	0.969339	0.0277996	0.630992	0.984878	131	c("APOE", "SOD1", "PAFAH1B1", "HPRT1", "MTA1", "OXR1", "PPP3CB", "ANKH", "USP2", "HEXA", "PPT1", "PUM1", "NPC1", "ARCN1", "ABHD12", "DDHD2", "TSC1", "BTBD9", "MECP2", "MTOR", "B4GALT2", "ID2", "FXN", "GIGYF2", "ZNF385A", "LARGE1", "CNP", "RELN", "ALS2")
GOBP_GLIOGENESIS	0.779221	0.978862	0.0242859	0.626761	0.984904	203	c("CLU", "RHOA", "SOD1", "PAFAH1B1", "RTN4", "CTNNB1", "WDR1", "VIM", "MAPK3", "PPP3R1", "PPP1CC", "ILK", "MAPK1", "HDAC2", "CERS2", "ID4", "NDRG1", "SIRT2", "SRSF1", "DAB2IP", "NDN", "MECP2", "METTL3", "MTOR", "PHGDH", "ID2", "NF2", "HDAC1", "SKI", "GPM6B", "ATP1B2", "NFIB", "LARGE1", "STAT3", "CNP", "RELN", "CDK5", "TNFRSF21", "CRKL", "P2RX4", "ZEB2", "SLC7A5", "PLPP3", "ERCC2", "CSK", "IL6ST",…
ETV5)
GOBP_REGULATION_OF_B_CELL_ACTIVATION	0.636364	0.911702	0.0344919	0.639271	0.984966	70	c("CD81", "NDFIP1", "XBP1", "BTK", "SUPT6H", "PMS2", "KMT5B", "AKIRIN2", "ID2", "SH3KBP1", "TNFRSF21", "SLC15A4", "PTPN6", "STAT5B", "THOC1", "MSH2", "ZFP36L2", "ZFP36L1", "KMT5C", "NSD2", "SAMSN1", "MMP14")
GOBP_REGULATION_OF_CELLULAR_KETONE_METABOLIC_PROCESS	0.655345	0.920106	0.0330894	0.637106	0.985046	82	c("SIRT2", "PDK2", "SLC7A7", "SCAP", "LONP2", "APPL2", "WDTC1", "EIF6", "INSIG1", "DKK3", "MID1IP1", "ERLIN1", "SNCA")
GOBP_REGULATION_OF_MYELOID_LEUKOCYTE_MEDIATED_IMMUNITY	0.551449	0.863923	0.0411544	0.657312	0.985142	32	c("DDX1", "PDPK1", "BTK", "SNX4", "ADORA2B", "DHX36", "RABGEF1", "STXBP1", "MAVS", "GAB2", "VAMP7")
GOBP_CALCIUM_ION_TRANSMEMBRANE_TRANSPORT	0.778222	0.978862	0.0243564	0.628182	0.985181	173	c("CALM2", "CALM3", "YWHAE", "PRNP", "GPM6A", "THY1", "VDAC1", "FKBP1A", "PRKACA", "GHITM", "UBQLN1", "PPP3R1", "PPP3CA", "ATP2B1", "PPP3CB", "PDPK1", "FYN", "CAMK2D", "PKD1", "SLC25A25", "ATP2C1", "FMR1", "GSTO1", "ATP2B2", "MICU1", "DIAPH1", "PLCG1", "SEC61A1", "TPCN1", "CHERP", "PPP3CC", "G6PD", "HPCA", "PMPCB", "TMEM38A", "ANXA6", "PKD2", "P2RX4", "FLNA", "PTPN6", "PLP1", "UBR3", "CACNB2", "N…
SNCA, "STIM2", "MCU", "TMEM38B", "TRPM5", "SLC8A2", "PLCB1", "CACNG7", "ADRA2A", "PLCB3", "CUL5", "HAP1", "IBTK", "TMEM165")
GOBP_DEVELOPMENTAL_GROWTH	0.838162	1	0.020048	0.623403	0.985216	388	c("GNAS", "HSP90AB1", "GDI1", "HSP90AA1", "PSAP", "FKBP8", "APOE", "CD81", "EIF4H", "ATN1", "SOD1", "PAFAH1B1", "PRKAR1A", "PTPRS", "RTN4", "CTNNB1", "MAP1B", "TSC22D4", "DDR1", "PPP3CA", "TMED2", "PPIB", "ADARB1", "ADNP", "GSK3A", "NDEL1", "STK11", "PPP3CB", "IST1", "AKIRIN1", "ALKBH1", "MTPN", "SLC25A25", "GDF9", "GSK3B", "RNF6", "NDN", "LLPH", "MECP2", "SHTN1", "ATF2", "ARIH2", "NEDD4L", "HDGF…
FXN, "GIGYF2", "RAB21", "SPART", "LARGE1", "WDTC1", "STAT3", "KPNA1", "SEMA7A", "ANXA6", "CDK5", "CYFIP2", "ITGB1", "NRN1", "JARID2", "ERCC2", "EZR", "FGF1", "SPTBN2", "VCL", "STAT5B", "CDKN1B", "NCAPG2", "SIN3A", "ATRN", "SH3GL2", "SLC23A2", "SEMA6A", "SEMA5A", "UBE3A", "SCAPER", "OLFM1", "EVC", "SMURF1", "SELENON", "TTL", "KAT2A", "SRC", "SYT1", "SLC12A5", "BBS2", "PRMT2", "SAV1", "SEMA4G", "KD…
STK40, "NDRG4", "NIPBL", "STK4", "TMEM38B", "BMPR1A", "RAI1")
GOBP_DOPAMINE_TRANSPORT	0.583417	0.882594	0.0385579	0.650318	0.985246	42	c("GABBR1", "DTNBP1", "KPNA4", "SYT3", "SYT1", "SNCA", "SYT4", "SYT11")
GOBP_ORGANIC_HYDROXY_COMPOUND_BIOSYNTHETIC_PROCESS	0.752248	0.975498	0.0261842	0.62939	0.985265	152	c("APOE", "CYB5R3", "SOD1", "GOT1", "ACLY", "FDFT1", "OSBPL2", "SEC14L2", "SREBF2", "ABCG1", "PGP", "FDPS", "PMEL", "DHCR24", "IP6K2", "SCAP", "G6PD", "OSBP", "ABCD3", "SLC27A5", "DDT", "ASAH1", "ZEB2", "IMPA1", "FGF1", "SQLE", "LSS", "GPR37", "INSIG1", "EBP", "PPIP5K1", "DKK3", "LPCAT3", "LIPA", "HSD3B7", "CYB5R2", "CITED1", "NFKB1", "ERLIN1", "SNCA", "DHFR", "SPTLC2")
GOBP_CELLULAR_KETONE_METABOLIC_PROCESS	0.713287	0.964063	0.0289274	0.63146	0.985352	130	c("OXCT1", "HAGH", "KYAT3", "SIRT2", "AKR1A1", "KYAT1", "COQ7", "PDK2", "SLC7A7", "SCAP", "LONP2", "COQ8A", "APPL2", "WDTC1", "CRYZL1", "EIF6", "AKR7A2", "STAT5B", "KDSR", "VKORC1L1", "INSIG1", "GGCX", "PDSS1", "DKK3", "MID1IP1", "ERLIN1", "SNCA")
GOBP_CARBOHYDRATE_TRANSPORT	0.669331	0.931585	0.0320704	0.634887	0.985369	97	c("SLC37A4", "PEA15", "CLIP3", "GSK3A", "TSC1", "SELENOS", "YES1", "ASPSCR1", "INPP5K", "APPL2", "RHOQ", "STXBP4", "SLC2A14", "SLC35A4", "EZR", "SLC5A3", "NFE2L2", "STXBP3", "SLC45A4", "SLC27A1", "MFSD4A", "SLC23A2")
GOBP_GLIAL_CELL_DIFFERENTIATION	0.764236	0.975498	0.0253416	0.629146	0.985373	156	c("CLU", "RHOA", "SOD1", "CTNNB1", "WDR1", "VIM", "MAPK3", "PPP3R1", "ILK", "MAPK1", "HDAC2", "ID4", "NDRG1", "SIRT2", "SRSF1", "MECP2", "METTL3", "MTOR", "PHGDH", "ID2", "HDAC1", "SKI", "GPM6B", "NFIB", "LARGE1", "STAT3", "CNP", "RELN", "CDK5", "TNFRSF21", "ZEB2", "PLPP3", "ERCC2", "CSK", "IL6ST", "PLP1", "METTL14", "CERS5", "B4GALT5", "PSEN1", "MIOS", "PLEC", "WASF3", "EIF2B2")
GOBP_MEMBRANE_FISSION	0.543457	0.859803	0.0418239	0.658383	0.985463	31	c("CHMP4B", "VPS4A", "VPS25", "EXOC3", "HGS", "DNM1L", "TSG101", "UBAP1", "VPS36", "EXOC4", "EXOC7", "CHMP2B", "VPS37B", "CHMP1B", "VPS4B", "VPS37C", "CHMP1A", "EXOC2")
GOBP_NEGATIVE_REGULATION_OF_CELL_ADHESION	0.764236	0.975498	0.0253416	0.629028	0.985474	159	c("PRNP", "HMGB1", "NDFIP1", "RHOA", "PRKAR1A", "SPINT2", "DUSP3", "ACTN4", "PTK2", "METTL3", "ADAM15", "CBFB", "MARCHF7", "NF2", "PPM1F", "RCC2", "KANK1", "ASS1", "YTHDF2", "TNFRSF21", "ARG2", "PTPN6", "TWSG1", "PLXNA2", "PLXNB1", "PTPN2", "MAD1L1", "CORO2B", "ITCH", "ZC3H8", "SEMA6A", "SEMA5A", "SRC", "GTPBP4", "SOCS5", "FAM107A", "ITGB1BP1", "PIK3R1", "SPOCK1")
GOBP_POSITIVE_REGULATION_OF_PROTEIN_SERINE_THREONINE_KINASE_ACTIVITY	0.65035	0.917107	0.0334562	0.636569	0.985519	86	c("CALM2", "CALM3", "MAPRE3", "RHOA", "PKD1", "MAP3K10", "CAB39", "TAB1", "DAB2IP", "MAP4K2", "DVL3", "TELO2", "MAP2K2", "SYAP1", "HRAS", "PKD2", "MAP2K7", "FGF1", "RALB", "SASH1", "TPD52L1", "CAMK1", "SRC", "CCND3", "MAP3K5", "MAP3K12", "SNCA", "IRAK1", "SLC8A2", "NTRK3", "MAP3K11", "ADRA2A", "MTCP1")
GOBP_DIENCEPHALON_DEVELOPMENT	0.605395	0.891805	0.036839	0.645095	0.985572	54	c("UBB", "CTNNB1", "OGDH", "RAB3GAP1", "NCOA1", "MECP2", "KCNC1", "SEMA5A", "KCNC2", "BMPR1A", "SMO", "HAP1", "NRP2")
GOBP_RESPONSE_TO_GROWTH_FACTOR	0.836164	1	0.0201955	0.623217	0.985592	443	c("HSP90AB1", "FKBP8", "NPTN", "DDX5", "HTRA1", "HSPA5", "FKBP1A", "CTNNB1", "SPINT2", "MAP1B", "ARPC3", "MAPK3", "DUSP3", "BECN1", "STRAP", "STUB1", "GRB2", "PPM1A", "PPP2R5B", "RBBP4", "PPP1R9B", "ILK", "OGT", "STK11", "MAPK1", "PDPK1", "PRMT1", "RAP1A", "FYN", "PIN1", "FLCN", "ZMIZ2", "HDAC2", "GDF9", "MARS1", "EID2", "HGS", "KIDINS220", "RAPGEF1", "TAB1", "DAB2IP", "SORL1", "NDN", "ARF6", "UB…
HIF1A, "FAM89B", "YES1", "CYFIP1", "ZFYVE9", "WFIKKN1", "INPP5K", "LGMN", "UBE2D3", "SYAP1", "APPL2", "ITGB5", "SPART", "STAT3", "MAPKAPK2", "MTSS2", "PDCD4", "SUDS3", "NIBAN2", "CRKL", "ZEB2", "SNX6", "CEP57", "URI1", "CYFIP2", "EMILIN1", "ITGB1", "PTPRK", "MEN1", "FUZ", "SETX", "FGF1", "CHURC1", "TWSG1", "ZBTB7A", "TGFBRAP1", "STAT5B", "EXT2", "SAP130", "ELK1", "MDM2", "EHD1", "SIN3A", "EEF2K",…
KAT2A, "SRC", "BCL9L", "SPRED2", "ZFP36L2", "BAG4", "DDIT4", "STMN2", "DYNC1LI2", "CITED1", "INTS9", "HIPK2", "ITGB1BP1", "MED1", "JUN", "EXT1", "FSTL5", "KCNC2", "ZFP36L1", "AGT", "EPN2", "PBLD", "NLK", "BMPR1A", "WWOX", "ZEB1", "PALS1", "NBL1", "XIAP", "GRB10", "SULF2", "NDP", "NTRK3", "GCLC")
GOBP_REGULATION_OF_COAGULATION	0.594406	0.891735	0.0376923	0.647133	0.985637	49	c("APOE", "USF1", "ANXA5", "EMILIN1", "NFE2L2", "PSEN1", "ST3GAL4", "DMTN", "PLAT", "CAV1")
GOBP_MACROPHAGE_CYTOKINE_PRODUCTION	0.537463	0.856963	0.0423318	0.66624	0.985659	25	c("GPRC5B", "MAPKAPK2", "SEMA7A", "LITAF", "TGFB2")
GOBP_NEPHRON_MORPHOGENESIS	0.585415	0.884425	0.0383996	0.649657	0.985706	44	c("CTNNB1", "MAGED1", "PBX1", "ILK", "PKD1", "STAT1", "PKD2", "FGF1", "CITED1", "AGT", "PTCH1")
GOBP_MESENCHYMAL_CELL_DIFFERENTIATION	0.748252	0.973812	0.0264649	0.62907	0.985729	161	c("RPS7", "DDX5", "OTUD5", "RTN4", "CDC42", "CTNNB1", "MAPK3", "PPP3R1", "SDHAF2", "CUL7", "MAPK1", "HDAC2", "HNRNPAB", "GSK3B", "DAB2IP", "KLHL12", "PTK2", "MTOR", "ADAM15", "SLC39A6", "PEF1", "HIF1A", "FBXL17", "PDCD4", "STAT1", "SEMA7A", "PHLDB1", "FAM172A", "ANXA6", "TAPT1", "FUZ", "FLNA", "GLIPR2", "SDCBP", "SEMA6A", "SEMA5A", "OLFM1", "BCL9L", "SPRED2", "SEMA4G", "EXT1", "AGT", "BMPR1A", "D…
GOBP_ENDOSOME_TO_LYSOSOME_TRANSPORT	0.601399	0.891805	0.0371479	0.645338	0.985943	54	c("VCP", "CHMP4B", "VPS4A", "AP3D1", "GPRASP1", "ARL8B", "UBXN6", "VPS11", "TSG101", "VPS41", "SNX27", "VPS16", "VPS39", "M6PR", "FHIP1B", "SNAPIN", "PXK", "CHMP2B", "TGFBRAP1", "CHMP1B", "VPS33A", "LIPA", "VPS4B", "TRAK1", "PCDHGA3", "CHMP1A", "VAMP7", "CACNG7", "SORT1")
GOBP_BRANCHING_MORPHOGENESIS_OF_AN_EPITHELIAL_TUBE	0.655345	0.920106	0.0330894	0.635933	0.985997	94	c("CTNNB1", "MAGED1", "PPP3R1", "DDR1", "PBX1", "ILK", "PHB2", "PKD1", "PPP1CA", "PKD2", "CTSZ", "FGF1", "SRC", "CITED1", "MED1", "EXT1", "AGT", "PTCH1", "STK4")
GOBP_CELLULAR_MODIFIED_AMINO_ACID_METABOLIC_PROCESS	0.63037	0.907167	0.0349401	0.639717	0.986034	71	c("CKB", "SERINC1", "PCYOX1", "SLC6A8", "PTDSS1", "ABHD12", "CRAT", "ATIC", "SHMT2", "ASS1", "LPCAT4", "ALDH7A1", "SLC27A1", "CDO1", "FOLH1", "LPCAT3", "CBS", "MED1", "HOGA1", "CKMT1A", "GNMT", "DHFR", "MTHFD1")
GOBP_NECROPTOTIC_PROCESS	0.542458	0.859433	0.0419082	0.662425	0.986036	28	c("OGT", "DNM1L", "ARHGEF2", "PGAM5", "AIFM1", "ITCH", "BIRC2", "PPIF", "SPATA2", "PYGL")
GOBP_REGULATION_OF_MAP_KINASE_ACTIVITY	0.638362	0.912816	0.0343431	0.636666	0.986056	88	c("APOE", "GSTP1", "DNAJA1", "MAP3K10", "HGS", "TSG101", "DAB2IP", "SORL1", "MAP4K2", "DVL3", "INPP5K", "HRAS", "PDCD4", "MAPK8IP1", "MAP2K7", "FGF1", "SASH1", "TRIB2", "TPD52L1", "MAP3K5", "AGT", "MAP3K12", "IRAK1", "NTRK3", "MAP3K11", "AIDA", "CDK12", "ADRA2A", "PIK3CB")
GOBP_KIDNEY_MORPHOGENESIS	0.602398	0.891805	0.0370705	0.644367	0.986057	56	c("CTNNB1", "MAGED1", "PPP3CA", "PBX1", "ILK", "PKD1", "STAT1", "PKD2", "ASXL1", "FGF1", "CITED1", "AGT", "PTCH1")
GOBP_BEHAVIOR	0.817183	0.99651	0.0215798	0.624023	0.986134	381	c("CAMK2N1", "APOE", "PRNP", "SEPTIN5", "PJA2", "GPI", "DCTN1", "VDAC1", "THRA", "EIF4G1", "SOD1", "PAFAH1B1", "PAIP2", "UBE2Q1", "HPRT1", "MTA1", "ADARB1", "PPP1R9B", "OXR1", "ADNP", "AMFR", "PPP3CB", "MAPK1", "PICALM", "ANKH", "FYN", "C12orf57", "USP2", "HDAC2", "PCM1", "HEXA", "PPT1", "PUM1", "ORMDL3", "NPC1", "NCOA1", "ARCN1", "ABHD12", "CHST10", "DDHD2", "SLC6A1", "TSC1", "BTBD9", "NR1D2", "…
PER3, "MBD2", "LGMN", "FXN", "MAP1A", "GIGYF2", "ZNF385A", "SLC16A1", "LARGE1", "STAT3", "CNP", "RELN", "ALS2", "CDK5", "YTHDF1", "CFAP20", "IFT20", "P2RX4", "SPECC1", "ITGB1", "SPTBN2", "VLDLR", "GPR37", "WFS1", "TMBIM4", "NPTX2", "UBR3", "FEN1", "TMEM18", "ITGA3", "PSEN1", "KAT2A", "SRC", "SLC11A2", "PPP1R1B", "SLC12A5", "BBS2", "C1QL1", "HIPK2", "MBD5", "NLGN3", "EXT1", "SOBP", "SEZ6", "SNCA",…
PLCB1)
GOBP_PIGMENT_METABOLIC_PROCESS	0.604396	0.891805	0.0369161	0.643654	0.98614	58	c("NFE2L1", "SRRD", "PMEL", "HMOX2", "UROD", "ALAS1", "FXN", "HMBS", "DDT", "SLC6A9", "ZEB2", "SLC25A39", "SLC11A2", "CITED1", "IREB2", "ABCB7", "BLVRB", "ALAD", "BDH2", "COX10")
GOBP_REGULATION_OF_REPRODUCTIVE_PROCESS	0.656344	0.920932	0.0330163	0.635572	0.986259	96	c("PPP2R1A", "SOD1", "CTNNB1", "DDB1", "ANAPC5", "C1QBP", "WDR77", "STK11", "C9orf78", "CDC16", "HDAC2", "GDF9", "SIRT2", "BCL2L1", "METTL3", "ANAPC7", "FZR1", "TCP11", "ANAPC15", "YTHDF2", "YTHDF3", "CDKN1B", "STXBP1", "ANAPC1", "HYAL3", "SRC", "RAD1", "UBE2B", "STK4", "CHFR", "PLCB1")
GOBP_REGULATION_OF_STRIATED_MUSCLE_CONTRACTION	0.582418	0.882272	0.0386372	0.649172	0.986279	46	c("CALM2", "CALM3", "HSP90AA1", "PRKACA", "CAMK2D", "C12orf57", "GSTO1", "TMEM38A", "P2RX4", "DMPK", "PDE4B", "JUP", "ANK2", "TMEM38B", "CHGA")
GOBP_MITOTIC_CELL_CYCLE_CHECKPOINT_SIGNALING	0.631369	0.908022	0.0348652	0.637705	0.986475	84	c("RPL26", "XRCC3", "IK", "EME1", "VPS4A", "BUB3", "ZNF207", "PPP1R10", "KLHL22", "FBXO31", "ATF2", "FOXO4", "APC", "NABP2", "TRIM39", "FZR1", "MDC1", "FANCD2", "GIGYF2", "ANAPC15", "CDKN1B", "MDM2", "MAD1L1", "RPA2", "MSH2", "RAD50", "PABIR1", "XPC", "SDE2", "CCNG1", "TOPBP1", "BRCC3", "RINT1", "CHFR", "DYNC1LI1")
GOBP_REGULATION_OF_ACTIN_FILAMENT_ORGANIZATION	0.736264	0.972081	0.0273075	0.629944	0.986653	158	c("STMN1", "SPTBN1", "ARF1", "SPTAN1", "RHOA", "RAC1", "ARPC2", "CDC42", "CAPZB", "WDR1", "ARPC3", "CAPZA2", "ARFIP2", "NCKAP1", "GRB2", "PFN1", "CYRIB", "GBA2", "MTPN", "RNH1", "WASHC2A", "TSC1", "SORBS3", "ARF6", "PDXP", "HIP1R", "MTOR", "NF2", "ARPC5L", "PPM1F", "CYFIP1", "INPP5K", "ESAM", "ARPC5", "CDC42EP4", "HAX1", "KANK1", "ARHGEF10L", "MTSS1", "WASHC5", "CYFIP2", "WASHC1", "FLNA", "SPTBN2…
ARFGEF1, "ARAP1", "WASF3", "TMOD4", "PIK3R1", "TWF1", "NCK1", "WASF2", "TMOD2")
GOBP_HEMOSTASIS	0.707293	0.961182	0.0293519	0.630968	0.986699	144	c("GNAS", "APOE", "GPI", "PPIA", "DGKZ", "ILK", "DTNBP1", "USF1", "ANXA5", "METAP1", "GNA12", "FUNDC2", "ZNF385A", "LMAN1", "LNPK", "EMILIN1", "AK3", "FLNA", "PTPN6", "VCL", "IL6ST", "STXBP1", "NFE2L2", "STXBP3", "GGCX", "HSPB1", "SRC", "ST3GAL4", "DGKD", "HPS5", "VAV2", "BLOC1S6", "ENTPD2", "ADRA2A", "C1GALT1C1", "PIK3CB", "DMTN")
GOBP_TRNA_METABOLIC_PROCESS	0.677323	0.938056	0.0314929	0.633293	0.986902	122	c("NARS1", "DDX1", "WARS1", "KARS1", "SSB", "ALKBH1", "DARS1", "ELP5", "MARS1", "GRSF1", "RTCB", "TRIT1", "RTRAF", "EXOSC10", "ELP3", "TARS3", "WDR6", "FARSB", "OSGEP", "EPRS1", "METTL2B", "ELP1", "IARS2", "GTF3C6", "URM1", "GTF3C4", "ELP2", "MOCS3", "THUMPD3", "RARS2", "FAM98A", "POP4", "TRMT10C", "PRORP", "RPP21", "TRMT9B", "CDKAL1", "CDK5RAP1", "RPP30", "FARS2", "GTF3C2", "EXOSC7", "GATB")
GOBP_PROTEIN_HOMOOLIGOMERIZATION	0.679321	0.93931	0.031349	0.633221	0.986956	124	c("PRNP", "HPRT1", "ROM1", "GOLGA2", "G3BP2", "FUS", "OSBPL2", "KCTD2", "RBMX", "PRMT1", "MPP2", "KCNA5", "MICU1", "ELAVL1", "CRTC1", "KCTD17", "TNFAIP1", "APPL2", "SHMT2", "PDCD6IP", "ALS2", "PKD2", "CEP57", "KCTD5", "USP16", "KCTD3", "EHD1", "KCTD1", "KCNC1", "CLYBL", "KCNG1", "ATL3", "CRTC3", "CRYZ", "KCNC2", "GNMT", "ATL2")
GOBP_CARDIAC_MUSCLE_CELL_ACTION_POTENTIAL_INVOLVED_IN_CONTRACTION	0.543457	0.859803	0.0418239	0.660307	0.986974	30	c("SCN2B", "SCN1B", "KCNA5", "NEDD4L", "FLNA", "CACNB2", "JUP", "NUP155", "KCNH2", "ANK2")
GOBP_CELLULAR_RESPONSE_TO_ORGANIC_CYCLIC_COMPOUND	0.792208	0.985868	0.0233667	0.625135	0.987004	325	c("GNAS", "ATP5F1A", "YWHAH", "WBP2", "DDX5", "DNAJA1", "HNRNPU", "HNRNPD", "RHOA", "PRKACA", "CTNNB1", "RAN", "HSP90B1", "GNB1", "FKBP4", "H2AZ1", "BCL2L2", "LARP1", "PPP1R9B", "DTNBP1", "GSK3A", "PTGES3", "MAPK1", "CNOT2", "RAP1A", "CRY2", "CTNNA1", "PHB2", "HDAC2", "NPC1", "SIRT2", "IRF3", "GSK3B", "VPS11", "ADCY2", "GNA11", "RAPGEF1", "DDRGK1", "UBA5", "RNF6", "KAT5", "CARM1", "MECP2", "PDXP"…
HSF1, "PGRMC2", "INPP5K", "MBD2", "TOP2B", "TRIM68", "GRAMD1B", "TMEM38A", "SLC16A1", "ASS1", "PADI2", "STAT1", "AIFM1", "PKD2", "P2RX4", "URI1", "PLPP1", "GRAMD1A", "EZR", "FLNA", "ZBTB7A", "RAP1B", "RALB", "CDKN1B", "ELK1", "MDM2", "RAP1BL", "SIN3A", "MSN", "INSIG1", "EEF2K", "RXRA", "ABCB4", "MAVS", "UBE3A", "CIB2", "PDE4B", "JUP", "APLP1", "SELENON", "SRC", "ZFP36L2", "PPP1R1B", "DDIT4", "PRM…
SMYD3, "TMEM38B", "SLC1A3", "PIAS2")
GOBP_NEGATIVE_REGULATION_OF_CELL_CYCLE_PROCESS	0.743257	0.973519	0.0268159	0.62948	0.987042	171	c("RPL26", "XRCC3", "TOM1L2", "PRPF19", "IK", "EME1", "APBB1", "VPS4A", "BUB3", "RAD21", "FHL1", "MACROH2A1", "PPP2R5B", "TERF2", "BAZ1B", "ZNF207", "PPP1R10", "CUL4A", "KLHL22", "THOC5", "FBXO31", "DAB2IP", "ATF2", "FOXO4", "APC", "CDKN2D", "TELO2", "USP47", "NABP2", "NAA10", "TRIM39", "FZR1", "MDC1", "BRD7", "TIPRL", "FANCD2", "GIGYF2", "ANAPC15", "PKD2", "TOM1L1", "CDKN1B", "MDM2", "THOC1", "M…
XPC, "NUBP1", "FAM107A", "MIIP", "SDE2", "CEP63", "INTS7", "ZFP36L1", "CCNG1", "FEM1B", "TOPBP1", "MTBP", "BRCC3", "RINT1", "CHFR", "DYNC1LI1", "RNASEH2B")
GOBP_POSITIVE_REGULATION_OF_G1_S_TRANSITION_OF_MITOTIC_CELL_CYCLE	0.535465	0.856209	0.0425023	0.665788	0.98706	26	c("EIF4G1", "CUL4A", "KCNA5", "RRM1", "TFDP1", "CDK10", "MDM2", "MEPCE", "MTBP", "PLCB1")
GOBP_RESPONSE_TO_DEXAMETHASONE	0.532468	0.85385	0.0427591	0.667231	0.987125	25	c("ATP5F1A", "EIF4E", "PCNA", "ASS1", "DDIT4", "SMYD3")
GOBP_REGULATION_OF_MICROTUBULE_POLYMERIZATION	0.565435	0.872782	0.0400032	0.651588	0.987169	42	c("STMN1", "DCTN1", "MAPRE3", "RAC1", "CLIP3", "MAP1B", "FKBP4", "CKAP5", "GBA2", "MECP2", "ARL2", "ARHGEF7", "EML2", "PRUNE1", "CAMSAP1", "MAPRE1", "PDE4DIP", "DYRK1A", "CDKN1B", "CAMSAP3", "STMN2", "SLAIN2", "SNCA", "HAUS1", "HAUS7")
GOBP_POSITIVE_REGULATION_OF_EXTRINSIC_APOPTOTIC_SIGNALING_PATHWAY	0.566434	0.872782	0.0399219	0.655265	0.987196	36	c("PPP2R1A", "PEA15", "CTNNA1", "PPP1CA", "TIMP3", "FAF1", "AGT", "STK4", "WWOX", "PPP2R1B", "PAK2", "PTEN", "CAV1")
GOBP_HOMOLOGOUS_CHROMOSOME_SEGREGATION	0.539461	0.85832	0.0421619	0.664602	0.9872	27	c("BAG6", "C9orf78", "FANCD2", "SIRT7", "UBE2B", "MRE11")
GOBP_RESPONSE_TO_LEUKEMIA_INHIBITORY_FACTOR	0.596404	0.891735	0.0375363	0.644808	0.987242	57	c("EIF4A2", "RPS16", "HNRNPU", "SLC25A5", "SPOCK2", "PMM1", "BCLAF1", "MRPL15", "MRAS", "SNX10", "PADI2", "WDR35", "JARID2", "RNMT", "XRCC5", "CTBP2", "EXT1")
GOBP_NEGATIVE_REGULATION_OF_EXTRINSIC_APOPTOTIC_SIGNALING_PATHWAY	0.596404	0.891735	0.0375363	0.64489	0.987368	57	c("PEA15", "GSTP1", "ZMYND11", "PSME3", "CTNNA1", "GSK3B", "BCL2L1", "ARHGEF2", "RB1CC1", "SCG2", "PELI3", "MCL1", "SRC", "ITGAV", "FAIM2", "RFFL", "ZC3HC1", "TMBIM1", "GCLC", "LMNA")
GOBP_LATE_ENDOSOME_TO_VACUOLE_TRANSPORT	0.541459	0.859433	0.0419926	0.660608	0.987423	30	c("CHMP4B", "VPS4A", "BECN1", "VPS25", "HGS", "TSG101", "UBAP1", "VPS36", "LEPROT", "PTPN23", "CHMP2B", "PIK3R4", "VPS37B", "CHMP1B", "VPS4B", "VPS37C", "CHMP1A")
GOBP_AMIDE_TRANSPORT	0.739261	0.97243	0.0270967	0.628393	0.987469	203	c("PSAP", "RAB3A", "CPE", "PFKM", "PRKAR1A", "PRKACA", "UBE2Q1", "GABBR1", "VAPA", "CDK16", "PPP3CA", "SELENOT", "RAB1A", "C2CD2L", "MPC2", "DTNBP1", "PPP3CB", "RBM4", "TARDBP", "RAB3GAP1", "MIDN", "GNA11", "PFKL", "SLC38A3", "KCNA5", "GNAZ", "LRRC8A", "HIF1A", "OSBP", "SYBU", "ABCB8", "SLC16A1", "SLC5A6", "RAB11FIP5", "STXBP4", "ITGB1", "SLC15A4", "ABCC5", "STXBP1", "STXBP3", "SLC27A1", "ABCB4",…
SYT4, "PLCB1")
GOBP_CIRCULATORY_SYSTEM_PROCESS	0.775225	0.978862	0.0245678	0.625369	0.987548	334	c("CALM2", "CALM3", "HSP90AA1", "YWHAE", "APOE", "CYB5R3", "THRA", "RHOA", "SOD1", "CDC42", "PRKACA", "NCALD", "ATP6AP2", "SCN2B", "ATP2B1", "GSK3A", "RAP1GDS1", "SCN1B", "FYN", "CAMK2D", "CELF2", "DNM1L", "GNA11", "GSTO1", "SLC6A1", "ATP2B2", "SLC38A3", "MECP2", "KCNA5", "ADH5", "NEDD4L", "MTOR", "ID2", "GNA12", "KCNIP2", "ZNHIT1", "ADORA2B", "YES1", "FAAH", "ATP1B2", "E2F4", "STK39", "ERAP1", "…
CTSZ, "DMPK", "SLC5A3", "FLNA", "ABCC5", "EXT2", "MDM2", "CACNB2", "SLC27A1", "CORO2B", "SH3GL2", "SLCO3A1", "PDE4B", "JUP", "NUP155", "KCNH2", "SRC", "BBS2", "SCPEP1", "SLC24A3", "SLC2A1", "CBS", "PLEC", "ITGB1BP1", "ANK2", "EXT1", "AGT", "POMC")
GOBP_GLYCEROLIPID_METABOLIC_PROCESS	0.746254	0.97364	0.0266053	0.627382	0.987618	236	c("APOE", "PAFAH1B1", "PIP4K2C", "PRDX6", "INPP4A", "LPIN2", "CTDNEP1", "BECN1", "SERINC1", "DGKZ", "AGPAT3", "PGS1", "AGPAT1", "GNPAT", "PHB2", "PNPLA6", "PGP", "PIP4P1", "PITPNM2", "PTDSS1", "AGK", "ABHD12", "DDHD2", "IP6K2", "SORL1", "SLC44A2", "KAT5", "MECP2", "BPNT1", "SACM1L", "PLCG1", "HADHA", "GDPD3", "PLAAT3", "CHKA", "FITM2", "INPP5A", "FAAH", "INPP5K", "PI4K2A", "ABHD6", "SCARB1", "SLC…
ACSL1, "FAR1", "PIK3R4", "SLC30A5", "CDS1", "HDHD5", "PNPLA2", "PCYT1B", "PTPMT1", "INSIG1", "SLC27A1", "PIK3R2", "ABHD4", "MGLL", "CHPT1", "VAC14", "LPCAT3", "LIPA", "MTMR14", "EFR3B", "DGKD", "SOCS5", "PLSCR3", "UVRAG", "TAMM41", "PIP4P2", "PIGQ", "PIK3R1", "PIP4K2A", "PIGG", "ACP6", "GPCPD1", "PIGV", "DGAT2", "PLCB1", "PISD", "FIG4")
GOBP_STEROID_HORMONE_MEDIATED_SIGNALING_PATHWAY	0.632368	0.908877	0.0347904	0.638567	0.98765	83	c("YWHAH", "WBP2", "DDX5", "DNAJA1", "RHOA", "FKBP4", "PTGES3", "MAPK1", "CNOT2", "CRY2", "PHB2", "VPS11", "DDRGK1", "UBA5", "RNF6", "CARM1", "TADA3", "RWDD1", "HDAC1", "TAF7", "RXRB", "PGRMC2", "TRIM68", "PADI2", "PLPP1", "ZBTB7A", "RXRA", "UBE3A", "SRC", "PRMT2", "DAXX", "MED1", "UFSP2")
GOBP_POLYOL_BIOSYNTHETIC_PROCESS	0.559441	0.87037	0.0404935	0.655572	0.987659	36	c("GOT1", "PGP", "IP6K2", "ASAH1", "IMPA1", "PPIP5K1", "SNCA", "DHFR", "SPTLC2")
GOBP_REGULATION_OF_MICROTUBULE_POLYMERIZATION_OR_DEPOLYMERIZATION	0.597403	0.891735	0.0374584	0.641591	0.987686	68	c("STMN1", "DCTN1", "MAPRE3", "RAC1", "CLIP3", "MAPRE2", "MAP1B", "FKBP4", "CKAP5", "GBA2", "MECP2", "ARHGEF2", "APC", "ARL2", "ARHGEF7", "SKA3", "GAS2L2", "EML2", "PRUNE1", "CAMSAP1", "MAP1A", "MAPRE1", "PDE4DIP", "DYRK1A", "CDKN1B", "STMN3", "HDGFL3", "CAMSAP3", "STMN2", "MID1IP1", "SLAIN2", "SNCA", "HAUS1", "HAUS7", "MAP1S", "APC2")
GOBP_REGULATION_OF_EXOCYTOSIS	0.675325	0.937023	0.031637	0.633269	0.987696	127	c("RAB3A", "NSF", "SEPTIN5", "SEPTIN2", "VPS4A", "DTNBP1", "PPFIA2", "RAB5A", "PDPK1", "RAP1A", "AP1G1", "HGS", "RAB3GAP1", "FMR1", "ATP9A", "TSG101", "SNX4", "SYT3", "ADORA2B", "ATP13A2", "SNAPIN", "RALA", "RAB21", "RAB15", "RABGEF1", "PDCD6IP", "CDK5", "RAB2B", "RAP1B", "STXBP1", "RAP1BL", "STXBP3", "SV2B", "PFN2", "CDK5R2", "SDCBP", "HYAL3", "VPS4B", "SYT1", "GAB2", "VSNL1", "SNCA", "PREPL", "…
GOBP_PROTEIN_O_LINKED_GLYCOSYLATION	0.595405	0.891735	0.0376143	0.642145	0.987816	66	c("OGA", "OGT", "ST3GAL3", "B3GALT4", "C1GALT1", "GALNT11", "LARGE1", "GALNT1", "B3GNT4", "B3GLCT", "B4GALT5", "POGLUT1", "ST3GAL4", "TRAK1", "MGAT5B", "GALNT18", "B3GNT9", "POMGNT2", "TMTC2", "C1GALT1C1", "ST3GAL2", "GALNT10")
GOBP_CANONICAL_WNT_SIGNALING_PATHWAY	0.732268	0.971022	0.0275886	0.628956	0.987817	196	c("APOE", "RNF220", "OTUD5", "RBX1", "CTNNB1", "VCP", "ATP6AP2", "CTDNEP1", "PFDN5", "SDHAF2", "PPM1A", "CSNK1A1", "TMEM9", "ILK", "ADNP", "GSK3A", "AMFR", "STK11", "RAB5A", "PPM1B", "PIN1", "TLE1", "CSNK1G2", "GSK3B", "GPRC5B", "DAB2IP", "PPP1CA", "APC", "WNK2", "DVL3", "USP47", "CTNND1", "HDAC1", "RNF146", "GID8", "GSKIP", "KANK1", "KPNA1", "IFT20", "ZEB2", "DAPK3", "UBAC2", "FAM53B", "FUZ", "D…
LMBR1L, "EXT1", "NFKB1", "STK4", "DACT3", "FRAT2", "XIAP", "SULF2", "NDP", "CDK14", "FRMD8")
GOBP_MESENCHYME_DEVELOPMENT	0.729271	0.969339	0.0277996	0.629166	0.987867	192	c("RPS7", "DDX5", "OTUD5", "RTN4", "CDC42", "CTNNB1", "MAPK3", "PPP3R1", "SDHAF2", "CUL7", "MAPK1", "HDAC2", "HNRNPAB", "GSK3B", "DAB2IP", "KLHL12", "APC", "PTK2", "CRELD1", "MTOR", "ADAM15", "SLC39A6", "PEF1", "HIF1A", "FBXL17", "EXOC4", "PDCD4", "STAT1", "SEMA7A", "PHLDB1", "FAM172A", "ANXA6", "TAPT1", "PKD2", "FUZ", "FLNA", "GLIPR2", "MDM2", "SDCBP", "SEMA6A", "SEMA5A", "OLFM1", "POGLUT1", "BC…
GOBP_REGULATION_OF_STEROID_METABOLIC_PROCESS	0.583417	0.882594	0.0385579	0.643582	0.988011	61	c("APOE", "SOD1", "SF1", "STUB1", "SEC14L2", "SREBF2", "ABCG1", "SCAP", "ASAH1", "FGF1", "STAT5B", "IGFBP7", "INSIG1", "DKK3", "LPCAT3", "NFKB1", "ERLIN1", "PDE8B")
GOBP_REGULATION_OF_CYCLIN_DEPENDENT_PROTEIN_KINASE_ACTIVITY	0.566434	0.872782	0.0399219	0.649361	0.988022	48	c("HSP90AB1", "MAPRE3", "PKD1", "APC", "CDKN2D", "HEXIM1", "INCA1", "IPO5", "PKD2", "MEN1", "CDKN1B", "CDK5R2", "CCND3", "GTPBP4", "GADD45A", "CCNH", "CDK7", "CCNG1", "CDK5RAP1")
GOBP_REGULATION_OF_ACTIN_FILAMENT_LENGTH	0.612388	0.89681	0.0363018	0.637814	0.988178	90	c("SPTBN1", "SPTAN1", "ARPC2", "CAPZB", "WDR1", "ARPC3", "CAPZA2", "NCKAP1", "GRB2", "PFN1", "CYRIB", "GBA2", "MTPN", "ARF6", "PDXP", "HIP1R", "MTOR", "ARPC5L", "CYFIP1", "ESAM", "ARPC5", "CDC42EP4", "HAX1", "KANK1", "CYFIP2", "SPTBN2", "NCK2", "PFN2", "PIK3R2", "SEMA5A", "FCHSD2", "BAG4", "SPTB", "ARFGEF1", "TMOD4", "TWF1", "NCK1", "TMOD2")
GOBP_INTEGRATED_STRESS_RESPONSE_SIGNALING	0.538462	0.857946	0.0422468	0.661114	0.98818	30	c("HSPA5", "TMED2", "PPP1R15A", "QRICH1", "CREBZF", "GCN1", "EIF2AK3", "NCK2", "NFE2L2", "PTPN2", "JUN", "NCK1")
GOBP_CATECHOLAMINE_SECRETION	0.569431	0.874998	0.0396787	0.650714	0.988267	45	c("GABBR1", "DTNBP1", "KPNA4", "MECP2", "SYT3", "SYT1", "SNCA", "CHGA", "SYT4", "ADRA2A", "SYT11")
GOBP_UROGENITAL_SYSTEM_DEVELOPMENT	0.559441	0.87037	0.0404935	0.651943	0.988354	43	c("PSAP", "CTNNB1", "FKBP4", "PBX1", "WDR77", "STK11", "ID4", "SMARCC1", "CRKL", "CDKN1B", "UBE3A", "PTCH1", "FEM1B")
GOBP_RUFFLE_ORGANIZATION	0.554446	0.866201	0.0409056	0.656034	0.988355	36	c("RAC1", "WDPCP", "ARFIP2", "NDEL1", "PFN1", "ARF6", "MTOR", "SNX10", "AIF1L", "CYFIP1", "INPP5K", "RCC2", "HRAS", "KANK1", "P2RX4", "PFN2", "FAM98A", "PLEKHM1", "BAG4")
GOBP_REGULATION_OF_RECEPTOR_SIGNALING_PATHWAY_VIA_STAT	0.567433	0.873123	0.0398407	0.648037	0.988498	51	c("PPP2R1A", "OCIAD1", "HGS", "PWP1", "WDR48", "NF2", "LEPROT", "TYK2", "ELP2", "PTPN2", "DOT1L", "GADD45A", "USP1", "AGT", "NLK")
GOBP_HEART_DEVELOPMENT	0.756244	0.975498	0.0259034	0.625978	0.988539	336	c("CPE", "MATR3", "HNRNPU", "RHOA", "FKBP1A", "PRKAR1A", "RTN4", "CDC42", "CTNNB1", "MAPK3", "PPP3R1", "NDUFV2", "TMED2", "ILK", "GSK3A", "PPP3CB", "MBD3", "MAPK1", "PRMT1", "PKD1", "GNA11", "TSC1", "TAB1", "MECP2", "ATF2", "APC", "DCTN5", "PTK2", "HECTD1", "GALNT11", "CRELD1", "MTOR", "ADAM15", "LMO4", "MEF2D", "ID2", "MICAL2", "SKI", "HIF1A", "G6PD", "MBD2", "HEXIM1", "SMYD2", "RB1CC1", "MAP2K2…
SMARCD3, "ASXL1", "LUZP1", "EMILIN1", "SETD2", "ITGB1", "JARID2", "SEC24B", "FLNA", "CDKN1B", "KDM6A", "MDM2", "DZIP1", "PDLIM7", "OLFM1", "PSKH1", "ITGA3", "PSEN1", "KAT2A", "CLUAP1", "SAV1", "PLEC", "ANK2", "MED1", "MAP2K4", "EXT1", "ZFP36L1", "PTCH1", "NDRG4", "NIPBL", "STK4", "PARVA", "BMPR1A", "MTHFD1", "CXADR", "NSD2")
GOBP_CALCIUM_ION_TRANSPORT	0.726274	0.968221	0.0280107	0.628715	0.988953	218	c("CALM2", "CALM3", "YWHAE", "PRNP", "GPM6A", "THY1", "VDAC1", "FKBP1A", "PRKACA", "CTNNB1", "SARAF", "GHITM", "UBQLN1", "PPP3R1", "SELENOK", "PPP3CA", "ATP2B1", "PPP3CB", "PDPK1", "FYN", "CAMK2D", "PKD1", "SLC25A25", "ATP2C1", "FMR1", "DNM1L", "GSTO1", "ATP2B2", "MICU1", "DIAPH1", "PLCG1", "SEC61A1", "TPCN1", "CHERP", "PPP3CC", "G6PD", "HPCA", "INPP5K", "PMPCB", "TMEM38A", "PACSIN3", "ANXA6", "C…
SELENON, "PSEN1", "STAC2", "TRIM27", "ITGAV", "SLC24A3", "ANK2", "GNB5", "CACNB1", "SNCA", "STIM2", "MCU", "TMEM38B", "TRPM5")
GOBP_MONOCARBOXYLIC_ACID_METABOLIC_PROCESS	0.761239	0.975498	0.0255523	0.625775	0.988955	384	c("GAPDH", "LDHB", "GPI", "GSTP1", "GSTM4", "VDAC1", "LIAS", "PFKM", "TECR", "PDHA1", "PRKACA", "LDHA", "FADS2", "ACLY", "HACD3", "ECHS1", "LPIN2", "AIG1", "DLD", "OSBPL2", "DEGS1", "MPC2", "ACOT7", "OGDH", "PDHB", "OGT", "PHYH", "PTGES3", "PGM1", "GBA2", "XBP1", "HAGH", "GNPAT", "SCD5", "FLCN", "HEXA", "AUH", "SLC6A8", "NPC1", "SIRT2", "ACOT2", "AKR1A1", "ABHD12", "PFKL", "PRKAG1", "CRAT", "FADS…
PEX5, "IVD", "PTGES2", "HIF1A", "PTGR2", "OSBP", "ABCD3", "FAAH", "ABHD6", "APPL2", "ENO1", "SLC16A1", "WDTC1", "STAT3", "SLC27A5", "ACOT1", "SLC5A6", "ASAH1", "ENO4", "PTGR3", "EIF6", "DECR1", "ACSL1", "ZBTB7A", "ACOX3", "PLP1", "INSIG1", "SLC27A1", "ACAA1", "QKI", "MGLL", "HADH", "MRS2", "ACSS2", "ME3", "LIPA", "PSEN1", "PFKFB2", "HSD3B7", "ECI2", "SCPEP1", "DDIT4", "ACAD11", "IDH1", "MID1IP1",…
MECR, "HDAC4", "ECHDC1", "ALDH3A2", "ABHD10", "ACAA2", "ACSL6", "BDH2", "CPT2", "PECR", "ME2", "DAGLB", "PEX7", "PPARD", "OSBPL7")
GOBP_GLAND_DEVELOPMENT	0.738262	0.972081	0.027167	0.62752	0.988978	262	c("PSAP", "THRA", "HNRNPD", "SOD1", "RTN4", "CTNNB1", "NME1", "ACO2", "MAPK3", "DDR1", "FKBP4", "PBX1", "WDR77", "STK11", "MAPK1", "XBP1", "PHB2", "PKD1", "ID4", "CSNK2A2", "NPC1", "SRSF1", "NCOA1", "PHF2", "ARF6", "ATF2", "LMO4", "ID2", "HIF1A", "GUCD1", "IGF2R", "SMARCC1", "OTC", "RB1CC1", "MAP2K2", "SRP54", "CAPN1", "NFIB", "SEC63", "PCNA", "ASS1", "SP3", "NEURL1", "CRKL", "PKD2", "SLC7A5", "A…
UBE3A, "CDO1", "DKK3", "LIPA", "PSEN1", "SRC", "HIPK2", "MED1", "EXT1", "UPF2", "PTCH1", "NFKB1", "FEM1B", "BMPR1A")
GOBP_REGULATION_OF_PROTEIN_SERINE_THREONINE_KINASE_ACTIVITY	0.704296	0.959432	0.0295645	0.630735	0.989011	171	c("CALM2", "CALM3", "APOE", "THY1", "GSTP1", "MAPRE3", "DNAJA1", "RHOA", "PRKAR1A", "MACROH2A1", "PKD1", "MAP3K10", "HGS", "CAB39", "TSG101", "TAB1", "DAB2IP", "SORL1", "APC", "MAP4K2", "DVL3", "CDKN2D", "TELO2", "INPP5K", "HEXIM1", "INCA1", "MAP2K2", "SYAP1", "HRAS", "IPO5", "PDCD4", "PKD2", "MAPK8IP1", "MAP2K7", "MEN1", "FGF1", "RALB", "CDKN1B", "SASH1", "CDK5R2", "TRIB2", "TPD52L1", "CAMK1", "…
CDK5RAP1, "IRAK1", "SLC8A2", "NTRK3", "MAP3K11", "AIDA", "CDK12", "ADRA2A", "PIK3CB", "HEG1", "MTCP1")
GOBP_HOMOLOGOUS_RECOMBINATION	0.527473	0.848263	0.0431902	0.658927	0.989041	33	c("KLHDC3", "EME1", "NUCKS1", "RAD21", "FANCD2", "ERCC4", "TOP2B", "FANCM", "BRME1", "RAD50", "UBE2B", "TOPBP1")
GOBP_NEURAL_TUBE_DEVELOPMENT	0.622378	0.902026	0.035542	0.636518	0.989054	105	c("RPS7", "FKBP8", "LIAS", "RNF220", "WDPCP", "PRKACA", "SPINT2", "ATP6AP2", "TMED2", "PFN1", "ZNF358", "SSBP3", "PKD1", "MARCKS", "BRD2", "TSC1", "KAT5", "HECTD1", "DVL3", "PHGDH", "LMO4", "OPA1", "SKI", "HIF1A", "AMBRA1", "RALA", "PKD2", "CDK20", "LUZP1", "SETD2", "SEC24B", "FUZ", "PLXNA2", "KDM2B", "PSEN1", "KAT2A", "CLUAP1", "GPR161", "ZFP36L1", "PTCH1", "STK4", "MTHFD1", "COBL")
GOBP_PHOSPHATIDYLINOSITOL_METABOLIC_PROCESS	0.602398	0.891805	0.0370705	0.638198	0.989118	92	c("PIP4K2C", "INPP4A", "BECN1", "PIP4P1", "PITPNM2", "IP6K2", "BPNT1", "SACM1L", "PLCG1", "INPP5A", "INPP5K", "PI4K2A", "MTMR1", "AGPAT5", "PIK3C3", "MTMR3", "IMPA1", "INPP5E", "PIK3R4", "SLC30A5", "CDS1", "SLC27A1", "PIK3R2", "VAC14", "MTMR14", "EFR3B", "SOCS5", "UVRAG", "PIP4P2", "PIGQ", "PIK3R1", "PIP4K2A", "PIGG", "PIGV", "PLCB1", "FIG4", "PIK3CB", "MTMR2", "PLCB3")
GOBP_POSITIVE_REGULATION_OF_CELL_DIFFERENTIATION	0.786214	0.98222	0.0237916	0.624818	0.989126	499	c("HSP90AB1", "GDI1", "HMGB1", "NPTN", "HNRNPU", "MORF4L2", "RHOA", "EIF4G1", "PAFAH1B1", "CTNNB1", "MAP6", "MAP1B", "SMARCA2", "SMARCC2", "NAP1L1", "AP3D1", "PPP3CA", "PITHD1", "PPP1CC", "PA2G4", "SMARCD2", "STAU2", "NRDC", "MACROH2A1", "CUL7", "STK25", "ILK", "ADNP", "CUX1", "MTCH2", "STK11", "IST1", "RBM4", "PRMT1", "RAP1A", "ANKRD54", "AKIRIN1", "XBP1", "SMAP1", "HDAC2", "ID4", "TBC1D24", "SI…
LRRC8A, "PTK2", "MTURN", "SS18L1", "MTOR", "CBFB", "ID2", "NF2", "ATP11A", "HDAC1", "MMD", "HIF1A", "ZNHIT1", "CYFIP1", "HSF1", "AMBRA1", "BRD7", "AMIGO1", "TCF3", "SMARCC1", "ZHX3", "MAP2K2", "SYAP1", "DHX36", "NUMB", "RAB21", "ZNF385A", "HAX1", "STAT3", "TCF4", "ZNF219", "STAT1", "NEURL1", "SMARCD1", "SART1", "SEMA7A", "RELN", "BRD1", "SMARCE1", "NIBAN2", "ZEB2", "SMARCD3", "SLC7A5", "EFEMP2", …
SIN3A, "EEF2K", "SDCBP", "SEMA5A", "CAMK1", "OLFM1", "SPEN", "SMURF1", "ANKRD27", "KAT2A", "BCL9L", "RIN2", "BTG1", "MAP3K5", "XRCC5", "MACROH2A2", "TRAK1", "SAV1", "LAMB1", "SOCS5", "KDF1", "MED1", "ZFP36L1", "AGT", "GOLGA4", "PTCH1", "NFKB1", "JUND", "ETV5", "FNDC5", "ACTL6A", "STK4", "BMPR1A", "TCF12", "BRINP2")
GOBP_SENSORY_ORGAN_MORPHOGENESIS	0.688312	0.946271	0.0307037	0.631331	0.989272	161	c("THY1", "SOD1", "WDPCP", "CTNNB1", "MAPK3", "MFN2", "ROM1", "STAU2", "MAPK1", "C12orf57", "HDAC2", "HMGN1", "MYO6", "HDAC1", "SKI", "HIF1A", "LARGE1", "STAT3", "SP3", "PRKRA", "SEC24B", "SLC44A4", "GDF11", "INSIG1", "SHROOM2", "KDM2B", "ABI2", "PTPRM", "TDRD7")
GOBP_REGULATION_OF_LIPID_STORAGE	0.53047	0.851863	0.0429311	0.661929	0.989398	30	c("SREBF2", "ABCG1", "FITM2", "SCARB1", "NFKBIA", "PNPLA2", "EHD1", "PTPN2", "ITGAV", "NFKB1", "PPARD")
GOBP_SULFUR_COMPOUND_BIOSYNTHETIC_PROCESS	0.614386	0.897979	0.0361492	0.637366	0.989431	98	c("GSTP1", "LIAS", "TECR", "PDHA1", "CTNNB1", "ACLY", "DLD", "MPC2", "PDHB", "TM9SF2", "THTPA", "PPT1", "ST3GAL3", "HS6ST1", "AKR1A1", "MAT2B", "HSD17B12", "PDK2", "B3GNT4", "ACSL1", "EXT2", "CHST2", "CDO1", "ACSS2", "ST3GAL4", "EXTL2", "SLC25A19", "CBS", "EXT1", "METTL16", "SNCA", "ELOVL4", "B4GALT4", "MTHFD1", "GLCE", "PXYLP1", "ACSL6", "ST3GAL2")
GOBP_HEPATICOBILIARY_SYSTEM_DEVELOPMENT	0.599401	0.891805	0.037303	0.638427	0.989473	92	c("HNRNPD", "ACO2", "XBP1", "PKD1", "CSNK2A2", "NPC1", "SRSF1", "PHF2", "ARF6", "ATF2", "GUCD1", "IGF2R", "OTC", "RB1CC1", "SEC63", "PCNA", "ASS1", "SP3", "PKD2", "SLC7A5", "JARID2", "GFER", "FGF1", "ELK1", "CUL3", "LIPA", "MED1", "UPF2", "PTCH1", "NIPBL", "COBL", "SULF2")
GOBP_MUSCLE_SYSTEM_PROCESS	0.716284	0.964063	0.0287155	0.628453	0.989476	239	c("CALM2", "CALM3", "HSP90AA1", "MYL6", "MYL6B", "RHOA", "SOD1", "PRKACA", "APBB1", "SCN2B", "BECN1", "PPP3CA", "ATP2B1", "GSK3A", "RAP1GDS1", "SCN1B", "CAMK2D", "C12orf57", "MTPN", "HDAC2", "SLC6A8", "ORMDL3", "GSTO1", "ARHGEF11", "KCNA5", "NEDD4L", "MTOR", "G6PD", "KCNIP2", "ADORA2B", "CRYAB", "ENO1", "TMEM38A", "LARGE1", "ANXA6", "UTRN", "P2RX4", "DAPK3", "JARID2", "ARG2", "DMPK", "FLNA", "IL6…
TMOD4, "CACNB1", "TWF1", "TMEM38B", "SYNM", "GTF2IRD1", "TMOD2", "CHGA", "SULF2", "GNAO1", "HDAC4")
GOBP_POSITIVE_REGULATION_OF_MAPK_CASCADE	0.722278	0.967281	0.0282924	0.627851	0.9895	262	c("APOE", "HMGB1", "PJA2", "PPIA", "CD81", "SOD1", "CDC42", "CTNNB1", "MAPK3", "MAP4K1", "ARRB1", "DDR1", "MAPK8IP3", "STK25", "PRMT1", "RAP1A", "PHB2", "MAP3K10", "TAB1", "DAB2IP", "SORBS3", "CRK", "NAIP", "MAP4K2", "DVL3", "MTURN", "LAMTOR3", "RB1CC1", "MAP2K2", "HRAS", "STK39", "DDT", "MAP3K3", "SEMA7A", "CDK10", "CRKL", "KLHDC10", "NMNAT1", "MAPK8IP1", "MAP2K7", "FGF1", "RAP1B", "GLIPR2", "SA…
MAP3K12, "NDRG4", "TNIK", "IRAK1", "XIAP", "PLCB1", "NTRK3", "MAP3K11")
GOBP_NEGATIVE_REGULATION_OF_TORC1_SIGNALING	0.524476	0.84526	0.0434507	0.659246	0.98952	33	c("YWHAG", "PRKACA", "UBE2N", "USP7", "MAPK3", "STK11", "NPRL2", "NPC1", "TSC1", "SEC13", "WDR24", "CASTOR2", "TBK1", "UBE3A", "MIOS", "YWHAZ", "NLK", "SESN1")
GOBP_PYRIMIDINE_CONTAINING_COMPOUND_METABOLIC_PROCESS	0.554446	0.866201	0.0409056	0.650379	0.989571	48	c("NME1", "NME7", "CMPK1", "MAPK1", "PRPS1", "THTPA", "UCKL1", "UCK1", "MTOR", "RRM1", "AK5", "DPYSL5", "AK3", "NT5M", "ALDH6A1", "TDG", "NT5C3A", "ENTPD5", "CDADC1", "SLC25A19")
GOBP_REPRODUCTIVE_SYSTEM_DEVELOPMENT	0.68032	0.93931	0.0312771	0.631544	0.989684	162	c("UBB", "PSAP", "ATN1", "SOD1", "CSDE1", "CTNNB1", "UBE2Q1", "SF1", "FKBP4", "BCL2L2", "PPP1R9B", "WDR77", "STK11", "CTNNA1", "PKD1", "GDF9", "ID4", "NCOA1", "DHCR24", "BCL2L1", "WDR48", "ERCC1", "ADAM15", "RRM1", "SMARCC1", "NUDT1", "CRKL", "EIF2S2", "FLNA", "STAT5B", "CDKN1B", "PCYT1B", "TAF4", "UBE3A", "MSH2", "SCAPER", "HYAL3", "SPATA2", "SRC", "IDH1", "RHOBTB3", "EIF2B2", "PTCH1", "NIPBL", …
GOBP_CELLULAR_RESPONSE_TO_RADIATION	0.619381	0.902026	0.0357691	0.635798	0.989753	117	c("RBX1", "RPL26", "DDB1", "NUCKS1", "GRB2", "STK11", "CRY2", "CUL4A", "BCL2L1", "ERCC1", "METTL3", "H2AC25", "USP47", "GRK4", "HSF1", "ERCC4", "CRYAB", "DHX36", "HRAS", "PCNA", "XRCC6", "NSMCE3", "PTPRK", "INO80", "ELK1", "MDM2", "HYAL3", "XRCC5", "RDH11", "RAD1", "XPC", "XPA", "TNKS1BP1", "GADD45A", "SDE2", "INTS7", "GNB5", "PIK3R1", "NIPBL", "BRCC3", "SPIDR", "TANK", "MMP9")
GOBP_REGULATION_OF_PEPTIDYL_TYROSINE_PHOSPHORYLATION	0.62038	0.902026	0.0356933	0.635734	0.989775	118	c("PRNP", "PPP2R1A", "PPP2R5B", "ADNP", "VPS25", "FYN", "HDAC2", "GPRC5B", "TSG101", "ARHGEF2", "MTOR", "ABI1", "NF2", "YES1", "OSBP", "HSF1", "HAX1", "UNC119", "RELN", "ZGPAT", "SNX6", "PLPP3", "PTPN6", "IL6ST", "PTPN2", "SRC", "SH3BP5L", "SOCS5", "AGT")
GOBP_MORPHOGENESIS_OF_A_BRANCHING_STRUCTURE	0.627373	0.906923	0.0351652	0.634942	0.989817	125	c("RTN4", "CTNNB1", "SPINT2", "MAGED1", "PPP3R1", "DDR1", "TMED2", "GRB2", "PBX1", "ILK", "RERE", "PHB2", "PKD1", "MECP2", "PPP1CA", "PKD2", "CTSZ", "SETD2", "FGF1", "SRC", "CITED1", "MED1", "EXT1", "AGT", "PTCH1", "FEM1B", "STK4")
GOBP_TRNA_PROCESSING	0.597403	0.891735	0.0374584	0.639123	0.98986	88	c("DDX1", "KARS1", "SSB", "ALKBH1", "ELP5", "GRSF1", "RTCB", "TRIT1", "RTRAF", "ELP3", "WDR6", "OSGEP", "METTL2B", "ELP1", "URM1", "ELP2", "MOCS3", "THUMPD3", "FAM98A", "POP4", "TRMT10C", "PRORP", "RPP21", "TRMT9B", "CDKAL1", "CDK5RAP1", "RPP30", "FARS2")
GOBP_REGULATION_OF_CELL_MATRIX_ADHESION	0.591409	0.889888	0.0379271	0.641326	0.989864	75	c("THY1", "RHOA", "RAC1", "WDPCP", "PTPRA", "DUSP3", "DDR1", "GSK3B", "TSC1", "PTK2", "ADAM15", "NF2", "GPM6B", "PPM1F", "RCC2", "UTRN", "EFEMP2", "DAPK3", "VCL", "JUP", "CAMSAP3", "SRC", "RIN2", "SLK", "FAM107A", "ITGB1BP1", "PIK3R1")
GOBP_DEFENSE_RESPONSE_TO_GRAM_POSITIVE_BACTERIUM	0.517483	0.840628	0.044064	0.664998	0.989867	28	c("FAU", "HLA-A", "TBK1", "CHGA", "SSC5D")
GOBP_REGULATION_OF_BMP_SIGNALING_PATHWAY	0.573427	0.878732	0.0393562	0.643229	0.989876	67	c("FKBP8", "HTRA1", "PPM1A", "ILK", "PRMT1", "SORL1", "UBE2O", "TOB1", "CRIM1", "SKI", "UBE2D3", "SPART", "TWSG1", "ZNF423", "SMURF1", "ITGA3", "HIPK2", "FSTL5", "NBL1", "XIAP")
GOBP_BIOGENIC_AMINE_METABOLIC_PROCESS	0.567433	0.873123	0.0398407	0.644943	0.990099	61	c("HPRT1", "MTPN", "ODC1", "SAT1", "MECP2", "SMS", "SAT2", "GDPD3", "AZIN1", "COMT", "PAOX", "GPR37", "AZIN2", "AMD1", "SNCA", "SNCB", "SRM")
GOBP_SEQUESTERING_OF_CALCIUM_ION	0.576424	0.880648	0.0391155	0.642403	0.990173	71	c("CALM2", "CALM3", "THY1", "FKBP1A", "PRKACA", "GHITM", "HSP90B1", "PDPK1", "CAMK2D", "GSTO1", "DIAPH1", "PLCG1", "TPCN1", "CHERP", "TMEM38A", "ANXA6", "PKD2", "FLNA", "PTPN6", "PLCB4", "SELENON", "PSEN1", "ANK2", "SNCA", "TMEM38B", "PLCB1", "PLCB3", "HAP1", "IBTK")
GOBP_DEFENSE_RESPONSE_TO_BACTERIUM	0.604396	0.891805	0.0369161	0.637064	0.990196	107	c("RPS19", "PRB3", "TUSC2", "MARCHF2", "RAB1A", "LGALS4", "OPTN", "NAGK", "DHX15", "NAIP", "AKIRIN2", "FAU", "TAB2", "HLA-A", "EMILIN1", "ARG2", "TBK1", "MAVS", "STAB1", "CHGA", "XIAP", "TFEB", "ZNFX1", "SYT11")
GOBP_POLYOL_METABOLIC_PROCESS	0.571429	0.877467	0.0395172	0.643438	0.990198	67	c("GOT1", "INPP4A", "PGP", "IP6K2", "MECP2", "NUDT4", "TKFC", "INPP5A", "ASAH1", "IMPA1", "PLPP1", "PLPP3", "SLC5A3", "PPIP5K1", "SNCA", "DHFR", "SPTLC2", "DEGS2", "DGAT2", "PLCB1")
GOBP_PHOSPHOLIPID_BIOSYNTHETIC_PROCESS	0.668332	0.930772	0.0321428	0.631637	0.990238	168	c("PIP4K2C", "VAPA", "INPP4A", "BECN1", "SERINC1", "DGKZ", "AGPAT3", "PGS1", "AGPAT1", "CHP1", "GNPAT", "FDPS", "ORMDL3", "PITPNM2", "PTDSS1", "IP6K2", "SLC44A2", "BPNT1", "FADS1", "SACM1L", "PLAAT3", "CHKA", "FITM2", "OSBP", "INPP5K", "PI4K2A", "CHKB", "MTMR1", "LPCAT4", "AGPAT5", "PIK3C3", "MTMR3", "IMPA1", "INPP5E", "SLC44A4", "FAR1", "PIK3R4", "SLC30A5", "CDS1", "HDHD5", "PCYT1B", "PTPMT1", "…
SOCS5, "IDH1", "PLSCR3", "UVRAG", "TAMM41", "PIGQ", "PIK3R1", "PIP4K2A", "PIGG", "TMEM38B", "ACP6", "SPTLC2", "PIGV", "PISD", "FIG4")
GOBP_ORGANIC_ACID_TRANSMEMBRANE_TRANSPORT	0.602398	0.891805	0.0370705	0.637654	0.990266	100	c("SLC25A11", "MPC2", "SLC6A8", "SLC38A10", "SLC38A3", "LRRC8A", "SLC7A7", "SLC25A29", "ABCD3", "SLC16A1", "SLC27A5", "SLC5A6", "SLC6A9", "SLC7A5", "ITGB1", "LRRC8D", "SLC15A4", "ACSL1", "ABCC5", "SLC27A1", "SLC23A2", "PSEN1", "SLC2A1", "SLC6A15", "SLC25A26", "SLC1A3")
GOBP_REGULATION_OF_CATION_CHANNEL_ACTIVITY	0.563437	0.872355	0.0401661	0.645067	0.990291	61	c("CALM2", "CALM3", "FKBP1A", "PRKACA", "UBQLN1", "SCN1B", "CAMK2D", "FMR1", "GSTO1", "KCNIP2", "HPCA", "LRRC26", "PKD2", "ITGB1", "CACNB2", "PDE4B", "SELENON", "STAC2", "KCNG1", "FGF11", "ANK2", "GNB5", "CACNB1", "STIM2")
GOBP_MAST_CELL_MEDIATED_IMMUNITY	0.512488	0.839806	0.0445071	0.666683	0.990291	27	c("PDPK1", "BTK", "SNX4", "ADORA2B", "RABGEF1", "VAMP3", "SNX6", "STXBP1", "GAB2", "CHGA", "VAMP7", "CPLX2")
GOBP_REGULATION_OF_SPINDLE_ORGANIZATION	0.512488	0.839806	0.0445071	0.665296	0.990309	28	c("DCTN1", "HNRNPU", "CHMP4B", "CLTC", "DYNC1H1", "RNF4", "PKD1", "GNAI1", "PDCD6IP", "CHMP2B", "SENP6", "CHMP1B", "VPS4B", "FSD1", "CHMP1A")
GOBP_GLYCEROPHOSPHOLIPID_BIOSYNTHETIC_PROCESS	0.627373	0.906923	0.0351652	0.63426	0.990316	133	c("PIP4K2C", "INPP4A", "BECN1", "DGKZ", "AGPAT3", "PGS1", "AGPAT1", "GNPAT", "PITPNM2", "PTDSS1", "IP6K2", "SLC44A2", "BPNT1", "SACM1L", "CHKA", "INPP5K", "PI4K2A", "CHKB", "MTMR1", "LPCAT4", "AGPAT5", "PIK3C3", "MTMR3", "IMPA1", "INPP5E", "SLC44A4", "FAR1", "PIK3R4", "SLC30A5", "CDS1", "HDHD5", "PCYT1B", "PTPMT1", "SLC27A1", "PIK3R2", "ABHD4", "CHPT1", "VAC14", "LPCAT3", "MTMR14", "EFR3B", "DGKD…
FIG4, "PIK3CB", "MTMR2")
GOBP_T_CELL_DIFFERENTIATION_IN_THYMUS	0.539461	0.85832	0.0421619	0.655632	0.990381	39	c("SOD1", "CTNNB1", "CLPTM1", "STK11", "NCAPH2", "DNAJA3", "STAT5B", "PTPN2", "ZC3H8", "ZFP36L2", "ZFP36L1", "ZEB1")
GOBP_ORGANIC_ACID_BIOSYNTHETIC_PROCESS	0.682318	0.940911	0.0311335	0.630617	0.990474	197	c("GSTP1", "GSTM4", "LIAS", "TECR", "GOT1", "FADS2", "ACLY", "HACD3", "SUCLA2", "SERINC3", "OSBPL2", "DEGS1", "ACOT7", "PTGES3", "PYCR3", "XBP1", "SCD5", "SIRT2", "AKR1A1", "PRKAG1", "LTA4H", "FADS1", "HSD17B12", "NAIP", "PHGDH", "SCAP", "PTGES2", "PYCR2", "PSPH", "OSBP", "ABCD3", "OTC", "SEPHS1", "WDTC1", "SLC27A5", "SHMT2", "ASS1", "ALDH18A1", "BCAT1", "EIF6", "PLP1", "INSIG1", "QKI", "MGLL", "…
MECR, "ASNSD1")
GOBP_GOLGI_TO_PLASMA_MEMBRANE_PROTEIN_TRANSPORT	0.517483	0.840628	0.044064	0.66952	0.990512	25	c("SPTBN1", "NSF", "GOLGA7", "OPTN", "ATP2C1", "SYS1", "GGA3", "GGA1", "GGA2", "VAMP3", "CNST", "CSK", "BBS2", "GOLGA4", "PREPL", "RAB34")
GOBP_PROTEIN_DEPOLYMERIZATION	0.574426	0.879663	0.0392759	0.642298	0.990529	72	c("STMN1", "SPTBN1", "SPTAN1", "KIF2C", "CAPZB", "WDR1", "MAP1B", "CAPZA2", "VPS4A", "PPP1R9B", "CKAP5", "GAK", "SH3GL1", "MTPN", "DNAJC6", "PDXP", "ARHGEF2", "APC", "MICAL2", "MAP1A", "KIF2A", "NCKAP5L", "SPTBN2", "STMN3", "SH3GL2", "SEMA5A", "HDGFL3", "VPS4B", "STMN2", "SPTB", "MID1IP1", "TMOD4", "TWF1", "TMOD2", "MAP1S", "DMTN", "APC2")
GOBP_REGULATION_OF_AMINO_ACID_TRANSPORT	0.511489	0.839806	0.0445962	0.66395	0.990555	29	c("GABBR1", "DTNBP1", "RAB3GAP1", "SLC6A1", "SLC38A3", "SLC7A5", "ITGB1", "STXBP1", "PSEN1", "SNCA", "SYT4")
GOBP_PHOSPHATIDYLINOSITOL_3_KINASE_PROTEIN_KINASE_B_SIGNAL_TRANSDUCTION	0.664336	0.929242	0.0324331	0.631871	0.99056	167	c("HSP90AB1", "HSP90AA1", "PPP2R1A", "RTN4", "DDR1", "BECN1", "C1QBP", "ILK", "STK11", "PDPK1", "FLCN", "DAB2IP", "PTK2", "BTBD10", "MKRN2", "MTOR", "MTDH", "INPP5K", "HAX1", "STAT3", "MEIS3", "P2RX4", "ITGB1", "SETX", "PTPN6", "PIK3R4", "PLXNB1", "STAMBP", "PIK3R2", "SEMA5A", "SRC", "BAG4", "GAB2", "ITGB1BP1", "ZFP36L1", "AGT", "PIK3R1")
GOBP_AMINO_ACID_METABOLIC_PROCESS	0.676324	0.93783	0.0315649	0.631429	0.990684	185	c("BPHL", "GOT1", "BCKDHA", "NARS1", "ECHS1", "SERINC3", "DLD", "WARS1", "KARS1", "PYCR3", "DLST", "KYAT3", "GMPS", "DARS1", "MARS1", "AUH", "ODC1", "SLC25A44", "MECP2", "KYAT1", "TARS3", "SMS", "SLC7A7", "PHGDH", "ACAD8", "FARSB", "IVD", "AZIN1", "PYCR2", "HIBADH", "PSPH", "OTC", "EPRS1", "SEPHS1", "SHMT2", "ASS1", "ADSS2", "IARS2", "ALDH18A1", "THAP4", "BCAT1", "HMGCL", "GSS", "ARG2", "DBT", "B…
CTPS2, "SLC1A3", "DHFR", "MTHFD1", "NDP", "ASNSD1", "GCLC")
GOBP_ADENYLATE_CYCLASE_INHIBITING_G_PROTEIN_COUPLED_RECEPTOR_SIGNALING_PATHWAY	0.547453	0.862599	0.041488	0.651157	0.990756	48	c("PSAP", "GABBR1", "ADCY2", "RIC8A", "GNAZ", "GNAI1", "FLNA", "GPR37", "GNAI3", "GPR176", "GRM8", "ADRA2A")
GOBP_CELLULAR_RESPONSE_TO_STEROID_HORMONE_STIMULUS	0.62038	0.902026	0.0356933	0.635277	0.990828	127	c("ATP5F1A", "YWHAH", "WBP2", "DDX5", "DNAJA1", "HNRNPU", "RHOA", "RAN", "FKBP4", "GSK3A", "PTGES3", "MAPK1", "CNOT2", "CRY2", "PHB2", "NPC1", "VPS11", "DDRGK1", "UBA5", "RNF6", "CARM1", "TADA3", "EIF4E", "RWDD1", "HDAC1", "TAF7", "RXRB", "PGRMC2", "TRIM68", "ASS1", "PADI2", "AIFM1", "URI1", "PLPP1", "ZBTB7A", "RXRA", "UBE3A", "SRC", "ZFP36L2", "DDIT4", "PRMT2", "FAM107A", "DAXX", "MED1", "UFSP2"…
GOBP_MAINTENANCE_OF_PROTEIN_LOCATION_IN_CELL	0.511489	0.839806	0.0445962	0.660154	0.990884	33	c("HSPA5", "HNRNPU", "TMED2", "SORL1", "ARL2", "RANGAP1", "KDELR2", "CDK5", "ANKRD13C", "INSIG1", "DZIP1", "TOPORS", "TWF1")
GOBP_RUFFLE_ASSEMBLY	0.51049	0.839596	0.0446854	0.664431	0.991272	29	c("RAC1", "WDPCP", "NDEL1", "PFN1", "ARF6", "SNX10", "AIF1L", "CYFIP1", "INPP5K", "RCC2", "HRAS", "KANK1", "P2RX4", "PFN2", "FAM98A", "PLEKHM1", "BAG4", "ARHGEF26", "COBL")
GOBP_SPERMATID_DIFFERENTIATION	0.582418	0.882272	0.0386372	0.640287	0.991275	86	c("PAFAH1B1", "TSSK6", "PRKACA", "VDAC3", "RAN", "SMARCA2", "PITHD1", "DLD", "DNAH1", "KLC3", "MAST2", "KAT5", "SBF1", "STRBP", "TCP11", "SLC9A8", "NEURL1", "RNF8", "CEP57", "SRPK1", "DZIP1", "MFSD14A", "QKI", "BBS2", "UBE2B", "PTCH1", "TTLL1", "ACRBP")
GOBP_NEGATIVE_REGULATION_OF_ESTABLISHMENT_OF_PROTEIN_LOCALIZATION	0.581419	0.882272	0.0387167	0.640916	0.991284	83	c("GDI1", "APOE", "NDFIP1", "DNAJA1", "PPP3CA", "CD200", "CHP1", "SNX3", "MIDN", "PFKL", "ERLEC1", "GNAZ", "RANGAP1", "PPM1F", "SNX12", "SERGEF", "INPP5K", "LMAN1", "RAB11FIP5", "CDK5", "UBAC2", "CSK", "INSIG1", "CORO2B", "RHBDF1", "ENY2", "HADH", "WWP2", "BAG4", "JAGN1", "ITGB1BP1", "FRMD4A", "VSNL1", "CHGA", "PDE8B", "SYT4", "ADRA2A", "DMTN")
GOBP_MYELOID_CELL_ACTIVATION_INVOLVED_IN_IMMUNE_RESPONSE	0.535465	0.856209	0.0425023	0.650352	0.991288	50	c("KARS1", "PDPK1", "BTK", "SNX4", "ADORA2B", "RABGEF1", "VAMP3", "SNX6", "PTPN6", "STXBP1", "STXBP3", "GAB2", "CHGA", "VAMP7", "CPLX2")
GOBP_ENTRY_INTO_HOST	0.578422	0.880975	0.0389556	0.639686	0.991315	91	c("RPSA", "HMGB1", "BSG", "CD81", "RNASEK", "IDE", "SNX3", "NPC1", "EPS15", "ILF3", "TPCN1", "ZNF639", "SCARB1", "TRIM68", "ITGB5", "EXOC7", "NUP153", "ITGB1", "ITGB7", "DYNLT1", "ITCH", "SLC20A2", "WWP2", "SRC", "ITGAV", "UVRAG", "CXADR", "SIVA1", "EXOC2", "LY6E", "NECTIN1", "VPS18")
GOBP_OVULATION_CYCLE	0.542458	0.859433	0.0419082	0.651623	0.991464	48	c("ADNP", "GDF9", "NCOA1", "PCNA", "STAT5B", "SCAPER", "SRC", "TGFB2", "PLEKHA1", "MMP2")
GOBP_POSITIVE_REGULATION_OF_CELL_KILLING	0.506494	0.839588	0.0450443	0.664666	0.991624	29	c("CYRIB", "AP1G1", "HLA-B", "HLA-A", "STAT5B", "CD1D", "ULBP1")
GOBP_PROTEIN_TETRAMERIZATION	0.536464	0.856963	0.042417	0.649986	0.991672	52	c("HPRT1", "GOLGA2", "OSBPL2", "PKD1", "CPSF7", "CPSF6", "CRTC1", "FARSB", "RRM1", "APPL2", "SHMT2", "PKD2", "USP16", "KCNC1", "CUTC", "CRTC3", "CRYZ", "SNCA", "STK4", "GNMT")
GOBP_PLATELET_ACTIVATION	0.564436	0.872698	0.0400846	0.641705	0.991784	80	c("GNAS", "APOE", "PPIA", "DGKZ", "ILK", "METAP1", "FUNDC2", "EMILIN1", "FLNA", "PTPN6", "VCL", "IL6ST", "STXBP1", "STXBP3", "HSPB1", "SRC", "DGKD", "VAV2", "ENTPD2", "ADRA2A", "C1GALT1C1", "PIK3CB")
GOBP_PROTEIN_LOCALIZATION_TO_CELL_PERIPHERY	0.648352	0.91544	0.0336033	0.630199	0.991794	228	c("RAB3A", "SPTBN1", "PRNP", "NSF", "AP2M1", "ATP6AP1", "BSG", "CD81", "EIF4G1", "EPB41L3", "CLIP3", "CLTC", "ARL3", "VPS4A", "GOLGA7", "SQSTM1", "TMED2", "GRIPAP1", "PPP1R9B", "ARHGAP44", "ATP1B3", "OPTN", "OGT", "GAK", "PDPK1", "PICALM", "RAP1A", "ATP2C1", "BCL2L1", "SORL1", "ARF6", "SYS1", "GGA3", "HECTD1", "GNAI1", "ZDHHC3", "SEC16A", "GGA1", "INPP5K", "GGA2", "HRAS", "NUMB", "SEC23A", "LARGE…
STXBP1, "TSPAN15", "EHD1", "CACNB2", "ZDHHC2", "PIK3R2", "LZTFL1", "TSPAN5", "TSPAN33", "JUP", "SMURF1", "ITGA3", "STAC2", "RABEP1", "EFR3B", "BAG4", "BBS2", "LIN7C", "NUBP1", "ITGB1BP1", "ANK2", "GOLGA4", "PTCH1", "SNCA", "PIK3R1", "PREPL", "LIN7B", "RAB34", "TNIK", "PALS1", "STX1B", "TMBIM1")
GOBP_SMOOTH_MUSCLE_CELL_DIFFERENTIATION	0.521479	0.84285	0.0437126	0.658324	0.991805	36	c("CTNNB1", "MECP2", "FOXO4", "PDCD4", "SMARCD3", "EFEMP2", "MED28", "QKI", "ZEB1")
GOBP_CHROMOSOME_ORGANIZATION_INVOLVED_IN_MEIOTIC_CELL_CYCLE	0.498501	0.835176	0.0457704	0.666323	0.991838	28	c("BAG6", "NCAPH2", "FANCD2", "SIRT7", "RAD50", "UBE2B", "MRE11")
GOBP_INTRACELLULAR_GLUCOSE_HOMEOSTASIS	0.572428	0.8778	0.0394367	0.64003	0.991847	91	c("PRKACA", "CDK16", "PPP3CA", "NUCKS1", "SELENOT", "C2CD2L", "MPC2", "PPP3CB", "RBM4", "XBP1", "KAT5", "LRRC8A", "FOXK2", "HIF1A", "OSBP", "SYBU", "RAB11FIP5", "STXBP4", "LRRC8D", "STXBP3", "SIN3A", "PIK3R2", "ENY2")
GOBP_PHOSPHOLIPID_METABOLIC_PROCESS	0.655345	0.920106	0.0330894	0.629988	0.991894	237	c("PAFAH1B1", "PIP4K2C", "PRDX6", "VAPA", "INPP4A", "BECN1", "FDFT1", "SERINC1", "DGKZ", "AGPAT3", "PGS1", "AGPAT1", "CHP1", "GNPAT", "PHB2", "PNPLA6", "PGP", "PIP4P1", "FDPS", "ORMDL3", "PITPNM2", "PTDSS1", "ABHD12", "IP6K2", "SLC44A2", "MECP2", "BPNT1", "FADS1", "SACM1L", "PLCG1", "HADHA", "GDPD3", "PLAAT3", "CHKA", "FITM2", "OSBP", "INPP5A", "INPP5K", "PI4K2A", "ABHD6", "SCARB1", "CHKB", "MTMR…
SLC30A5, "CDS1", "HDHD5", "PCYT1B", "PTPMT1", "SLC27A1", "PIK3R2", "ABHD4", "DOLPP1", "CHPT1", "VAC14", "SGMS1", "LPCAT3", "MTMR14", "EFR3B", "DGKD", "SOCS5", "IDH1", "PLSCR3", "UVRAG", "TAMM41", "PIP4P2", "PIGQ", "SNCA", "PIK3R1", "PIP4K2A", "PIGG", "TMEM38B", "ACP6", "SPTLC2", "GPCPD1", "PIGV", "PLCB1", "PISD", "FIG4")
GOBP_REGULATION_OF_DNA_REPLICATION	0.552448	0.864885	0.0410713	0.644339	0.991917	68	c("PPP2R1A", "NUCKS1", "MEAF6", "KAT7", "CHTF8", "USP37", "TNFAIP1", "FAF1", "PCNA", "ZBTB38", "RFC5", "JADE2", "INO80", "LIG3", "ACTR8", "CAMSAP3", "GTPBP4", "SMC3", "MCM4", "MAP2K4", "CHRAC1", "ACTL6A")
GOBP_TAXIS	0.652348	0.918195	0.0333093	0.63041	0.991932	225	c("RPS19", "HMGB1", "PPIA", "BSG", "RHOA", "RPL13A", "RAC1", "MAPK3", "DUSP3", "PPIB", "C1QBP", "MAPK1", "CCL27", "CYRIB", "AKIRIN1", "CAMK1D", "ALKBH1", "DNM1L", "CRK", "PTK2", "PPM1F", "USP14", "LGMN", "RALA", "SRP54", "HRAS", "STK39", "DDT", "PADI2", "SEMA7A", "MACO1", "IL17RC", "YTHDF1", "SCG2", "CRKL", "P2RX4", "FGF1", "PTPN2", "SEMA6A", "SEMA5A", "HSPB1", "PDE4B", "GAB1", "BCAR1", "ITGAV", …
GOBP_NEGATIVE_REGULATION_OF_PROTEIN_SERINE_THREONINE_KINASE_ACTIVITY	0.561439	0.871064	0.0403295	0.64744	0.991941	58	c("APOE", "GSTP1", "DNAJA1", "PRKAR1A", "MACROH2A1", "DAB2IP", "SORL1", "APC", "INPP5K", "HEXIM1", "INCA1", "IPO5", "PDCD4", "MAPK8IP1", "MEN1", "CDKN1B", "GADD45A", "AGT", "CDK5RAP1", "AIDA", "PIK3CB", "HEG1")
GOBP_POSITIVE_REGULATION_OF_PHOSPHATIDYLINOSITOL_3_KINASE_PROTEIN_KINASE_B_SIGNAL_TRANSDUCTION	0.577423	0.880648	0.0390355	0.63904	0.992029	98	c("HSP90AB1", "HSP90AA1", "RTN4", "DDR1", "BECN1", "C1QBP", "PDPK1", "PTK2", "MTOR", "MTDH", "HAX1", "MEIS3", "P2RX4", "ITGB1", "PTPN6", "PLXNB1", "SEMA5A", "SRC", "BAG4", "ITGB1BP1", "AGT")
GOBP_MICROTUBULE_DEPOLYMERIZATION	0.503497	0.837917	0.0453152	0.662771	0.992031	31	c("STMN1", "KIF2C", "MAP1B", "CKAP5", "ARHGEF2", "APC", "MAP1A", "KIF2A", "NCKAP5L", "STMN3", "HDGFL3", "STMN2", "MID1IP1", "MAP1S", "APC2")
GOBP_POSITIVE_CHEMOTAXIS	0.505495	0.838755	0.0451344	0.662002	0.992172	32	c("HMGB1", "ALKBH1", "SCG2", "SEMA5A", "NTRK3", "SMAD3")
GOBP_LIPID_HOMEOSTASIS	0.575425	0.880592	0.0391956	0.638362	0.992212	107	c("APOE", "TLCD1", "GOT1", "RTN4", "MTCH2", "RALY", "SREBF2", "XBP1", "ABCG1", "ORMDL3", "NPC1", "USF1", "NR1D2", "FUNDC2", "FITM2", "ATP13A2", "SCARB1", "GRAMD1B", "ACOX3", "PNPLA2", "EHD1", "INSIG1", "TLCD3B", "ABCB4", "ABHD4", "LIPA", "PLSCR3", "DISP3")
GOBP_VITAMIN_TRANSPORT	0.515485	0.840628	0.0442407	0.659437	0.992237	35	c("SCARB1", "SLC5A6", "SLC2A14", "SLC44A4", "ABCC5", "SLC49A4", "SLC27A1", "SLC23A2", "SLC25A19", "SLC2A1", "TCN2")
GOBP_ACTIN_FILAMENT_BASED_MOVEMENT	0.549451	0.862599	0.041321	0.644857	0.992382	67	c("MYL6", "MYL6B", "SCN2B", "ACTN4", "SCN1B", "CAMK2D", "SHTN1", "KCNA5", "NEDD4L", "MYO6", "ZEB2", "FLNA", "CACNB2", "PDE4B", "EPDR1", "JUP", "NUP155", "KCNH2", "WASL", "MYO1B", "ANK2", "PARVA", "WASF2")
GOBP_NEGATIVE_REGULATION_OF_CELL_CYCLE	0.642358	0.913821	0.0340464	0.631187	0.992504	212	c("RPL26", "CTNNB1", "XRCC3", "TOM1L2", "PRPF19", "IK", "EME1", "APBB1", "VPS4A", "BUB3", "RAD21", "FHL1", "MACROH2A1", "PPP2R5B", "TERF2", "BAZ1B", "ZNF207", "PPP1R10", "CUL4A", "KLHL22", "THOC5", "FBXO31", "DAB2IP", "ATF2", "FOXO4", "APC", "PPP1R13B", "CDKN2D", "TELO2", "USP47", "NABP2", "NAA10", "TRIM39", "FZR1", "MDC1", "BRD7", "TIPRL", "FANCD2", "HEXIM1", "INCA1", "GIGYF2", "IPO5", "ANAPC15"…
MSH2, "PINX1", "CAMSAP3", "KAT2A", "ZFP36L2", "BTG1", "ZBTB17", "RAD50", "PRMT2", "PABIR1", "RAD1", "DOT1L", "XPC", "NUBP1", "FAM107A", "MIIP", "SDE2", "CEP63", "INTS7", "ZFP36L1", "CCNG1", "FEM1B", "TOPBP1", "BRINP2", "CDK5RAP1", "MTBP", "BRCC3", "RINT1", "CHFR", "DYNC1LI1", "RNASEH2B")
GOBP_EAR_MORPHOGENESIS	0.548452	0.862599	0.0414044	0.645969	0.992507	63	c("SOD1", "WDPCP", "MAPK3", "MAPK1", "MYO6", "PRKRA", "SEC24B", "SLC44A4", "INSIG1", "SOBP", "NIPBL", "ZEB1")
GOBP_T_CELL_DIFFERENTIATION	0.596404	0.891735	0.0375363	0.634207	0.992561	150	c("HMGB1", "RHOA", "SOD1", "CTNNB1", "CLPTM1", "PRELID1", "SMARCA2", "SMARCC2", "AP3D1", "SMARCD2", "STK11", "PPP3CB", "XBP1", "TSC1", "KAT5", "ATF2", "RELB", "METTL3", "MTOR", "CBFB", "NCAPH2", "AMBRA1", "BRD7", "SMARCC1", "FANCD2", "STAT3", "DNAJA3", "SP3", "SMARCD1", "SART1", "SMARCE1", "TRAF3IP2", "SMARCD3", "SOX12", "MEN1", "STAT5B", "PTPN2", "PIK3R2", "ZC3H8", "GPR89B", "LIPA", "KAT2A", "ZF…
GOBP_REGULATION_OF_GLUCOSE_IMPORT	0.507493	0.839588	0.0449543	0.660208	0.99259	34	c("PEA15", "GSK3A", "SELENOS", "ASPSCR1", "APPL2", "RHOQ", "NFE2L2", "STXBP3", "PIK3R1", "GRB10")
GOBP_REGULATION_OF_WNT_SIGNALING_PATHWAY	0.641359	0.913611	0.0341205	0.631308	0.992599	209	c("APOE", "PPP2R1A", "RNF220", "OTUD5", "RBX1", "CTNNB1", "VCP", "ATP6AP2", "CTDNEP1", "PFDN5", "SDHAF2", "PPM1A", "CSNK1A1", "TMEM9", "ILK", "ADNP", "GSK3A", "AMFR", "STK11", "PPM1B", "PIN1", "SNX3", "TLE1", "CSNK1G2", "GSK3B", "GPRC5B", "DAB2IP", "PPP1CA", "APC", "WNK2", "USP47", "CTNND1", "HDAC1", "SKI", "RNF146", "SPIN1", "GID8", "PBXIP1", "MBD2", "GSKIP", "LZIC", "KANK1", "TMEM132A", "KPNA1"…
SEMA5A, "TAX1BP3", "DKK3", "JUP", "ITGA3", "PSEN1", "SRC", "CITED1", "KREMEN1", "UBE2B", "LMBR1L", "NFKB1", "STK4", "NLK", "WWOX", "DACT3", "XIAP", "GRB10", "SULF2", "CDK14", "FRMD8")
GOBP_POSITIVE_REGULATION_OF_MITOCHONDRIAL_MEMBRANE_PERMEABILITY	0.508492	0.839596	0.0448645	0.670934	0.992603	25	c("SLC25A5", "VDAC2", "BLOC1S2", "GSK3A", "GSK3B", "HIP1R", "ATF2", "RHOT1", "PPIF", "RTL10", "GCLC", "ACAA2")
GOBP_NUCLEOSIDE_METABOLIC_PROCESS	0.502498	0.836875	0.0454059	0.662355	0.992701	32	c("HPRT1", "NT5C2", "UCKL1", "ADK", "DERA", "NUDT1", "DGUOK", "NT5C3A", "CDADC1", "GNMT")
GOBP_ARP2_3_COMPLEX_MEDIATED_ACTIN_NUCLEATION	0.505495	0.838755	0.0451344	0.660298	0.992725	34	c("ARF1", "ARPC2", "ACTR2", "ARPC3", "ARFIP2", "NCKAP1", "ARPC1A", "ACTR3", "ARPC4", "RNH1", "WASHC2A", "HIP1R", "ARPC5L", "CYFIP1", "ARPC5", "WASHC5", "WASHC1", "ABI2", "FCHSD2", "TRIM27")
GOBP_REGULATION_OF_GTPASE_ACTIVITY	0.603397	0.891805	0.0369933	0.634641	0.992748	146	c("STMN1", "THY1", "SOD1", "MAPRE2", "AGAP3", "TMED2", "ARHGAP44", "NDEL1", "RAP1GDS1", "PICALM", "RAP1A", "PIN1", "RAB3GAP1", "GSK3B", "RALGAPB", "RAPGEF1", "TSC1", "DAB2IP", "CRK", "PTK2", "DVL3", "ARL2", "ARHGEF7", "TBC1D17", "RANGAP1", "CCPG1", "AGAP1", "PBXIP1", "RCC2", "HRAS", "ARHGAP12", "MTSS2", "ALS2", "RASGEF1B", "ITGB1", "PLXNA2", "PLXNB1", "TBC1D22A", "STMN3", "CHN1", "TAX1BP3", "TBC1…
NTRK3)
GOBP_AORTA_DEVELOPMENT	0.507493	0.839588	0.0449543	0.658572	0.992788	37	c("TAB1", "DCTN5", "HECTD1", "PKD2", "EFEMP2", "SEC24B", "BMPR1A", "TGFB2", "SUFU", "HES1", "ENG", "EFNB2")
GOBP_NEGATIVE_REGULATION_OF_GROWTH	0.602398	0.891805	0.0370705	0.634416	0.99281	148	c("PPP2R1A", "PTPRS", "RTN4", "DNAJB2", "SMARCA2", "FHL1", "PPP1R9B", "GSK3A", "STK11", "EI24", "GDF9", "PPT1", "CCDC85B", "IP6K2", "RNF6", "MECP2", "RBBP7", "ADAM15", "CDKN2D", "HIF1A", "G6PD", "LGMN", "CRYAB", "FXN", "ENO1", "SPART", "SEMA7A", "CDK5", "JARID2", "ST7L", "CDKN1B", "TCHP", "SEMA6A", "SEMA5A", "BTG1", "BBS2", "NDUFS3", "SAV1", "SEMA4G", "PTCH1", "CDHR2", "STK4", "OSGIN2", "RAI1", "…
GOBP_NUCLEAR_ENVELOPE_ORGANIZATION	0.521479	0.84285	0.0437126	0.654896	0.992831	43	c("DCTN1", "PAFAH1B1", "CHMP4B", "VPS4A", "CTDNEP1", "AKAP8L", "TARDBP", "SIRT2", "NUP93", "LMNB2", "DMPK", "CHMP2B", "TOR1AIP1", "BROX", "CHMP1B", "TOR1B", "NUP155", "VPS4B", "VRK1", "CHMP1A", "TMEM43")
GOBP_SYNAPSE_ASSEMBLY	0.58042	0.881625	0.0387962	0.636779	0.99286	126	c("NPTN", "GPM6A", "EIF4G1", "PTPRS", "CTNNB1", "MAP1B", "SPOCK2", "CHD4", "STAU2", "ACHE", "ADNP", "OGT", "GNPAT", "SETD5", "ARF6", "MECP2", "CRK", "AMIGO1", "LARGE1", "CDK5", "CRKL", "SPTBN2", "PCDHB4", "PLXNB1", "EEF2K", "ZDHHC2", "SDCBP")
GOBP_ACTIN_FILAMENT_ORGANIZATION	0.644356	0.913821	0.0338984	0.629889	0.992903	268	c("STMN1", "SPTBN1", "ARF1", "SPTAN1", "RHOA", "RAC1", "ARPC2", "CDC42", "ACTR2", "CAPZB", "WDR1", "ARPC3", "HSP90B1", "CAPZA2", "ARFIP2", "ARRB1", "CAP1", "NCKAP1", "ARPC1A", "SPIRE1", "GRB2", "PPP1R9B", "ELMO1", "PFN1", "ACTR3", "CYRIB", "GBA2", "MTPN", "ARPC4", "MARCKS", "RNH1", "WASHC2A", "TSC1", "SORBS3", "ARF6", "SHTN1", "PDXP", "HIP1R", "ARHGEF2", "DIAPH1", "GAS7", "MTOR", "AIF1L", "ABI1",…
CDC42EP4, "PLS3", "ITGB5", "RHOQ", "HAX1", "KANK1", "ARHGAP12", "SH3KBP1", "ARHGEF10L", "TTC17", "MTSS1", "WASHC5", "ZEB2", "CYFIP2", "WASHC1", "ITGB1", "EZR", "RHOT1", "FLNA", "SPTBN2", "PACSIN1", "NCK2", "SHROOM2", "CUL3", "PFN2", "FSCN1", "CORO2B", "PIK3R2", "SEMA5A", "ABI2", "FCHSD2", "BCAR1", "TRIM27", "SRC", "BAG4", "ENAH", "SPTB", "CD47", "WASL", "MYO1B", "FAM107A", "PLEC", "ITGB1BP1", "AR…
)
GOBP_AXON_DEVELOPMENT	0.66034	0.92596	0.0327242	0.629157	0.992989	309	c("HSP90AB1", "GDI1", "HSP90AA1", "STMN1", "RAB3A", "APOE", "THY1", "RAC1", "PAFAH1B1", "PTPRS", "RTN4", "MAP6", "MAP1B", "APBB1", "DDR1", "RPL24", "NRDC", "MAPK8IP3", "ADARB1", "STK25", "ADNP", "NDEL1", "STK11", "PPP3CB", "IST1", "SCN1B", "PICALM", "FYN", "CTNNA1", "C12orf57", "USP33", "CERS2", "TBC1D24", "GSK3B", "RNF6", "NDN", "KIFBP", "SHTN1", "PTK2", "LMO4", "FEZ1", "GPM6B", "PLEKHG4", "CYFI…
TUBB3, "SEMA7A", "RELN", "CDK5", "YTHDF1", "TNFRSF21", "MARK2", "NTN3", "NIBAN2", "CYFIP2", "ITGB1", "FLNA", "VCL", "NEFL", "PLXNA2", "STXBP1", "PLP1", "PLXNB1", "SIN3A", "CDK5R2", "SIAH1", "CHN1", "SEMA6A", "SEMA5A", "OLFM1", "B4GALT5", "PTPRM", "SMURF1", "APLP1", "PSEN1", "TTL", "TRAK1", "ENAH", "KREMEN1", "SVBP", "SEMA4G", "LLGL1", "SIPA1L1", "NLGN3", "EXT1", "GOLGA4", "PTCH1")
GOBP_REGULATION_OF_CANONICAL_WNT_SIGNALING_PATHWAY	0.618382	0.902026	0.0358449	0.633552	0.993062	166	c("APOE", "RNF220", "OTUD5", "RBX1", "CTNNB1", "VCP", "ATP6AP2", "CTDNEP1", "PFDN5", "SDHAF2", "PPM1A", "CSNK1A1", "TMEM9", "ILK", "ADNP", "GSK3A", "AMFR", "STK11", "PPM1B", "PIN1", "TLE1", "CSNK1G2", "GSK3B", "GPRC5B", "DAB2IP", "PPP1CA", "APC", "WNK2", "USP47", "CTNND1", "HDAC1", "RNF146", "GID8", "GSKIP", "KANK1", "KPNA1", "IFT20", "ZEB2", "DAPK3", "UBAC2", "FAM53B", "FUZ", "G3BP1", "SEMA5A", …
CDK14, "FRMD8")
GOBP_NEGATIVE_REGULATION_OF_MITOTIC_CELL_CYCLE_PHASE_TRANSITION	0.561439	0.871064	0.0403295	0.639783	0.993183	98	c("RPL26", "XRCC3", "IK", "VPS4A", "BUB3", "RAD21", "FHL1", "ZNF207", "KLHL22", "FBXO31", "FOXO4", "APC", "USP47", "NABP2", "TRIM39", "FZR1", "BRD7", "GIGYF2", "ANAPC15", "PKD2", "CDKN1B", "MDM2", "MAD1L1", "RPA2", "PINX1", "ZFP36L2", "RAD50", "PRMT2", "PABIR1", "FAM107A", "MIIP", "SDE2", "ZFP36L1", "CCNG1", "TOPBP1", "BRCC3", "RINT1", "CHFR", "DYNC1LI1")
GOBP_CELL_JUNCTION_ASSEMBLY	0.639361	0.913082	0.0342688	0.630303	0.993187	257	c("NPTN", "GPM6A", "THY1", "RHOA", "EIF4G1", "RAC1", "EPB41L3", "PTPRS", "WDPCP", "CDC42", "PRKACA", "CTNNB1", "WDR1", "PTPRA", "MAP1B", "SPOCK2", "DUSP3", "CHD4", "STAU2", "ACHE", "ADNP", "DST", "OGT", "RAP1A", "CTNNA1", "GNPAT", "FLCN", "SETD5", "RAPGEF1", "TSC1", "ARF6", "MECP2", "CRK", "APC", "SLC39A9", "PTK2", "ARL2", "ARHGEF7", "CLDN15", "CTNND1", "GPM6B", "PPM1F", "AMIGO1", "ESAM", "RCC2",…
EEF2K, "FSCN1", "CORO2B", "ZDHHC2", "SDCBP", "JUP", "CAMSAP3", "SRC", "SLK", "FAM107A", "PLEC", "ITGB1BP1", "ANK2", "ARHGEF9", "NLGN3", "AGT", "SNCA", "CBLN2")
GOBP_POSITIVE_REGULATION_OF_EPITHELIAL_CELL_MIGRATION	0.556444	0.868114	0.0407404	0.640942	0.99326	91	c("ATP5F1A", "HMGB1", "GPI", "RAC1", "RTN4", "MAPRE2", "EMC10", "PFN1", "PDPK1", "AAMP", "ARF6", "PTK2", "PLCG1", "MTOR", "HIF1A", "PPM1F", "LGMN", "SCARB1", "MAP3K3", "P2RX4", "PLPP3", "FGF1", "NFE2L2", "GLIPR2", "SASH1", "SEMA5A", "HSPB1", "BCAR1", "ITGA3", "SRC", "RIN2", "ITGB1BP1", "AKT3", "AGT")
GOBP_NEGATIVE_REGULATION_OF_NOTCH_SIGNALING_PATHWAY	0.501499	0.836875	0.0454968	0.671523	0.993474	25	c("ARRB1", "METTL3", "NEURL1", "YTHDF2", "NIBAN2", "NFKBIA", "CBFA2T2", "ZBTB7A", "TSPAN15", "WWP2", "MMP14", "HIF1AN")
GOBP_APPENDAGE_MORPHOGENESIS	0.556444	0.868114	0.0407404	0.641648	0.993511	87	c("WDPCP", "CTNNB1", "PBX1", "ZNF358", "HDAC2", "GNA12", "HDAC1", "SKI", "LARGE1", "ZNF219", "LNPK", "PLXNA2", "CIBAR1", "PSEN1", "MED1", "EXT1", "PTCH1", "NIPBL", "BMPR1A")
GOBP_CELLULAR_RESPONSE_TO_LIPID	0.648352	0.91544	0.0336033	0.629388	0.993607	320	c("ATP5F1A", "YWHAH", "HMGB1", "WBP2", "DDX5", "GSTP1", "DNAJA1", "HNRNPU", "HNRNPD", "RHOA", "VIM", "RAN", "MAPK3", "GNB1", "MAP4K1", "FKBP4", "H2AZ1", "BCL2L2", "SIRPA", "PPP1R9B", "GSK3A", "NFKBIB", "PTGES3", "TNIP1", "MAPK1", "CNOT2", "CRY2", "XBP1", "PHB2", "HDAC2", "NPC1", "IRF3", "GSK3B", "VPS11", "NLRP7", "ADCY2", "DDRGK1", "UBA5", "RNF6", "DAB2IP", "KAT5", "CARM1", "SLC39A9", "SELENOS", …
PGRMC2, "SCARB1", "TRIM68", "GRAMD1B", "ASS1", "PADI2", "PDCD4", "SMARCD1", "AIFM1", "NFKBIA", "SLC7A5", "URI1", "PLPP1", "MAP2K7", "GRAMD1A", "GFER", "SETX", "CACTIN", "ZBTB7A", "SASH1", "ELK1", "MSN", "INSIG1", "RXRA", "ABCB4", "UBE3A", "PDE4B", "PLSCR4", "SRC", "LITAF", "ZFP36L2", "DDIT4", "XRCC5", "LDOC1", "PRMT2", "CDK4", "FAM107A", "DAXX", "MED1", "PLSCR3", "UFSP2", "ZFP36L1", "PTCH1", "NFK…
GOBP_ORGANELLE_FUSION	0.579421	0.881625	0.0388759	0.637956	0.993624	120	c("RAB3A", "CHMP4B", "MFF", "MFN2", "VPS4A", "PARL", "ARL8B", "MTCH2", "STX12", "VPS11", "VPS41", "STOML2", "STX16", "CHCHD3", "VPS16", "VPS39", "OPA1", "YIPF4", "SEPTIN8", "STX5", "ATP13A2", "GOSR2", "SNAPIN", "VPS8", "VAMP3", "SNAP47", "STX6", "SNAP29", "CHMP2B", "SEC22B", "TGFBRAP1", "MCL1", "STXBP1", "MIEF1", "CHMP1B", "VPS33A", "GRIK5", "PLEKHM1", "ANKRD27", "MFN1", "SYT1", "VTI1A", "PCDHGA3…
GOBP_DIGESTIVE_SYSTEM_PROCESS	0.513487	0.840217	0.0444181	0.651414	0.993647	51	c("COPA", "PPP3CA", "STRAP", "NPC1", "HIP1R", "SNX10", "SCARB1", "STK39", "EZR", "LPCAT3", "LIPA", "IREB2", "PBLD", "ADRA2A")
GOBP_REGULATION_OF_B_CELL_MEDIATED_IMMUNITY	0.495504	0.830775	0.0460458	0.662007	0.993665	33	c("NDFIP1", "BTK", "SUPT6H", "PMS2", "KMT5B", "SLC15A4", "PTPN6", "THOC1", "MSH2", "KMT5C", "NSD2")
GOBP_FIBROBLAST_MIGRATION	0.5005	0.83665	0.0455878	0.660967	0.993731	34	c("RAC1", "WDPCP", "ZFAND5", "ILK", "PTK2", "ARHGEF7", "GNA12", "RCC2", "APPL2", "MACIR", "ZEB2", "ITGB1", "BAG4", "PLEC", "RFFL", "ITGB1BP1")
GOBP_HOMOTYPIC_CELL_CELL_ADHESION	0.513487	0.840217	0.0444181	0.651495	0.993772	51	c("GNAS", "PPIA", "ILK", "METAP1", "EMILIN1", "PLPP3", "FLNA", "PTPN6", "VCL", "IL6ST", "STXBP1", "STXBP3", "HSPB1", "JUP", "CDHR2", "CXADR", "PIK3CB")
GOBP_CARBOHYDRATE_DERIVATIVE_CATABOLIC_PROCESS	0.56044	0.870718	0.0404114	0.639146	0.993872	110	c("GLA", "SUCLA2", "HPRT1", "NT5C2", "OGA", "ACOT7", "GSK3A", "NAGK", "FBXO2", "GBA2", "HEXA", "BTK", "NUDT4", "FITM2", "MAN1B1", "DERA", "EDEM1", "NUDT1", "GALC", "NT5M", "GUSB", "PDE4B", "FBXO27", "NUDT16", "TDG", "ENTPD5", "CDADC1", "HYAL3", "NPL", "GNPDA1", "ITPA", "EDEM2", "GLB1", "HOGA1")
GOBP_CILIUM_MOVEMENT	0.531469	0.852857	0.0428451	0.64282	0.99388	82	c("DNAJA1", "VDAC3", "DNAH1", "KLC3", "GAS8", "CFAP52", "CFAP53", "GAS2L2", "NEURL1", "ENO4", "CFAP20", "DNAH10", "DZIP1", "LZTFL1", "CAMSAP3", "BBS2", "DNAAF2", "UBE2B", "TTLL1", "KATNIP")
GOBP_REGULATION_OF_LYMPHOCYTE_DIFFERENTIATION	0.553447	0.865845	0.0409884	0.639537	0.99401	106	c("HMGB1", "NDFIP1", "RHOA", "SOD1", "CLPTM1", "PRELID1", "SMARCA2", "SMARCC2", "AP3D1", "SMARCD2", "XBP1", "KAT5", "BTK", "METTL3", "CBFB", "ID2", "AMBRA1", "BRD7", "SMARCC1", "FANCD2", "SMARCD1", "SART1", "SMARCE1", "SMARCD3", "XRCC6", "SOX12", "PTPN6", "STAT5B", "PTPN2", "ZC3H8", "KAT2A", "ZFP36L2", "SOCS5", "ZFP36L1", "ACTL6A", "ZEB1", "ACTL6B", "RARA", "CD83", "MMP14")
GOBP_MONONUCLEAR_CELL_DIFFERENTIATION	0.62038	0.902026	0.0356933	0.631195	0.994085	242	c("HMGB1", "NDFIP1", "RHOA", "SOD1", "CTNNB1", "CLPTM1", "SLC25A5", "PRELID1", "SMARCA2", "SMARCC2", "AP3D1", "TUSC2", "SMARCD2", "PBX1", "STK11", "PPP3CB", "KAT7", "XBP1", "GPS2", "THOC5", "TSC1", "HLA-B", "KAT5", "BTK", "ATF2", "IRF2BP2", "LRRC8A", "HECTD1", "RELB", "METTL3", "MTOR", "CBFB", "ID2", "NCAPH2", "AMBRA1", "BRD7", "TCF3", "SMARCC1", "FANCD2", "DCAF1", "TOP2B", "PHF14", "STAT3", "DNA…
MEN1, "PTPN6", "ZBTB7A", "STAT5B", "DNAJB9", "PTPN2", "PIK3R2", "ZC3H8", "MSH2", "PLCL2", "GPR89B", "LIPA", "PSEN1", "KAT2A", "ZFP36L2", "SOCS5", "MED1", "LMBR1L", "ZFP36L1", "PIK3R1", "TPD52", "ACTL6A", "TMEM176B")
GOBP_EXOCYTOSIS	0.607393	0.89299	0.036685	0.632334	0.994093	207	c("RAB3A", "NSF", "SEPTIN5", "SEPTIN2", "CDK16", "VPS4A", "YKT6", "DNAJC5", "TMED10", "SCRN1", "ARHGAP44", "ARL8B", "DTNBP1", "PPP3CB", "PPFIA2", "RAB5A", "PDPK1", "RAP1A", "EXOC3", "AP1G1", "TPRG1L", "HGS", "RAB3GAP1", "VPS11", "FMR1", "ATP9A", "TSG101", "SDF4", "BTK", "SNX4", "EXOC4", "SYT3", "ADORA2B", "ATP13A2", "ITSN1", "SNAPIN", "RALA", "RAB21", "RAB15", "RABGEF1", "PDCD6IP", "VAMP3", "ARFG…
STXBP1, "RAP1BL", "STXBP3", "SV2B", "PFN2", "CDK5R2", "SDCBP", "TXLNA", "GRIK5", "HYAL3", "PSEN1", "VPS4B", "SYT1", "LIN7C", "CTBP2", "GAB2", "JAGN1", "LLGL1", "ARFGEF1", "VSNL1", "SNCA", "PREPL", "PRRT2", "LIN7B", "SYP", "CHGA", "STX1B", "VAMP7", "CPLX2", "SYT4", "BLOC1S6", "EXOC2", "ADRA2A", "SYT11", "VPS18", "STX2", "HAP1", "RABEPK", "S100A10")
GOBP_PROTEIN_METHYLATION	0.517483	0.840628	0.044064	0.653356	0.994101	48	c("SNRPB", "RAB6A", "OGT", "PRMT1", "CSKMT", "BAZ2A", "PCMT1", "GSPT1", "CARM1", "MECP2", "ETF1", "NELFA", "KANSL1", "SMYD2", "WDR5", "KMT5A", "SETD2", "FAM98A", "FAM86B2", "PRMT2", "DOT1L", "NELFE", "NDUFAF7", "SMYD3")
GOBP_GLUTAMINE_FAMILY_AMINO_ACID_METABOLIC_PROCESS	0.509491	0.839596	0.0447749	0.651197	0.994111	53	c("GOT1", "PYCR3", "GMPS", "MECP2", "SLC7A7", "PHGDH", "PYCR2", "OTC", "ASS1", "ALDH18A1", "ARG2", "DDAH2", "CTPS2", "ASNSD1", "GCLC")
GOBP_CELLULAR_RESPONSE_TO_GLUCOCORTICOID_STIMULUS	0.494505	0.82972	0.0461379	0.662312	0.994123	33	c("ATP5F1A", "HNRNPU", "GSK3A", "EIF4E", "ASS1", "ZFP36L2", "DDIT4", "FAM107A", "ZFP36L1", "SMYD3")
GOBP_TISSUE_MIGRATION	0.584416	0.88351	0.0384787	0.634253	0.994369	169	c("ATP5F1A", "APOE", "HMGB1", "GPI", "RHOA", "RAC1", "RTN4", "WDPCP", "MAPRE2", "EMC10", "PFN1", "PDPK1", "AAMP", "DNAJA4", "DAB2IP", "ARF6", "MECP2", "PTK2", "PLCG1", "MTOR", "HIF1A", "PPM1F", "LGMN", "SCARB1", "KANK1", "MAP3K3", "STAT1", "PTPN23", "SCG2", "MACIR", "P2RX4", "ZEB2", "PLPP3", "ITGB1", "FGF1", "LGALS8", "NFE2L2", "GLIPR2", "SASH1", "PFN2", "SEMA5A", "HSPB1", "PTPRM", "JUP", "BCAR1"…
GOBP_NEGATIVE_REGULATION_OF_BINDING	0.515485	0.840628	0.0442407	0.649501	0.994427	57	c("DNAJB2", "GOLGA2", "ILRUN", "PSME3IP1", "PIN1", "USP33", "GSK3B", "SORL1", "PPP1CA", "ADAM15", "ERCC4", "TFIP11", "SYMPK", "PEX14", "PEX19", "NFKBIA", "RALB", "CAMK1", "PSEN1", "GTPBP4", "ITGB1BP1", "JUN")
GOBP_COGNITION	0.596404	0.891735	0.0375363	0.633199	0.994444	195	c("CAMK2N1", "APOE", "PRNP", "PJA2", "GPI", "VDAC1", "THRA", "PAFAH1B1", "PAIP2", "DGCR2", "PPP1R9B", "ADNP", "AMFR", "PPP3CB", "MAPK1", "PICALM", "FYN", "C12orf57", "PPT1", "SETD5", "CHST10", "DDHD2", "SLC6A1", "TSC1", "BTBD9", "RIC8A", "ATAD1", "MECP2", "CRTC1", "CIC", "B4GALT2", "HIF1A", "CYFIP1", "LGMN", "MAP1A", "ZNF385A", "LARGE1", "RELN", "CDK5", "YTHDF1", "IFT20", "SPECC1", "ITGB1", "CHMP…
PPP1R1B, "SLC12A5", "C1QL1", "FAM107A", "NLGN3", "SOBP", "NDRG4", "NIPBL", "TMOD2", "PDE8B", "SLC8A2", "SYT4", "METTL23", "PRRT1", "PLCB1")
GOBP_REGULATION_OF_DOUBLE_STRAND_BREAK_REPAIR_VIA_HOMOLOGOUS_RECOMBINATION	0.518482	0.841034	0.0439759	0.654221	0.994451	47	c("MORF4L1", "MORF4L2", "ACTR2", "MEAF6", "FUS", "VPS72", "BRD8", "UBQLN4", "DMAP1", "KAT5", "HDGFL2", "WDR48", "PPP4C", "MMS19", "KMT5A", "SETD2", "EPC2", "RPA2", "MRGBP", "MBTD1", "PPP4R2", "MAGEF1", "ACTL6A")
GOBP_CENTROSOME_DUPLICATION	0.51049	0.839596	0.0446854	0.65756	0.994457	40	c("CHMP4B", "XRCC3", "CKAP5", "USP33", "CETN2", "PDCD6IP", "XPO1", "PKD2", "CHMP2B", "CEP85", "CHORDC1", "CHMP1B", "KAT2A", "VPS4B", "CEP76", "NUBP1", "SPICE1", "CEP63", "CEP295", "CHMP1A")
GOBP_CELLULAR_RESPONSE_TO_ABIOTIC_STIMULUS	0.603397	0.891805	0.0369933	0.632695	0.994484	205	c("RBX1", "RPL26", "DDB1", "MAPK3", "NUCKS1", "GRB2", "STK11", "CHP1", "CRY2", "MTPN", "CUL4A", "GNA11", "CAB39", "BCL2L1", "SLC38A3", "MICU1", "NSMF", "ARHGEF2", "RELB", "ERCC1", "METTL3", "MTOR", "H2AC25", "USP47", "GRK4", "HPCA", "HSF1", "ERCC4", "CRYAB", "DHX36", "HRAS", "STK39", "PCNA", "ADSS2", "RAB11FIP5", "PKD2", "XRCC6", "NSMCE3", "PTPRK", "LRRC8D", "INO80", "ELK1", "MDM2", "HYAL3", "XRC…
GNB5, "ZFP36L1", "NFKB1", "PIK3R1", "NIPBL", "NLK")
GOBP_REGULATION_OF_HEART_CONTRACTION	0.551449	0.863923	0.0411544	0.639777	0.994542	108	c("CALM2", "CALM3", "HSP90AA1", "YWHAE", "THRA", "PRKACA", "SCN2B", "ATP2B1", "GSK3A", "SCN1B", "CAMK2D", "CELF2", "GSTO1", "ATP2B2", "KCNA5", "KCNIP2", "ATP1B2", "TMEM38A", "P2RX4", "DMPK", "FLNA", "MDM2", "CACNB2", "PDE4B", "JUP", "NUP155", "KCNH2", "ANK2", "AGT", "TMEM38B", "CHGA", "SLC8A2", "CXADR")
GOBP_POST_GOLGI_VESICLE_MEDIATED_TRANSPORT	0.525475	0.845656	0.0433637	0.644982	0.994668	72	c("SPTBN1", "NSF", "VPS52", "ARL3", "AP3D1", "GOLGA7", "OPTN", "GAK", "AP1G1", "ATP2C1", "EPS15", "SORL1", "SYS1", "GGA3", "AP3S1", "SEC16A", "GGA1", "EXOC4", "COMMD1", "GGA2", "SCFD1", "VAMP3", "ARFGEF2", "CNST", "SCAMP3", "CSK", "CCDC91", "CCDC93", "RABEP1", "KLHL20", "BBS2", "VTI1A", "MYO1B", "LLGL1", "GOLGA4", "PREPL", "RAB34")
GOBP_VACUOLAR_LOCALIZATION	0.502498	0.836875	0.0454059	0.65315	0.994803	49	c("RAB3A", "MAP6", "ARL8B", "BLOC1S2", "NDEL1", "PDPK1", "FLCN", "PIP4P1", "BTK", "SNX4", "BLOC1S1", "BORCS5", "ADORA2B", "SNAPIN", "RABGEF1", "VAMP3", "SNX6", "STXBP1", "VPS33A", "FAM98A", "PLEKHM1", "GAB2", "RAB34", "CHGA", "VAMP7", "CPLX2", "TFEB")
GOBP_NEGATIVE_REGULATION_OF_LYMPHOCYTE_DIFFERENTIATION	0.487512	0.82726	0.0467883	0.664703	0.994923	31	c("HMGB1", "CBFB", "ID2", "PTPN2", "ZC3H8", "SOCS5", "ZBTB7B")
GOBP_LIPID_LOCALIZATION	0.61039	0.894468	0.0364549	0.630851	0.99497	288	c("CLU", "PSAP", "APOE", "VPS52", "VAPA", "PRELID1", "BSCL2", "PITPNA", "VPS4A", "C2CD2L", "SLC25A11", "HDLBP", "OSBPL2", "ARL8B", "SREBF2", "CRY2", "VAPB", "ABCG1", "STX12", "GPS2", "TEX2", "GDF9", "HEXA", "BLTP1", "NPC1", "PITPNM2", "ATP9A", "STOML2", "TMEM30A", "SLC10A3", "NAXE", "VPS53", "ATP11A", "CHKA", "FITM2", "RBP7", "OSBP", "ABCD3", "EPRS1", "VPS51", "SCARB1", "STARD10", "GRAMD1B", "SLC…
SQLE, "CDS1", "PNPLA2", "EHD1", "PTPN2", "SLC27A1", "RXRA", "ABCB4", "SLCO3A1", "PLSCR4", "LPCAT3", "LIPA", "ITGAV", "VPS4B", "SLC2A1", "PLSCR3", "DISP3", "AGT", "PTCH1", "POMC", "NFKB1", "PRELID3A", "SAR1B", "PIP4K2A", "RELCH", "SLC10A4", "DGAT2", "TMEM41B", "APOO", "PISD", "LRP10", "LDAH", "VPS13D", "CPT2", "SLC66A2")
GOBP_POSITIVE_REGULATION_OF_ENDOTHELIAL_CELL_MIGRATION	0.523477	0.84526	0.0435378	0.646805	0.994985	66	c("ATP5F1A", "HMGB1", "GPI", "RAC1", "EMC10", "PDPK1", "AAMP", "PLCG1", "HIF1A", "LGMN", "SCARB1", "MAP3K3", "P2RX4", "PLPP3", "FGF1", "NFE2L2", "SASH1", "SEMA5A", "HSPB1", "BCAR1", "RIN2", "ITGB1BP1", "AKT3", "AGT")
GOBP_RESPONSE_TO_ALCOHOL	0.563437	0.872355	0.0401661	0.636079	0.994996	146	c("ATP5F1A", "HNRNPD", "EIF4G1", "SOD1", "CTNNB1", "GABBR1", "GNB1", "MAP4K1", "LARP1", "PPP1R9B", "PSMD14", "FYN", "CTNNA1", "HDAC2", "DMAP1", "ADCY2", "SDF4", "BCL2L1", "GNAI1", "ADAM15", "G6PD", "DNMT3A", "STK39", "GRAMD1B", "AIFM1", "GRAMD1A", "NEFL", "RGS19", "MDM2", "IGFBP7", "SLC23A2", "BIRC2", "CDO1", "JUP", "LIPA", "CDK4", "GLB1", "KCNC2", "PTCH1")
GOBP_REGULATED_EXOCYTOSIS	0.549451	0.862599	0.041321	0.637978	0.99504	127	c("RAB3A", "SEPTIN5", "DNAJC5", "TMED10", "ARL8B", "DTNBP1", "PPP3CB", "PPFIA2", "RAB5A", "PDPK1", "RAP1A", "AP1G1", "TPRG1L", "RAB3GAP1", "FMR1", "SDF4", "BTK", "SNX4", "SYT3", "ADORA2B", "SNAPIN", "RAB15", "RABGEF1", "VAMP3", "RAB11FIP5", "SNAP47", "CDK5", "SNX6", "SNPH", "SNAP29", "RAP1B", "STXBP1", "RAP1BL", "STXBP3", "SV2B", "PFN2", "CDK5R2", "GRIK5", "HYAL3", "PSEN1", "SYT1", "CTBP2", "GAB2…
VPS18, "STX2")
GOBP_SIGNAL_RELEASE	0.597403	0.891735	0.0374584	0.63106	0.995074	283	c("RAB3A", "CPE", "SEPTIN5", "PFKM", "PRKAR1A", "PRKACA", "UBE2Q1", "GABBR1", "CDK16", "PPP3CA", "SELENOT", "DNAJC5", "RAB1A", "C2CD2L", "MPC2", "DTNBP1", "PPP3CB", "PPFIA2", "RAB5A", "RBM4", "RAP1A", "CRY2", "TARDBP", "GDF9", "PPT1", "TPRG1L", "RAB3GAP1", "MIDN", "FMR1", "GNA11", "KPNA4", "PFKL", "BTK", "KCNA5", "GNAZ", "LRRC8A", "SNX4", "HIF1A", "SYT3", "OSBP", "SYBU", "SNAPIN", "PORCN", "SLC16…
SNPH, "SNAP29", "SLC44A4", "RAP1B", "STXBP1", "RAP1BL", "STXBP3", "SV2B", "PFN2", "ENY2", "HADH", "GRIK5", "PSEN1", "PFKFB2", "SYT1", "LIN7C", "CTBP2", "JAGN1", "VSNL1", "AGT", "POMC", "SNCA", "PREPL", "MCU", "PRRT2", "LIN7B", "SYP", "CYB5R4", "CHGA", "PDE8B", "STX1B", "VAMP7", "CPLX2", "SYT4", "PLCB1", "BLOC1S6")
GOBP_REGULATION_OF_CELL_SHAPE	0.52048	0.842449	0.0438002	0.644153	0.995115	78	c("SEPTIN7", "RAC1", "EPB41L3", "WDPCP", "WDR1", "MYL12B", "FYN", "CFDP1", "CRK", "DIAPH1", "PTK2", "NF2", "GNA12", "CYFIP1", "CDC42EP4", "RHOQ", "SH3KBP1", "MARK2", "DAPK3", "EZR", "PLXNA2", "PLXNB1", "MSN", "PRPF40A", "ARAP1", "WASF3", "MKLN1", "PARVA")
GOBP_PEPTIDE_TRANSPORT	0.558442	0.870022	0.0405756	0.636108	0.995246	147	c("RAB3A", "CPE", "PFKM", "PRKAR1A", "PRKACA", "UBE2Q1", "GABBR1", "CDK16", "PPP3CA", "SELENOT", "RAB1A", "C2CD2L", "MPC2", "PPP3CB", "RBM4", "TARDBP", "MIDN", "GNA11", "PFKL", "KCNA5", "GNAZ", "LRRC8A", "HIF1A", "OSBP", "SYBU", "ABCB8", "SLC16A1", "RAB11FIP5", "STXBP4", "SLC15A4", "STXBP3", "ENY2", "HADH")
GOBP_REGULATION_OF_BODY_FLUID_LEVELS	0.588412	0.887162	0.0381629	0.632745	0.995343	223	c("GNAS", "APOE", "GPI", "PPIA", "PRKACA", "NME1", "COPA", "DDR1", "PPP3CA", "DGKZ", "ILK", "DTNBP1", "XBP1", "MLLT6", "NCOA1", "USF1", "ANXA5", "METAP1", "GNA12", "HIF1A", "FUNDC2", "INPP5K", "STK39", "ZNF385A", "NEURL1", "VAMP3", "LMAN1", "TRAF3IP2", "LNPK", "EMILIN1", "AK3", "FLNA", "PTPN6", "VCL", "STAT5B", "EXT2", "IL6ST", "STXBP1", "NFE2L2", "WFS1", "STXBP3", "CORO2B", "GGCX", "HSPB1", "CDO…
GOBP_CARBOHYDRATE_HOMEOSTASIS	0.54046	0.8593	0.0420772	0.636693	0.99535	141	c("GPI", "PFKM", "PRKACA", "CDK16", "TSC22D4", "PPP3CA", "NUCKS1", "SELENOT", "C2CD2L", "RRAGA", "MPC2", "STK11", "PPP3CB", "RBM4", "CRY2", "XBP1", "KAT5", "USF1", "LRRC8A", "FOXK2", "PDK2", "HIF1A", "OSBP", "ASPSCR1", "INPP5K", "SYBU", "APPL2", "SLC16A1", "STAT3", "RAB11FIP5", "NCOA5", "STXBP4", "LRRC8D", "WFS1", "STXBP3", "SIN3A", "PTPN2", "PIK3R2", "ENY2", "JAGN1", "MBD5", "PLSCR3", "VSNL1", "…
GOBP_STEM_CELL_PROLIFERATION	0.519481	0.841439	0.043888	0.647076	0.995402	66	c("HNRNPU", "CTNNB1", "PBX1", "KAT7", "SART3", "ARIH2", "NF2", "NFIB", "YTHDF2", "ERCC2", "XRCC5", "CITED1", "KDF1", "ZFP36L1", "PTCH1", "ETV6")
GOBP_CELLULAR_EXTRAVASATION	0.492507	0.82972	0.0463228	0.659425	0.995498	38	c("THY1", "SIRPA", "CRK", "CRKL", "ITGB1", "ITGB7", "CHST2", "ST3GAL4", "CD47", "EXT1", "PLCB1")
GOBP_DNA_CONFORMATION_CHANGE	0.501499	0.836875	0.0454968	0.65275	0.995686	51	c("HMGB1", "HNRNPA2B1", "SUB1", "DDX1", "DHX30", "CHTF8", "PURA", "DHX36", "TOP2B", "HMGA1", "RFC5", "ASCC1", "FANCM", "XRCC6", "ERCC2", "SETX", "SUPV3L1", "G3BP1", "GTF2H2", "XRCC5", "TOP3B", "RAD50", "MCM4")
GOBP_SOMATIC_DIVERSIFICATION_OF_IMMUNE_RECEPTORS	0.492507	0.82972	0.0463228	0.65722	0.995702	42	c("HMGB1", "NDFIP1", "ADAR", "SUPT6H", "PMS2", "KMT5B", "ERCC1", "TCF3", "DCAF1", "MCM3AP", "MSH6", "RNF8", "LIG3", "SLC15A4", "THOC1", "MSH2", "LIG1", "KMT5C", "NSD2")
GOBP_PEPTIDYL_LYSINE_MODIFICATION	0.537463	0.856963	0.0423318	0.638198	0.995704	129	c("MORF4L1", "SUMO2", "MORF4L2", "SET", "CTNNB1", "MSL1", "TAF9", "BAG6", "SF3B1", "OGT", "KAT7", "HMG20A", "BAZ1B", "FLCN", "ZMIZ2", "HDAC2", "BRD8", "SAE1", "CSKMT", "SIRT2", "DMAP1", "KAT5", "MSL3", "MECP2", "BLOC1S1", "CBX4", "NELFA", "KANSL1", "RANGAP1", "SMYD2", "WDR5", "KMT5A", "NSMCE3", "SETD2", "NSMCE4A", "SIRT7", "MDM2", "SENP6", "MRGBP", "YEATS2", "KAT2A", "TRIM27", "FAM86B2", "TAF5L",…
GOBP_CELLULAR_RESPONSE_TO_OSMOTIC_STRESS	0.480519	0.821604	0.0474483	0.665274	0.995778	31	c("CAB39", "MICU1", "ARHGEF2", "RELB", "MTOR", "STK39", "PKD2", "XRCC6", "LRRC8D", "XRCC5", "SLC2A1", "ZFP36L1", "NLK")
GOBP_CELL_CYCLE_G2_M_PHASE_TRANSITION	0.518482	0.841034	0.0439759	0.643146	0.995831	87	c("CALM2", "CALM3", "PPME1", "VPS4A", "RAD21", "FHL1", "MACROH2A1", "PBX1", "AKAP8L", "KHDRBS1", "MECP2", "FOXO4", "USP47", "NABP2", "RRM1", "TRIM39", "FZR1", "UBE2A", "RCC2", "SMARCD3", "CCNQ", "SIN3A", "TPD52L1", "TAF2", "PINX1", "VPS4B", "RAD50", "PABIR1", "CDK4", "MIIP", "CCNG1", "TOPBP1", "BRCC3", "RINT1", "CHFR", "PLCB1", "CDK14", "RNASEH2B")
GOBP_REGULATION_OF_SECRETION	0.613387	0.897103	0.0362255	0.630375	0.995834	360	c("RAB3A", "APOE", "NSF", "SEPTIN5", "PPIA", "PFKM", "PRKAR1A", "PRKACA", "GABBR1", "SEPTIN2", "CDK16", "APBB1", "VPS4A", "PPP3CA", "SELENOT", "MYO18A", "C2CD2L", "ACHE", "TMED10", "MPC2", "CD200", "DTNBP1", "PPP3CB", "PPFIA2", "RAB5A", "RAP1GDS1", "PDPK1", "RAP1A", "CRY2", "AP1G1", "XBP1", "ABCG1", "TARDBP", "GDF9", "HGS", "RAB3GAP1", "MIDN", "FMR1", "ATP9A", "DNM1L", "GNA11", "PFKL", "SLC6A1", …
OSBP, "SERGEF", "SYBU", "SNAPIN", "RALA", "STK39", "RAB21", "RAB15", "SLC16A1", "RABGEF1", "TMEM132A", "PTPN23", "PDCD6IP", "VAMP3", "RAB11FIP5", "CDK5", "STXBP4", "P2RX4", "SNX6", "RAB2B", "RAP1B", "STXBP1", "RAP1BL", "STXBP3", "SV2B", "PFN2", "CDK5R2", "RHBDF1", "SDCBP", "ENY2", "HADH", "HYAL3", "PFKFB2", "VPS4B", "SYT1", "GAB2", "JAGN1", "LLGL1", "FRMD4A", "VSNL1", "AGT", "POMC", "SNCA", "PREP…
GOBP_EMBRYO_DEVELOPMENT_ENDING_IN_BIRTH_OR_EGG_HATCHING	0.588412	0.887162	0.0381629	0.630177	0.995859	385	c("RPS7", "FKBP8", "GPI", "MATR3", "LIAS", "RNF220", "RTN4", "WDPCP", "PRKACA", "CTNNB1", "SPINT2", "EPN1", "ATP6AP2", "RPL13", "HM13", "MFN2", "PPP1CC", "ZFAND5", "TMED2", "GRB2", "PBX1", "DAD1", "C1orf43", "NDEL1", "MBD3", "CMIP", "PFN1", "MAPK1", "PRMT1", "CNOT2", "ZNF358", "TERF2", "SSBP3", "ALKBH1", "PKD1", "FLCN", "MARCKS", "CUL4A", "RTCB", "NCOA1", "HS6ST1", "KIDINS220", "BRD2", "TSC1", "T…
PHGDH, "LMO4", "OPA1", "ABI1", "XAB2", "GNA12", "ATP11A", "COPS2", "SKI", "PEF1", "HIF1A", "CNOT3", "PSPH", "AMBRA1", "SLC39A1", "INPP5K", "RRN3", "RALA", "FXN", "WDTC1", "NSRP1", "SP3", "AKAP3", "TAPT1", "EMG1", "PKD2", "EGLN1", "CDK20", "SPECC1", "LUZP1", "EIF2S2", "SETD2", "ITGB1", "SEC24B", "ERCC2", "FUZ", "FBXW8", "PLXNA2", "NCAPG2", "SIN3A", "UBR3", "CUL3", "STMN3", "KDM2B", "MSH2", "POGLUT…
MED1, "UBE2B", "OTUD7B", "EXT1", "RRP7A", "SLC35E2B", "ZFP36L1", "PTCH1", "TTLL1", "NIPBL", "ACTL6A", "STK4", "RCN1", "BMPR1A")
GOBP_VESICLE_CYTOSKELETAL_TRAFFICKING	0.509491	0.839596	0.0447749	0.655494	0.995884	46	c("PAFAH1B1", "AP3D1", "RAB1A", "ACTN4", "BLOC1S2", "DTNBP1", "NDEL1", "STK11", "PPFIA2", "KIF1C", "MECP2", "AP3M1", "BLOC1S1", "AP3S1", "MYO6", "BORCS5", "BICDL1", "SYBU", "SNAPIN", "F8A3", "TRAK2", "DYNC1I1", "TRAK1", "WASL", "MYO1B")
GOBP_NEGATIVE_REGULATION_OF_PROTEIN_CONTAINING_COMPLEX_ASSEMBLY	0.509491	0.839596	0.0447749	0.643863	0.996001	84	c("CLU", "STMN1", "SPTBN1", "HMGB1", "SPTAN1", "HSPA5", "THRA", "RPL13A", "CDC42", "CLIP3", "CAPZB", "CAPZA2", "FKBP4", "CSNK1A1", "VDAC2", "PFN1", "CYRIB", "MTPN", "TRAF3IP1", "SIRT2", "GSK3B", "SORL1", "HIP1R", "ARHGEF7", "LMO4", "PEX5", "HSF1", "EML2", "CRYAB", "MAPRE1", "KANK1", "TFIP11", "ZNF827", "DNAJC15", "DYRK1A", "SPTBN2", "STXBP1", "PFN2", "BIRC2", "ANKRD27", "SRC", "STMN2", "SPTB", "A…
GOBP_SULFUR_COMPOUND_METABOLIC_PROCESS	0.568432	0.874061	0.0397596	0.633555	0.996063	208	c("GSTP1", "LIAS", "TECR", "PDHA1", "CTNNB1", "ACLY", "SUCLA2", "AHCYL1", "DLD", "HSPA9", "MPC2", "ACOT7", "NFS1", "OGDH", "PDHB", "DLST", "TM9SF2", "HEXA", "THTPA", "PPT1", "ST3GAL3", "HS6ST1", "ACOT2", "AKR1A1", "BPNT1", "MAT2B", "HSD17B12", "SMS", "PDK2", "PHGDH", "MICAL2", "BOLA1", "FITM2", "CIAO1", "FXN", "ISCA2", "MMS19", "AHCY", "ACOT1", "SLC5A6", "B3GNT4", "ACSL1", "FAR1", "STAT5B", "EXT2…
NUBP1, "CBS", "MCCC1", "EXT1", "METTL16", "GLB1", "SNCA", "ELOVL4", "GNMT", "B4GALT4", "MTHFD1", "OXSM", "DGAT2", "GCLC", "GLCE", "PXYLP1", "ACSL6", "ST3GAL2")
GOBP_POSITIVE_REGULATION_OF_STEM_CELL_POPULATION_MAINTENANCE	0.483516	0.822344	0.0471642	0.662554	0.996117	34	c("SMARCA2", "RBBP4", "OGT", "BRD9", "HDAC2", "RBBP7", "HDAC1", "BCL7B", "DPF2", "SMARCC1", "SMARCD1", "SMARCE1", "SUDS3", "ZNF322", "SAP130", "SIN3A", "BICRAL", "KDM2B", "BCL7C", "SS18", "ACTL6A", "LBH", "ACTL6B")
GOBP_VESICLE_MEDIATED_TRANSPORT_TO_THE_PLASMA_MEMBRANE	0.525475	0.845656	0.0433637	0.640942	0.996359	109	c("SPTBN1", "NSF", "ATP6AP1", "VPS52", "ARL3", "RAB11FIP4", "GOLGA7", "GRIPAP1", "ARHGAP44", "OPTN", "STX12", "ATP2C1", "BLTP1", "SNX3", "HGS", "EPS15", "ATP9A", "STX16", "SORL1", "ARF6", "RAB35", "SYS1", "SNX27", "GGA3", "VPS39", "SNX4", "VPS53", "SEC16A", "GGA1", "EXOC4", "SNX12", "COMMD1", "GGA2", "VPS51", "PTPN23", "VAMP3", "ARFGEF2", "CNST", "MICALL1", "WASHC1", "STX6", "CSK", "EHD1", "ZDHHC…
STX1B, "ANKRD50", "EXOC2")
GOBP_CELLULAR_PROCESS_INVOLVED_IN_REPRODUCTION_IN_MULTICELLULAR_ORGANISM	0.55045	0.863563	0.0412376	0.634215	0.996411	200	c("UBB", "PPP2R1A", "PAFAH1B1", "TSSK6", "PRKACA", "VDAC3", "CTNNB1", "DDB1", "RAN", "SMARCA2", "PITHD1", "STAU2", "DLD", "SPIRE1", "WDR77", "DNAH1", "GDF9", "KLC3", "SIRT2", "STAU1", "MAST2", "BCL2L1", "NDN", "KAT5", "SBF1", "ERCC1", "METTL3", "MTOR", "DCAF13", "NCAPH2", "STRBP", "DNMT3A", "CTCF", "TCP11", "SLC9A8", "NEURL1", "YTHDF2", "WASHC5", "RNF8", "CEP57", "BRME1", "FOXJ3", "EIF2S2", "ITGB…
ORC4, "TTLL1")
GOBP_REGULATION_OF_CELL_MORPHOGENESIS	0.516484	0.840628	0.0441523	0.637363	0.996439	142	c("SEPTIN7", "RAC1", "EPB41L3", "PAFAH1B1", "WDPCP", "CAPZB", "WDR1", "MYL12B", "STAU2", "CUL7", "CUX1", "FYN", "CFDP1", "TBC1D24", "PARP6", "MECP2", "CRK", "DIAPH1", "NEDD4L", "PTK2", "DVL3", "ARHGEF7", "SS18L1", "NF2", "GNA12", "FITM2", "SYT3", "CYFIP1", "STRIP1", "DHX36", "CDC42EP4", "CAMSAP1", "RAB21", "RHOQ", "KANK1", "SH3KBP1", "RELN", "MARK2", "DAPK3", "EZR", "ZRANB1", "FBXW8", "PLXNA2", "…
ARAP1, "WASF3", "MKLN1", "CPNE6")
GOBP_NEGATIVE_REGULATION_OF_CANONICAL_WNT_SIGNALING_PATHWAY	0.51049	0.839596	0.0446854	0.643877	0.996477	85	c("APOE", "OTUD5", "RBX1", "CTNNB1", "PFDN5", "SDHAF2", "CSNK1A1", "GSK3A", "AMFR", "STK11", "TLE1", "GSK3B", "DAB2IP", "APC", "CTNND1", "HDAC1", "UBAC2", "FUZ", "G3BP1", "DKK3", "KREMEN1", "LMBR1L", "STK4", "DACT3")
GOBP_PROTEIN_AUTOUBIQUITINATION	0.492507	0.82972	0.0463228	0.65731	0.996489	43	c("RNF220", "RBX1", "RNF11", "MTA1", "STUB1", "AMFR", "RNF4", "MARCHF7", "RNF146", "RNF13", "UBE2D3", "TRIM68", "MARCHF5", "RNF8", "SASH1", "MDM2", "CUL3", "ITCH", "UBE3A", "RNF208", "WWP2", "NFX1", "UBE2B", "KLHL24")
GOBP_POSITIVE_REGULATION_OF_MEMBRANE_PERMEABILITY	0.47952	0.821147	0.0475434	0.670905	0.996563	27	c("SLC25A5", "VDAC2", "BLOC1S2", "GSK3A", "GSK3B", "HIP1R", "ATF2", "RHOT1", "PPIF", "RTL10", "GCLC", "ACAA2")
GOBP_PROGRAMMED_NECROTIC_CELL_DEATH	0.492507	0.82972	0.0463228	0.661081	0.996571	37	c("OGT", "IRF3", "DNM1L", "ARHGEF2", "PGAM5", "AIFM1", "ASAH1", "ITCH", "BIRC2", "PPIF", "SPATA2", "MAP3K5", "PYGL")
GOBP_GLYCEROPHOSPHOLIPID_METABOLIC_PROCESS	0.546454	0.862599	0.0415718	0.635286	0.996588	183	c("PAFAH1B1", "PIP4K2C", "PRDX6", "INPP4A", "BECN1", "SERINC1", "DGKZ", "AGPAT3", "PGS1", "AGPAT1", "GNPAT", "PHB2", "PNPLA6", "PGP", "PIP4P1", "PITPNM2", "PTDSS1", "ABHD12", "IP6K2", "SLC44A2", "MECP2", "BPNT1", "SACM1L", "PLCG1", "HADHA", "GDPD3", "PLAAT3", "CHKA", "INPP5A", "INPP5K", "PI4K2A", "ABHD6", "SCARB1", "CHKB", "MTMR1", "LPCAT4", "AGPAT5", "PIK3C3", "MTMR3", "IMPA1", "INPP5E", "SLC44A…
VAC14, "LPCAT3", "MTMR14", "EFR3B", "DGKD", "SOCS5", "PLSCR3", "UVRAG", "TAMM41", "PIP4P2", "PIGQ", "PIK3R1", "PIP4K2A", "PIGG", "ACP6", "GPCPD1", "PIGV", "PLCB1", "PISD", "FIG4", "PIK3CB", "MTMR2", "PLCB3")
GOBP_RESPONSE_TO_CORTICOSTEROID	0.504496	0.838755	0.0452247	0.643283	0.996593	89	c("ATP5F1A", "HNRNPU", "GOT1", "RAN", "GSK3A", "EIF4E", "STK39", "PCNA", "ASS1", "AIFM1", "NEFL", "IGFBP7", "CDO1", "SRC", "ZFP36L2", "DDIT4", "FAM107A", "GLB1", "ZFP36L1", "SMYD3")
GOBP_FERTILIZATION	0.512488	0.839806	0.0445071	0.646593	0.996632	71	c("RAB3A", "UBE2Q1", "SNU13", "CCT3", "NELL2", "CCT4", "PITHD1", "VDAC2", "TCP1", "CCT2", "IGSF8", "CCT5", "BCL2L1", "CCT7", "WDR48", "AKAP3", "CRKL", "TUBGCP3", "STXBP1", "UBE3A", "HYAL3", "GNPDA1")
GOBP_ACTIN_NUCLEATION	0.485514	0.825117	0.0469759	0.660182	0.99664	38	c("ARF1", "ARPC2", "ACTR2", "ARPC3", "ARFIP2", "NCKAP1", "ARPC1A", "SPIRE1", "ACTR3", "ARPC4", "RNH1", "WASHC2A", "HIP1R", "ARPC5L", "CYFIP1", "ARPC5", "WASHC5", "WASHC1", "ABI2", "FCHSD2", "TRIM27")
GOBP_REGULATION_OF_REGULATED_SECRETORY_PATHWAY	0.5005	0.83665	0.0455878	0.644859	0.996659	80	c("RAB3A", "SEPTIN5", "DTNBP1", "PPFIA2", "RAB5A", "PDPK1", "RAP1A", "AP1G1", "RAB3GAP1", "FMR1", "SNX4", "SYT3", "ADORA2B", "SNAPIN", "RAB15", "RABGEF1", "CDK5", "RAP1B", "STXBP1", "RAP1BL", "STXBP3", "SV2B", "PFN2", "CDK5R2", "HYAL3", "SYT1", "GAB2", "PREPL", "SYP", "VAMP7", "SYT4", "ADRA2A", "SYT11", "VPS18")
GOBP_NEGATIVE_REGULATION_OF_ORGANELLE_ORGANIZATION	0.549451	0.862599	0.041321	0.633683	0.996766	221	c("CLU", "STMN1", "SPTBN1", "SPTAN1", "HNRNPA1", "HNRNPU", "CLIP3", "CAPZB", "SLC25A5", "XRCC3", "MAP1B", "HNRNPC", "GHITM", "PRELID1", "TOM1L2", "IK", "CAPZA2", "FKBP4", "BECN1", "SUB1", "BUB3", "PARL", "RAD21", "BCL2L2", "PFN1", "CYRIB", "TERF2", "BAZ1B", "ZNF207", "MTPN", "FLCN", "KLHL22", "USP10", "EXOSC10", "GDI2", "BCL2L1", "HIP1R", "SMG6", "ARHGEF2", "APC", "ARHGEF7", "ERCC1", "MTOR", "OPA…
CDK10, "TOM1L1", "DYRK1A", "PHF23", "SPTBN2", "SEC22B", "MAD1L1", "TCHP", "PFN2", "CORO2B", "PPIF", "PINX1", "HDGFL3", "ANKRD27", "KAT2A", "SRC", "STMN2", "RAD50", "SPTB", "RAD1", "NUBP1", "MID1IP1", "ARFGEF1", "ARAP1", "TMOD4", "VAT1", "SNCA", "PIK3R1", "TWF1", "TMEM39A", "PRRT2", "WASF2", "MTBP", "TMOD2", "CTNNA2", "DYNC1LI1", "GCLC", "LMNA", "ACAA2", "PAK2", "DMTN", "APC2")
GOBP_GOLGI_TO_PLASMA_MEMBRANE_TRANSPORT	0.481518	0.82206	0.0473534	0.658602	0.996771	41	c("SPTBN1", "NSF", "ARL3", "GOLGA7", "OPTN", "ATP2C1", "SYS1", "GGA3", "SEC16A", "GGA1", "EXOC4", "COMMD1", "GGA2", "VAMP3", "ARFGEF2", "CNST", "CSK", "CCDC93", "RABEP1", "BBS2", "LLGL1", "GOLGA4", "PREPL", "RAB34")
GOBP_POSITIVE_REGULATION_OF_LEUKOCYTE_CELL_CELL_ADHESION	0.524476	0.84526	0.0434507	0.637972	0.996782	138	c("HMGB1", "THY1", "CD81", "RHOA", "SMARCA2", "SMARCC2", "SELENOK", "AP3D1", "PPP3CA", "SMARCD2", "SIRPA", "PDPK1", "CYRIB", "FYN", "XBP1", "KAT5", "MTOR", "CBFB", "YES1", "AMBRA1", "BRD7", "SMARCC1", "DNAJA3", "SMARCD1", "SART1", "TYK2", "SMARCE1", "SMARCD3", "HLA-A", "SOX12", "PTPN6", "STAT5B", "CSK", "NCK2", "IL6ST", "CHST2", "SRC", "ST3GAL4", "CD47", "SOCS5")
GOBP_PROTEIN_LOCALIZATION_TO_EXTRACELLULAR_REGION	0.549451	0.862599	0.041321	0.634022	0.996829	210	c("RAB3A", "APOE", "PPIA", "CANX", "PFKM", "PAFAH1B1", "PRKAR1A", "PRKACA", "UBE2Q1", "AP1S1", "CDK16", "APBB1", "PPP3CA", "SELENOT", "MYO18A", "C2CD2L", "TMED2", "ACHE", "TMED10", "MPC2", "CD200", "PPP3CB", "RAP1GDS1", "RBM4", "AP1G1", "ABCG1", "TARDBP", "MIDN", "DNM1L", "GNA11", "PFKL", "ARF6", "KCNA5", "GNAZ", "LRRC8A", "TANGO2", "HIF1A", "M6PR", "ATP13A2", "OSBP", "SERGEF", "SYBU", "PORCN", "…
RHBDF1, "ENY2", "CTAGE1", "HADH", "TANGO6", "TVP23C", "PFKFB2", "SVBP", "JAGN1", "LLGL1", "FRMD4A", "VSNL1", "MCU", "CYB5R4", "CHGA", "PDE8B", "NBL1", "SYT4", "PLCB1", "BLOC1S6")
GOBP_POSITIVE_REGULATION_OF_LOCOMOTION	0.564436	0.872698	0.0400846	0.631401	0.996844	323	c("ATP5F1A", "HMGB1", "GPI", "THY1", "HSPA5", "RHOA", "RAC1", "RTN4", "CDC42", "MAPRE2", "SPOCK2", "MAPK3", "SELENOK", "PPP3CA", "EMC10", "ACTN4", "C1QBP", "PFN1", "MAPK1", "PDPK1", "AKIRIN1", "CAMK1D", "XBP1", "ELP5", "AAMP", "TBC1D24", "CCDC25", "DNM1L", "DDRGK1", "DAB2IP", "ELP3", "ARF6", "CRK", "SHTN1", "FOXO4", "NSMF", "ARHGEF2", "APC", "PTK2", "PLCG1", "ARHGEF7", "MTOR", "HIF1A", "FAM89B", …
MIEN1, "SCG2", "CFAP20", "CRKL", "P2RX4", "DAPK3", "WASHC1", "PLPP3", "ITGB1", "FGF1", "FLNA", "NFE2L2", "GLIPR2", "SASH1", "MDM2", "PLP1", "CAVIN1", "SDCBP", "SEMA6A", "SEMA5A", "HSPB1", "GAB1", "BCAR1", "ITGA3", "SRC", "ITGAV", "RIN2", "BAG4", "CD47", "SEMA4G", "LAMB1", "FAM107A", "ITGB1BP1", "AKT3", "AGT", "PIK3R1", "NIPBL", "STK4", "MCU")
GOBP_ANDROGEN_RECEPTOR_SIGNALING_PATHWAY	0.478521	0.821147	0.0476387	0.671153	0.99693	27	c("DDX5", "DNAJA1", "RHOA", "FKBP4", "MAPK1", "RNF6", "RWDD1", "HDAC1", "TRIM68", "PLPP1", "ZBTB7A", "UBE3A", "PRMT2", "DAXX", "PIAS2")
GOBP_HEAD_DEVELOPMENT	0.577423	0.880648	0.0390355	0.630172	0.996953	468	c("UBB", "CALM2", "CALM3", "YWHAE", "CKB", "YWHAH", "RTN3", "YWHAQ", "HSPA5", "HNRNPD", "RHOA", "PAFAH1B1", "PTPRS", "RTN4", "CDC42", "CTNNB1", "NARS1", "ATP6AP2", "RAN", "MAPK3", "HPRT1", "ZFAND5", "BAG6", "CA10", "PBX1", "RBBP4", "PPP1R9B", "ANP32B", "OGDH", "NDEL1", "PSMG1", "RERE", "MAPK1", "FYN", "SSBP3", "C12orf57", "GNPAT", "MTPN", "PCM1", "TUBGCP2", "ID4", "PPT1", "CSNK2A2", "SIRT2", "RAB…
BTBD3, "ATF2", "RBBP7", "CIC", "DNAJB1", "AKIRIN2", "METTL3", "PHGDH", "B4GALT2", "ANAPC7", "ID2", "FEZ1", "NF2", "RRM1", "PEX5", "HDAC1", "SKI", "HIF1A", "KDM4B", "G6PD", "SEC16A", "TACC2", "UGP2", "ATP1B2", "AMIGO1", "FANCD2", "ATIC", "LIMK2", "MAP2K2", "VPS51", "TOP2B", "NFIB", "NUMB", "LARGE1", "CCDC85C", "RAB18", "MEIS3", "CNP", "PADI2", "SEMA7A", "WDR37", "RELN", "MACO1", "CDK5", "SUDS3", "…
IL11RA, "TRAPPC9", "PLP1", "STXBP3", "SIN3A", "DIXDC1", "SHROOM2", "ATRN", "CDK5R2", "KDM2B", "METTL14", "KCNC1", "SEMA5A", "UBE3A", "APLP1", "TBC1D23", "PSEN1", "KAT2A", "SRC", "BBS2", "DDIT4", "MACROH2A2", "NDUFS3", "CITED1", "FAIM2", "RAD1", "ZNF148", "SLC2A1", "LAMB1", "ATG16L1", "CBS", "MED1", "EXT1", "AKT3", "MATCAP1", "PHF8", "KCNC2", "PTCH1", "SEZ6", "TTLL1", "NIPBL")
GOBP_MEMBRANE_BIOGENESIS	0.481518	0.82206	0.0473534	0.658772	0.997027	41	c("SPTBN1", "TLCD1", "CLIP3", "CHMP4B", "VPS4A", "SERINC1", "PACSIN2", "SIRT2", "CHMP2B", "BROX", "CHMP1B", "VPS4B", "NLGN3", "CHMP1A")
GOBP_CELL_CELL_JUNCTION_ASSEMBLY	0.48951	0.828147	0.0466015	0.64502	0.997078	81	c("RHOA", "EPB41L3", "PRKACA", "CTNNB1", "WDR1", "CTNNA1", "GNPAT", "FLCN", "APC", "SLC39A9", "ARL2", "CLDN15", "CTNND1", "ESAM", "PDCD6IP", "UGT8", "VCL", "FSCN1", "JUP", "ANK2", "AGT")
GOBP_NEGATIVE_REGULATION_OF_INTRACELLULAR_PROTEIN_TRANSPORT	0.476523	0.819766	0.04783	0.671291	0.997136	27	c("GDI1", "CHP1", "ERLEC1", "RANGAP1", "INPP5K", "LMAN1", "CDK5", "UBAC2", "INSIG1", "BAG4", "ITGB1BP1")
GOBP_MONOCARBOXYLIC_ACID_BIOSYNTHETIC_PROCESS	0.514486	0.840626	0.0443293	0.639013	0.997139	130	c("GSTP1", "GSTM4", "LIAS", "TECR", "FADS2", "ACLY", "HACD3", "OSBPL2", "DEGS1", "ACOT7", "PTGES3", "XBP1", "SCD5", "SIRT2", "PRKAG1", "FADS1", "HSD17B12", "SCAP", "PTGES2", "OSBP", "ABCD3", "WDTC1", "SLC27A5", "EIF6", "PLP1", "INSIG1", "QKI", "MGLL", "ACSS2", "HSD3B7", "MID1IP1", "HOGA1", "ERLIN1", "ELOVL4")
GOBP_NEGATIVE_REGULATION_OF_SECRETION	0.505495	0.838755	0.0451344	0.642541	0.997248	97	c("APOE", "GABBR1", "PPP3CA", "CD200", "RAP1A", "CRY2", "MIDN", "FMR1", "ATP9A", "PFKL", "GNAZ", "SERGEF", "STK39", "RABGEF1", "VAMP3", "RAB11FIP5", "RAP1B", "RAP1BL", "STXBP3", "RHBDF1", "ENY2", "HADH", "VPS4B", "JAGN1", "FRMD4A", "VSNL1", "SNCA", "CHGA", "PDE8B", "SYT4", "ADRA2A", "SYT11")
GOBP_REGULATION_OF_ACTIN_FILAMENT_BASED_PROCESS	0.537463	0.856963	0.0423318	0.634077	0.997263	216	c("STMN1", "SPTBN1", "ARF1", "SPTAN1", "RHOA", "RAC1", "ARPC2", "CDC42", "CAPZB", "WDR1", "ARPC3", "CAPZA2", "ARFIP2", "NCKAP1", "STAU2", "GRB2", "ARHGAP44", "PFN1", "CYRIB", "CAMK2D", "GBA2", "MTPN", "RNH1", "WASHC2A", "TSC1", "SORBS3", "ARF6", "CRK", "PDXP", "HIP1R", "MTOR", "NF2", "ARPC5L", "GPM6B", "PPM1F", "CYFIP1", "INPP5K", "ESAM", "ARPC5", "RALA", "HRAS", "CDC42EP4", "RHOQ", "HAX1", "KANK…
NCK2, "DIXDC1", "PFN2", "FSCN1", "CORO2B", "PIK3R2", "SEMA5A", "PDE4B", "ABI2", "FCHSD2", "JUP", "TRIM27", "BAG4", "SPTB", "CD47", "FAM107A", "ITGB1BP1", "ANK2", "ARFGEF1", "ARAP1", "WASF3", "TMOD4", "PIK3R1", "TWF1", "NCK1", "WASF2", "TMOD2")
GOBP_REGULATION_OF_VASCULATURE_DEVELOPMENT	0.524476	0.84526	0.0434507	0.636442	0.99728	161	c("CTNNB1", "EPN1", "EMC10", "WARS1", "PDPK1", "XBP1", "RNH1", "HGS", "DAB2IP", "MECP2", "ATF2", "FOXO4", "PLCG1", "NAXE", "MTDH", "HIF1A", "ERAP1", "STAT3", "STAT1", "NIBAN2", "EGLN1", "EMILIN1", "ITGB1", "FGF1", "NFE2L2", "SASH1", "SEMA6A", "SEMA5A", "HSPB1", "GAB1", "PTPRM", "JUP", "STAB1", "BTG1", "HIPK2", "GADD45A", "AKT3", "EPN2")
GOBP_HORMONE_TRANSPORT	0.535465	0.856209	0.0425023	0.635758	0.997354	182	c("RAB3A", "CPE", "PFKM", "PRKAR1A", "PRKACA", "UBE2Q1", "GABBR1", "CDK16", "PPP3CA", "SELENOT", "RAB1A", "C2CD2L", "MPC2", "PPP3CB", "RBM4", "CRY2", "TARDBP", "GDF9", "MIDN", "GNA11", "PFKL", "BTK", "KCNA5", "GNAZ", "LRRC8A", "SNX4", "HIF1A", "OSBP", "SYBU", "SLC16A1", "VAMP3", "RAB11FIP5", "STXBP4", "NIBAN2", "SNX6", "SLC7A5", "STXBP3", "ENY2", "HADH", "PFKFB2", "JAGN1", "VSNL1", "AGT", "POMC",…
GOBP_MAINTENANCE_OF_LOCATION	0.53047	0.851863	0.0429311	0.635616	0.997357	186	c("CALM2", "CALM3", "APOE", "THY1", "HSPA5", "HNRNPU", "FKBP1A", "PAFAH1B1", "PRKACA", "GHITM", "HSP90B1", "BSCL2", "G3BP2", "TMED2", "NFKBIB", "PDPK1", "SREBF2", "CRY2", "CAMK2D", "ABCG1", "PKD1", "HEXA", "NPC1", "GSTO1", "SORL1", "DIAPH1", "PLCG1", "ARL2", "TPCN1", "CHERP", "CTNND1", "RANGAP1", "FAF1", "FITM2", "SCARB1", "KDELR2", "TMEM38A", "SPOUT1", "ZFYVE1", "ANXA6", "CDK5", "PKD2", "NFKBIA"…
PLCB4, "PTPRM", "SELENON", "LIPA", "PSEN1", "ITGAV", "KEAP1", "TOPORS", "ANK2", "UVRAG", "NFKB1", "SNCA", "TWF1", "TMEM38B", "NBL1", "DGAT2", "PLCB1", "PISD", "LDAH", "BDH2", "VPS13D", "PLCB3", "HAP1", "IBTK", "PPARD")
GOBP_CARBOHYDRATE_DERIVATIVE_BIOSYNTHETIC_PROCESS	0.542458	0.859433	0.0419082	0.63101	0.997406	414	c("ATP5F1A", "ATP5PD", "SDHA", "ATP5MG", "ITM2B", "ATP6V1A", "TECR", "PDHA1", "CTNNB1", "VCP", "NME1", "ATP5MC3", "TKT", "CLTC", "SDHC", "ACLY", "NDUFS7", "NME7", "CMPK1", "HPRT1", "NDUFA10", "SDHB", "PMM1", "ATP5MC1", "NDUFB4", "GOLGA2", "NDUFV2", "DLD", "NDUFA6", "IMPDH2", "NDUFB6", "DAD1", "OGA", "MPC2", "ACOT7", "PDHB", "OGT", "RPN2", "CHP1", "TNIP1", "NDUFA8", "PRPSAP1", "TM9SF2", "DDOST", "…
STOML2, "C1GALT1", "AMPD2", "PAICS", "NDUFS4", "UCKL1", "HSD17B12", "ADK", "UCK1", "PDK2", "GALNT11", "KRTCAP2", "NDUFB8", "RRM1", "G6PD", "UQCC3", "AK5", "CANT1", "ATIC", "ENO1", "LARGE1", "ALG14", "ADSS2", "ADSL", "GALNT1", "DPY19L3", "NANS", "UGT8", "IMPDH1", "STT3A", "SCCPDH", "B3GNT4", "NDUFA12", "AK3", "ACSL1", "ABCC5", "EXT2", "SLC30A5", "TUSC3", "B3GLCT", "DGUOK", "CHST2", "DOLPP1", "B4GA…
MGAT5B, "B4GALT3", "ALG2", "PMM2", "ALG1", "ARFGEF1", "EXT1", "B3GAT2", "NFKB1", "PIGQ", "GALNT18", "SNCA", "ELOVL4", "B3GNT9", "PIGG", "CTPS2", "SLC25A16", "B4GALT4", "MTHFD1", "POMGNT2", "PYGL", "TMTC2")
GOBP_EMBRYONIC_PLACENTA_DEVELOPMENT	0.483516	0.822344	0.0471642	0.653908	0.997452	51	c("SPINT2", "TMED2", "GRB2", "MAPK1", "PKD1", "NCOA1", "HS6ST1", "HECTD1", "HIF1A", "SP3", "PKD2", "EGLN1", "SETD2", "FBXW8", "PLCD3", "CITED1", "MED1", "ZFP36L1", "STK4")
GOBP_NEGATIVE_REGULATION_OF_CELL_DEVELOPMENT	0.517483	0.840628	0.044064	0.636623	0.997469	160	c("GDI1", "YWHAH", "HMGB1", "THY1", "PTPRS", "RTN4", "CTNNB1", "PPP3CA", "HSPA9", "GPR137", "GSK3A", "CTNNA1", "PCM1", "CERS2", "ID4", "CUL4A", "SIRT2", "GSK3B", "TCTA", "RNF6", "SORL1", "MECP2", "DNAJB11", "CBFB", "ID2", "NF2", "SKI", "DPYSL5", "APPL2", "SPART", "SEMA7A", "CDK5", "PTPN2", "DYNLT1", "ZC3H8", "SEMA6A", "SEMA5A", "PSEN1", "TMEM178A", "SEMA4G", "SOCS5")
GOBP_POSITIVE_REGULATION_OF_BLOOD_VESSEL_ENDOTHELIAL_CELL_MIGRATION	0.473526	0.815861	0.0481184	0.670175	0.997572	28	c("ATP5F1A", "HMGB1", "PDPK1", "PLCG1", "HIF1A", "MAP3K3", "P2RX4", "NFE2L2", "HSPB1", "AKT3")
GOBP_FOREBRAIN_DEVELOPMENT	0.549451	0.862599	0.041321	0.633151	0.997673	257	c("UBB", "YWHAE", "RHOA", "PAFAH1B1", "PTPRS", "RTN4", "CTNNB1", "NARS1", "RAN", "HPRT1", "PPP1R9B", "OGDH", "NDEL1", "FYN", "C12orf57", "PCM1", "ID4", "CSNK2A2", "RAB3GAP1", "GSK3B", "NCOA1", "TSC1", "DAB2IP", "MECP2", "CRK", "BTBD3", "DNAJB1", "AKIRIN2", "METTL3", "ID2", "FEZ1", "NF2", "RRM1", "PEX5", "HDAC1", "SKI", "HIF1A", "TACC2", "ATP1B2", "ATIC", "TOP2B", "NFIB", "NUMB", "LARGE1", "CCDC85…
NEFL, "TRAPPC9", "SIN3A", "DIXDC1", "CDK5R2", "KDM2B", "METTL14", "KCNC1", "SEMA5A", "APLP1", "PSEN1", "KAT2A", "SRC", "BBS2", "SLC2A1", "LAMB1", "ATG16L1")
GOBP_METHYLATION	0.508492	0.839596	0.0448645	0.636438	0.997765	168	c("SNRPB", "RAB6A", "CMTR1", "OGT", "MBD3", "WTAP", "PRMT1", "CSKMT", "SETD5", "NOP2", "BAZ2A", "PCMT1", "ECE2", "GSPT1", "BUD23", "CARM1", "MECP2", "KMT5B", "WDR6", "METTL3", "ETF1", "NELFA", "KANSL1", "COMT", "DNMT3A", "MBD2", "NSD1", "SMYD2", "CTCF", "SNRPD1", "WDR5", "ASMTL", "METTL2B", "SPOUT1", "AS3MT", "METTL9", "EMG1", "KMT5A", "SETD2", "MPHOSPH8", "RNMT", "THUMPD3", "SMYD5", "METTL14", "…
GATAD2A, "NDUFAF7", "SLC25A26", "METTL16", "TRMT9B", "SMYD3", "GNMT", "KMT5C")
GOBP_GLYCEROLIPID_BIOSYNTHETIC_PROCESS	0.514486	0.840626	0.0443293	0.637166	0.997797	155	c("PIP4K2C", "INPP4A", "LPIN2", "CTDNEP1", "BECN1", "DGKZ", "AGPAT3", "PGS1", "AGPAT1", "GNPAT", "PITPNM2", "PTDSS1", "IP6K2", "SLC44A2", "KAT5", "BPNT1", "SACM1L", "CHKA", "FITM2", "INPP5K", "PI4K2A", "SCARB1", "CHKB", "MTMR1", "LPCAT4", "AGPAT5", "PIK3C3", "MTMR3", "IMPA1", "INPP5E", "SLC44A4", "ACSL1", "FAR1", "PIK3R4", "SLC30A5", "CDS1", "HDHD5", "PNPLA2", "PCYT1B", "PTPMT1", "SLC27A1", "PIK3…
PIGQ, "PIK3R1", "PIP4K2A", "PIGG", "ACP6", "PIGV", "DGAT2", "PISD", "FIG4")
GOBP_ORGANIC_HYDROXY_COMPOUND_TRANSPORT	0.519481	0.841439	0.043888	0.635746	0.99789	188	c("CLU", "APOE", "VPS52", "GABBR1", "VAPA", "VPS4A", "OSBPL2", "ARL8B", "DTNBP1", "SREBF2", "VAPB", "ABCG1", "STX12", "GPS2", "NPC1", "KPNA4", "SLC44A2", "MECP2", "SLC10A3", "NAXE", "VPS53", "GPM6B", "SYT3", "OSBP", "ABCD3", "VPS51", "SCARB1", "GRAMD1B", "SLC16A1", "SLC27A5", "NFKBIA", "GRAMD1A", "SLC5A3", "SLC49A4", "RXRA", "ABCB4", "LPCAT3", "LIPA", "VPS4B", "SYT1", "AGT", "PTCH1", "POMC", "NFK…
GOBP_MICROTUBULE_ORGANIZING_CENTER_ORGANIZATION	0.486513	0.82619	0.046882	0.644583	0.997925	86	c("DCTN1", "PAFAH1B1", "CTNNB1", "CHMP4B", "XRCC3", "GOLGA2", "NDEL1", "CKAP5", "USP33", "PCM1", "CETN2", "ODF2", "ARL2", "SDCCAG8", "CCNL2", "E2F4", "SLC16A1", "PDCD6IP", "XPO1", "PKD2", "PDE4DIP", "UXT", "CHMP2B", "CEP85", "CHORDC1", "DZIP1", "CHMP1B", "KAT2A", "VPS4B", "CEP76", "NUBP1", "SPICE1", "CROCC", "GADD45A", "CEP63", "UVRAG", "MARK4", "CEP295", "CHMP1A", "HAUS1")
GOBP_REGULATION_OF_TUMOR_NECROSIS_FACTOR_MEDIATED_SIGNALING_PATHWAY	0.464535	0.80781	0.0489954	0.665872	0.997972	32	c("GSTP1", "UBE2K", "GPS2", "NAIP", "MAPKAPK2", "PELI3", "PTPN2", "SPATA2", "RFFL", "XIAP")
GOBP_LIPID_BIOSYNTHETIC_PROCESS	0.547453	0.862599	0.041488	0.63081	0.997973	465	c("APOE", "GSTP1", "GSTM4", "LIAS", "CYB5R3", "SOD1", "TECR", "PIP4K2C", "FADS2", "VAPA", "ACLY", "HACD3", "INPP4A", "PRPF19", "SF1", "LPIN2", "CTDNEP1", "BECN1", "FDFT1", "PAM", "SERINC1", "OSBPL2", "DEGS1", "DGKZ", "PBX1", "ACOT7", "AGPAT3", "PGS1", "AGPAT1", "OGT", "CHP1", "PTGES3", "SEC14L2", "SREBF2", "TM9SF2", "XBP1", "ABCG1", "GNPAT", "SCD5", "CERS2", "PPT1", "FDPS", "ORMDL3", "SIRT2", "CS…
BPNT1, "FADS1", "HSD17B12", "SACM1L", "MTOR", "SCAP", "PLAAT3", "CHKA", "PTGES2", "G6PD", "FITM2", "OSBP", "ABCD3", "INPP5K", "PI4K2A", "ABHD6", "SCARB1", "LARGE1", "WDTC1", "ACBD3", "SLC27A5", "CHKB", "MTMR1", "ASAH1", "LPCAT4", "AGPAT5", "UGT8", "PIK3C3", "SCCPDH", "HMGCL", "MTMR3", "IMPA1", "EIF6", "PLPP1", "PLPP3", "INPP5E", "FGF1", "SLC44A4", "ACSL1", "FAR1", "PIK3R4", "KDSR", "SQLE", "SLC30…
EBP, "PIK3R2", "QKI", "ABHD4", "MGLL", "CERS5", "DOLPP1", "CHPT1", "PDSS1", "DKK3", "B4GALT5", "VAC14", "SGMS1", "ACSS2", "LPCAT3", "LIPA", "MTMR14", "HSD3B7", "ST3GAL4", "EFR3B", "DGKD", "CYB5R2", "B4GALT3", "SOCS5", "IDH1", "MED1", "MID1IP1", "PLSCR3", "UVRAG", "TAMM41", "NFKB1", "PIGQ", "ERLIN1", "ELOVL4", "PIK3R1", "CERS4", "PIP4K2A", "PIGG", "TMEM38B", "ACP6", "B4GALT4", "SPTLC2", "PDE8B", "…
GOBP_MAPK_CASCADE	0.541459	0.859433	0.0419926	0.631006	0.997997	448	c("YWHAE", "APOE", "HMGB1", "PPP2R1A", "PJA2", "PEA15", "PPIA", "GSTP1", "CD81", "DNAJA1", "SOD1", "RBX1", "PAFAH1B1", "CDC42", "CTNNB1", "PPP1CB", "ATP6AP2", "HACD3", "PRDX1", "MAPK3", "DUSP3", "MAP4K1", "ZMYND11", "ARRB1", "DDR1", "PPP1CC", "GRB2", "MAPK8IP3", "SIRPA", "STK25", "GPS1", "KARS1", "RANBP9", "TNIP1", "RAP1GDS1", "MAPK1", "PRMT1", "RAP1A", "DUSP26", "PIN1", "PHB2", "FLCN", "GPS2", "…
MAP4K2, "DVL3", "MTURN", "MAPK6", "NF2", "TIMP3", "LAMTOR3", "HSF1", "INPP5K", "RB1CC1", "CRYAB", "MAP2K2", "HRAS", "STK39", "DDT", "MAPKAPK2", "MAP3K3", "PDCD4", "SEMA7A", "CDK10", "SCG2", "CRKL", "KLHDC10", "NMNAT1", "MAPK8IP1", "EMILIN1", "MAP2K7", "MEN1", "EZR", "SETX", "FGF1", "PTPN6", "RAP1B", "CSK", "GLIPR2", "SASH1", "GPR37", "PTPN2", "ZDHHC9", "ITCH", "TPD52L1", "SDCBP", "NENF", "PIK3R2"…
NELFE, "HIPK2", "DAXX", "GADD45A", "ITGB1BP1", "MAP2K4", "ZFP36L1", "AGT", "MAP3K12", "NFKB1", "RPS6KA6", "STK40", "NDRG4", "STK4", "YWHAZ", "NLK")
GOBP_REGULATION_OF_CELL_SUBSTRATE_ADHESION	0.494505	0.82972	0.0461379	0.638395	0.99801	141	c("THY1", "RHOA", "RAC1", "ARPC2", "WDPCP", "CDC42", "PTPRA", "SPOCK2", "DUSP3", "DDR1", "ACTN4", "C1QBP", "ILK", "GSK3B", "TSC1", "CRK", "HSD17B12", "PTK2", "ARL2", "ARHGEF7", "ADAM15", "NF2", "GPM6B", "PPM1F", "RCC2", "KANK1", "UTRN", "CRKL", "EFEMP2", "DAPK3", "EMILIN1", "FLNA", "VCL", "CORO2B", "JUP", "ITGA3", "CAMSAP3", "SRC", "RIN2", "SLK", "EDIL3", "FAM107A", "ITGB1BP1", "PIK3R1", "STK4", …
GOBP_MAINTENANCE_OF_LOCATION_IN_CELL	0.507493	0.839588	0.0449543	0.641044	0.998041	118	c("CALM2", "CALM3", "APOE", "THY1", "HSPA5", "HNRNPU", "FKBP1A", "PAFAH1B1", "PRKACA", "GHITM", "HSP90B1", "TMED2", "PDPK1", "CAMK2D", "HEXA", "GSTO1", "SORL1", "DIAPH1", "PLCG1", "ARL2", "TPCN1", "CHERP", "RANGAP1", "KDELR2", "TMEM38A", "SPOUT1", "ANXA6", "CDK5", "PKD2", "ANKRD13C", "FLNA", "PTPN6", "INSIG1", "DZIP1", "PLCB4", "SELENON", "PSEN1", "TOPORS", "ANK2", "UVRAG", "SNCA", "TWF1", "TMEM3…
GOBP_MEMBRANE_LIPID_BIOSYNTHETIC_PROCESS	0.502498	0.836875	0.0454059	0.642204	0.998184	107	c("VAPA", "HACD3", "DEGS1", "TM9SF2", "CERS2", "ORMDL3", "CSNK1G2", "ST3GAL3", "AGK", "B3GALT4", "OSBP", "LARGE1", "ASAH1", "UGT8", "SCCPDH", "PLPP1", "PLPP3", "KDSR", "SLC30A5", "TLCD3B", "CERS5", "B4GALT5", "SGMS1", "ST3GAL4", "B4GALT3", "PIGQ", "ELOVL4", "CERS4", "PIGG", "B4GALT4", "SPTLC2", "DEGS2", "PIGV")
GOBP_ARTERY_DEVELOPMENT	0.488511	0.827704	0.0466948	0.650043	0.998202	62	c("APOE", "TAB1", "DCTN5", "HECTD1", "PKD2", "EFEMP2", "LUZP1", "SEC24B", "AKT3", "BMPR1A")
GOBP_POSITIVE_REGULATION_OF_IMMUNOGLOBULIN_PRODUCTION	0.467532	0.809118	0.0487011	0.666894	0.998202	31	c("GPI", "XBP1", "PHB2", "BTK", "PMS2", "KMT5B", "VAMP3", "DNAJB9", "MSH2", "KMT5C", "NSD2")
GOBP_MONOAMINE_TRANSPORT	0.483516	0.822344	0.0471642	0.65025	0.998247	61	c("GABBR1", "DTNBP1", "KPNA4", "MECP2", "GPM6B", "SYT3", "SYT1", "SNCA", "CHGA", "SYT4", "ADRA2A", "SYT11")
GOBP_MAINTENANCE_OF_PROTEIN_LOCATION	0.465534	0.808778	0.0488971	0.654961	0.998313	50	c("HSPA5", "HNRNPU", "G3BP2", "TMED2", "NFKBIB", "PKD1", "SORL1", "ARL2", "CTNND1", "RANGAP1", "FAF1", "KDELR2", "CDK5", "PKD2", "NFKBIA", "ANKRD13C", "FLNA", "INSIG1", "DZIP1", "PTPRM", "KEAP1", "TOPORS", "TWF1", "NBL1")
GOBP_TUMOR_NECROSIS_FACTOR_SUPERFAMILY_CYTOKINE_PRODUCTION	0.480519	0.821604	0.0474483	0.644203	0.998314	91	c("CLU", "HMGB1", "GSTP1", "SELENOK", "ILRUN", "RAD21", "SIRPA", "HDAC2", "BTK", "ARHGEF2", "SELENOS", "NFKBIL1", "STAT3", "DDT", "MAPKAPK2", "ARFGEF2", "ARG2", "PTPN6", "CACTIN", "MAVS", "HSPB1", "PSEN1", "TRIM27", "CD47", "POMC", "PIK3R1", "FRMD8", "RARA", "SYT11")
GOBP_NEGATIVE_REGULATION_OF_MITOTIC_CELL_CYCLE	0.494505	0.82972	0.0461379	0.639476	0.998326	132	c("RPL26", "CTNNB1", "XRCC3", "TOM1L2", "IK", "EME1", "VPS4A", "BUB3", "RAD21", "FHL1", "ZNF207", "PPP1R10", "KLHL22", "FBXO31", "ATF2", "FOXO4", "APC", "USP47", "NABP2", "TRIM39", "FZR1", "MDC1", "BRD7", "FANCD2", "GIGYF2", "ANAPC15", "PKD2", "TOM1L1", "TRIM35", "CDKN1B", "MDM2", "MAD1L1", "RPA2", "MSH2", "PINX1", "ZFP36L2", "BTG1", "RAD50", "PRMT2", "PABIR1", "XPC", "FAM107A", "MIIP", "SDE2", "…
GOBP_DEVELOPMENTAL_PROCESS_INVOLVED_IN_REPRODUCTION	0.535465	0.856209	0.0425023	0.631172	0.998515	463	c("UBB", "PSAP", "PPP2R1A", "BSG", "DNAJA1", "SEPTIN7", "ATN1", "SOD1", "RBX1", "PAFAH1B1", "TSSK6", "PAIP2", "CSDE1", "PRKACA", "VDAC3", "CTNNB1", "SPINT2", "DDB1", "SEPTIN2", "SEPTIN6", "RAN", "SMARCA2", "SF1", "CDK16", "FKBP4", "PITHD1", "PPP1CC", "BAG6", "CREM", "TMED2", "STAU2", "BCL2L2", "DLD", "PBX1", "PPP1R9B", "WDR77", "STK11", "GGN", "NR2C2", "TSNAX", "CTNNA1", "DNAH1", "KHDRBS1", "PHB2…
RNF114, "BRD2", "RAD23B", "DHCR24", "BCL2L1", "NDN", "KAT5", "SBF1", "PRKAG1", "LRRC8A", "HECTD1", "PAFAH1B2", "CETN2", "ODF2", "MKRN2", "WDR48", "ERCC1", "METTL3", "MTOR", "ADAM15", "RRM1", "DCAF13", "IRF2BPL", "STRBP", "HERPUD2", "DNMT3A", "IGF2R", "SMARCC1", "CTCF", "LIMK2", "DEDD", "DHX36", "TCP11", "SLC9A8", "NEURL1", "MSH6", "YTHDF2", "NUDT1", "SLC2A14", "IFT20", "CRKL", "WASHC5", "RNF8", "…
DZIP1, "TAF4", "MFSD14A", "KDM2B", "METTL14", "QKI", "SIAH1", "LZTFL1", "UBE3A", "MSH2", "RPL10L", "SCAPER", "TDRD7", "HYAL3", "SPATA2", "TRIM27", "SRC", "TBP", "PAFAH1B3", "BBS2", "LDOC1", "IDH1", "MED1", "UBE2B", "RHOBTB3", "CRTAP", "EIF2B2", "AZIN2", "PTCH1", "ETV5", "TTLL1", "NIPBL", "FEM1B", "STK4")
GOBP_RESPONSE_TO_AMINE	0.462537	0.806697	0.0491928	0.669298	0.998534	29	c("HPRT1", "PPP3CA", "PPP1R9B", "HDAC2", "ASS1", "KCNC1", "PPP1R1B", "KCNC2")
GOBP_REGULATION_OF_DOUBLE_STRAND_BREAK_REPAIR	0.467532	0.809118	0.0487011	0.64584	0.99855	82	c("MORF4L1", "MORF4L2", "ACTR2", "UBE2N", "SMARCA2", "SMARCC2", "OTUB1", "SMARCD2", "MEAF6", "FUS", "SPIRE1", "VPS72", "BRD8", "UBQLN4", "DMAP1", "KAT5", "KMT5B", "HDGFL2", "WDR48", "BCL7B", "DPF2", "HSF1", "BRD7", "SMARCC1", "TOP2B", "PPP4C", "MMS19", "TFIP11", "SMARCD1", "SMARCE1", "KMT5A", "SMARCD3", "SETD2", "EPC2", "RPA2", "MRGBP", "BCL7C", "MBTD1")
GOBP_POSITIVE_REGULATION_OF_EXOCYTOSIS	0.466533	0.808778	0.048799	0.654631	0.998555	51	c("RAB3A", "VPS4A", "RAB5A", "AP1G1", "HGS", "TSG101", "SNX4", "ADORA2B", "ATP13A2", "RAB15", "PDCD6IP", "CDK5", "RAB2B", "STXBP1", "CDK5R2", "SDCBP", "HYAL3", "VPS4B", "SYT1", "GAB2", "VSNL1", "SNCA", "VAMP7", "SYT4")
GOBP_REGENERATION	0.491508	0.82972	0.0464155	0.641461	0.998563	116	c("THY1", "CD81", "PTPRS", "MAP1B", "PPP3CA", "MAPK8IP3", "CTNNA1", "AKIRIN1", "MTPN", "CERS2", "CSNK2A2", "SRSF1", "HDGFL2", "ADAM15", "GUCD1", "IGF2R", "ATIC", "MAP2K2", "NFIB", "LARGE1", "PCNA", "KPNA1", "SLC7A5", "GFER", "FLNA", "NEFL", "CDKN1B", "SELENON", "KREMEN1", "MED1", "UPF2", "PTCH1", "RTN4RL1", "DHFR", "SULF2")
GOBP_BONE_RESORPTION	0.466533	0.808778	0.048799	0.664306	0.998751	34	c("NCDN", "CTNNB1", "GPR137", "SNX10", "CSK", "PLEKHM1", "SRC", "EXT1")
GOBP_IMMUNOGLOBULIN_PRODUCTION_INVOLVED_IN_IMMUNOGLOBULIN_MEDIATED_IMMUNE_RESPONSE	0.456543	0.804868	0.0497903	0.665416	0.998782	33	c("NDFIP1", "BTK", "SUPT6H", "PMS2", "KMT5B", "ERCC1", "MSH6", "TRAF3IP2", "RNF8", "SLC15A4", "THOC1", "MSH2", "KMT5C", "NSD2")
GOBP_ALCOHOL_BIOSYNTHETIC_PROCESS	0.47952	0.821147	0.0475434	0.644343	0.998794	93	c("APOE", "CYB5R3", "SOD1", "GOT1", "ACLY", "FDFT1", "SEC14L2", "SREBF2", "ABCG1", "PGP", "FDPS", "DHCR24", "IP6K2", "SCAP", "G6PD", "ASAH1", "IMPA1", "FGF1", "LSS", "INSIG1", "EBP", "PPIP5K1", "DKK3", "LPCAT3", "LIPA", "NFKB1", "ERLIN1", "SNCA", "DHFR", "SPTLC2")
GOBP_LEUKOCYTE_DIFFERENTIATION	0.516484	0.840628	0.0441523	0.632757	0.998907	317	c("HMGB1", "ATP6AP1", "CD81", "NDFIP1", "RHOA", "SOD1", "PAFAH1B1", "CDC42", "CTNNB1", "CLPTM1", "SLC25A5", "PRXL2A", "PRELID1", "SMARCA2", "SMARCC2", "AP3D1", "TUSC2", "PPP3CA", "SMARCD2", "PBX1", "GPR137", "STK11", "PPP3CB", "KAT7", "XBP1", "GPS2", "CUL4A", "THOC5", "TCTA", "TSC1", "HLA-B", "KAT5", "BTK", "ATF2", "IRF2BP2", "LRRC8A", "HECTD1", "RELB", "METTL3", "MTOR", "CBFB", "SNX10", "ID2", "…
HAX1, "STAT3", "DNAJA3", "SP3", "SMARCD1", "SART1", "SMARCE1", "TRAF3IP2", "SMARCD3", "XRCC6", "AZI2", "SOX12", "ITGB1", "MEN1", "PTPN6", "ZBTB7A", "STAT5B", "DNAJB9", "PTPN2", "PIK3R2", "ZC3H8", "MSH2", "PLCL2", "GPR89B", "LIPA", "PSEN1", "KAT2A", "SRC", "TMEM178A", "ZFP36L2", "IREB2", "GAB2", "SOCS5", "JAGN1", "MED1", "LMBR1L", "ZFP36L1", "PIK3R1", "TPD52", "ACTL6A")
GOBP_POSITIVE_REGULATION_OF_SECRETION	0.493506	0.82972	0.0462303	0.636847	0.999055	179	c("RAB3A", "PPIA", "PFKM", "PRKAR1A", "PRKACA", "GABBR1", "APBB1", "VPS4A", "PPP3CA", "SELENOT", "MYO18A", "C2CD2L", "ACHE", "TMED10", "MPC2", "DTNBP1", "PPP3CB", "RAB5A", "AP1G1", "XBP1", "ABCG1", "TARDBP", "HGS", "RAB3GAP1", "DNM1L", "GNA11", "SLC6A1", "TSG101", "ARF6", "LRRC8A", "SNX4", "HIF1A", "ADORA2B", "ATP13A2", "OSBP", "SYBU", "RAB15", "TMEM132A", "PTPN23", "PDCD6IP", "CDK5", "P2RX4", "R…
MCU, "STX1B", "VAMP7", "SYT4", "PLCB1")
GOBP_PEPTIDYL_SERINE_MODIFICATION	0.48951	0.828147	0.0466015	0.63741	0.99911	166	c("HSP90AB1", "HSP90AA1", "EIF4G1", "PRKACA", "MAP4K1", "CSNK1A1", "MARK3", "GSK3A", "MAPK1", "PDPK1", "CAMK2D", "CAMK1D", "PKD1", "MAP3K10", "CSNK2A2", "CSNK1G2", "GSK3B", "MAST2", "CAB39", "IP6K2", "PWP1", "SRPK2", "MKNK2", "MTOR", "PPM1F", "INPP5K", "NSD1", "MAP2K2", "STK39", "HAX1", "MAPKAPK2", "CDK5", "MARK2", "GALNT1", "TLK1", "DYRK1A", "DMPK", "SRPK1", "EIF2AK3", "NCK2", "TBK1", "PFN2", "C…
RPS6KA6, "SNCA", "STK4", "NCK1", "SMYD3", "NLK")
GOBP_B_CELL_DIFFERENTIATION	0.47952	0.821147	0.0475434	0.647591	0.999131	73	c("SLC25A5", "XBP1", "GPS2", "BTK", "IRF2BP2", "LRRC8A", "ID2", "TCF3", "DCAF1", "TOP2B", "PHF14", "SP3", "TRAF3IP2", "ITGB1", "PTPN6", "ZBTB7A", "STAT5B", "DNAJB9", "PTPN2", "PIK3R2", "MSH2", "PLCL2", "ZFP36L2", "ZFP36L1", "PIK3R1", "TPD52")
GOBP_FOCAL_ADHESION_ASSEMBLY	0.475524	0.818675	0.0479259	0.657638	0.999141	46	c("THY1", "RHOA", "RAC1", "WDPCP", "PTPRA", "DUSP3", "TSC1", "PTK2", "ARHGEF7", "GPM6B", "PPM1F", "RCC2", "DAPK3", "PTPRK", "VCL", "CORO2B", "CAMSAP3", "SRC", "SLK", "FAM107A", "ITGB1BP1")
GOBP_RESPIRATORY_SYSTEM_PROCESS	0.468531	0.809118	0.0486034	0.675439	0.999269	25	c("RAB3A", "ZFAND5", "NDN", "MECP2", "ADH5", "SELENON", "HIPK2", "NLGN3", "STK40", "TTLL1")
GOBP_NEGATIVE_REGULATION_OF_CELL_GROWTH	0.494505	0.82972	0.0461379	0.641594	0.999291	120	c("PPP2R1A", "PTPRS", "RTN4", "DNAJB2", "SMARCA2", "FHL1", "PPP1R9B", "GSK3A", "STK11", "EI24", "GDF9", "PPT1", "CCDC85B", "IP6K2", "RNF6", "MECP2", "RBBP7", "ADAM15", "CDKN2D", "G6PD", "CRYAB", "ENO1", "SPART", "SEMA7A", "CDK5", "ST7L", "CDKN1B", "TCHP", "SEMA6A", "SEMA5A", "BTG1", "NDUFS3", "SEMA4G", "CDHR2", "OSGIN2", "DACT3")
GOBP_PROTEIN_LOCALIZATION_TO_SYNAPSE	0.458541	0.804868	0.0495902	0.654991	0.999309	52	c("STAU2", "GRIPAP1", "MAPK8IP3", "ARHGAP44", "OGT", "RAP1A", "STAU1", "HRAS", "MAP1A", "RELN", "CDK5", "ZDHHC2", "HSPB1")
GOBP_EMBRYONIC_APPENDAGE_MORPHOGENESIS	0.47952	0.821147	0.0475434	0.648009	0.999336	72	c("WDPCP", "CTNNB1", "PBX1", "ZNF358", "HDAC2", "GNA12", "HDAC1", "SKI", "LNPK", "PSEN1", "MED1", "PTCH1", "NIPBL", "BMPR1A")
GOBP_REGULATION_OF_DNA_REPAIR	0.483516	0.822344	0.0471642	0.640061	0.999372	133	c("MORF4L1", "HMGB1", "ATXN7L3", "MORF4L2", "ACTR2", "UBE2N", "TAF9", "SMARCA2", "SMARCC2", "UBE2V1", "OTUB1", "SMARCD2", "MEAF6", "FUS", "SPIRE1", "VPS72", "FAM168A", "KAT7", "CDK9", "TERF2", "BRD8", "CUL4A", "UBQLN4", "DMAP1", "SF3B3", "KAT5", "KMT5B", "HDGFL2", "TADA3", "WDR48", "BCL7B", "DPF2", "TAF7", "HSF1", "BRD7", "SMARCC1", "TOP2B", "PPP4C", "MMS19", "PCNA", "TFIP11", "SMARCD1", "SMARCE1…
RPA2, "MRGBP", "RAD52", "BCL7C", "MBTD1", "KAT2A", "TAF5L", "PPP4R2", "USP1", "MAGEF1", "ACTL6A", "KMT5C", "UBE2V2", "BRCC3", "NSD2", "SPIDR", "TAF12")
GOBP_NCRNA_METABOLIC_PROCESS	0.483516	0.822344	0.0471642	0.632343	0.999413	402	c("RPL35A", "RPS7", "RPS19", "RPL7A", "DDX5", "RPL7", "RPS16", "HNRNPA2B1", "RPL5", "RPS14", "ELOB", "RPL26", "NARS1", "SNU13", "PA2G4", "DDX1", "MACROH2A1", "WARS1", "KARS1", "RNF113A", "WDR82", "SREBF2", "TSNAX", "SSB", "ALKBH1", "ADAR", "WBP11", "DARS1", "ELP5", "MARS1", "GRSF1", "PUM1", "RTCB", "TSR2", "TRIT1", "PDCD11", "NOP2", "RTRAF", "EXOSC10", "SNAPC3", "ELP3", "BUD23", "RSL1D1", "MECP2"…
EBNA1BP2, "SND1", "ZCCHC8", "NOL8", "NOP14", "EPRS1", "DEDD", "DDX27", "TSN", "HRAS", "NFIB", "TUT1", "NSA2", "NCBP1", "STAT3", "METTL2B", "WDR55", "PRKRA", "ELP1", "KRI1", "SPOUT1", "SART1", "PARN", "YTHDF2", "IARS2", "EMG1", "GTF3C6", "NVL", "DKC1", "URM1", "MPHOSPH10", "WDR43", "EIF6", "GTF3C4", "ELP2", "KHSRP", "ERCC2", "NPM3", "NHP2", "NOC4L", "MOCS3", "THUMPD3", "SIRT7", "UTP4", "NGDN", "CA…
INTS10, "POP4", "METTL5", "TDRD7", "NUDT16", "NUP155", "POLR1E", "TRMT10C", "GTPBP4", "SLX9", "MACROH2A2", "PRORP", "INTS5", "RPP21", "DDX47", "INTS9", "SDE2", "JUN", "DDX51", "RRP7A", "METTL16", "INTS7", "UTP20", "INTS12", "CDK7", "NFKB1", "GEMIN4", "SHQ1", "ESF1", "BMS1", "TOE1", "TRMT9B", "CDKAL1")
GOBP_SPINDLE_LOCALIZATION	0.450549	0.804041	0.0503964	0.665874	0.99947	33	c("DCTN1", "PAFAH1B1", "ACTR2", "DYNC1H1", "SPIRE1", "NDEL1", "ACTR3", "KAT5", "KPNB1", "MAPRE1", "ITGB1", "DYNLT1", "WASL", "LLGL1")
GOBP_UBIQUITIN_DEPENDENT_PROTEIN_CATABOLIC_PROCESS_VIA_THE_MULTIVESICULAR_BODY_SORTING_PATHWAY	0.463536	0.806697	0.049094	0.674188	0.999514	26	c("CHMP4B", "VPS4A", "RNF126", "VPS25", "HGS", "TSG101", "UBAP1", "VPS36", "PTPN23", "TOM1L1", "CHMP2B", "VPS37B", "CHMP1B", "VPS4B", "VPS37C", "CHMP1A")
GOBP_REGULATION_OF_STEM_CELL_PROLIFERATION	0.471528	0.813043	0.0483118	0.65802	0.999722	46	c("HNRNPU", "CTNNB1", "PBX1", "KAT7", "NF2", "NFIB", "CITED1", "KDF1", "ZFP36L1", "PTCH1")
GOBP_NEURAL_TUBE_PATTERNING	0.456543	0.804868	0.0497903	0.673173	0.99993	27	c("FKBP8", "RNF220", "PRKACA", "ATP6AP2", "TMED2", "SSBP3", "CDK20", "KDM2B", "PSEN1", "GPR161", "PTCH1")
GOBP_REGULATION_OF_LEUKOCYTE_DIFFERENTIATION	0.468531	0.809118	0.0486034	0.638107	0.999968	162	c("HMGB1", "NDFIP1", "RHOA", "SOD1", "CTNNB1", "CLPTM1", "PRXL2A", "PRELID1", "SMARCA2", "SMARCC2", "AP3D1", "PPP3CA", "SMARCD2", "GPR137", "XBP1", "CUL4A", "TCTA", "HLA-B", "KAT5", "BTK", "METTL3", "MTOR", "CBFB", "ID2", "HSF1", "AMBRA1", "BRD7", "SMARCC1", "FANCD2", "HAX1", "SMARCD1", "SART1", "SMARCE1", "SMARCD3", "XRCC6", "SOX12", "PTPN6", "STAT5B", "PTPN2", "ZC3H8", "KAT2A", "TMEM178A", "ZFP…
GOBP_POSITIVE_REGULATION_OF_CELL_ADHESION	0.4995	0.836226	0.045679	0.63464	1.00002	257	c("HMGB1", "THY1", "CD81", "RHOA", "RAC1", "ARPC2", "CDC42", "SMARCA2", "SPOCK2", "SMARCC2", "SELENOK", "AP3D1", "PPP3CA", "SMARCD2", "C1QBP", "SIRPA", "ILK", "PDPK1", "CYRIB", "DUSP26", "FYN", "XBP1", "FLCN", "GSK3B", "TSC1", "KAT5", "CRK", "HSD17B12", "ARL2", "ARHGEF7", "MTOR", "CBFB", "PPM1F", "YES1", "AMBRA1", "BRD7", "SMARCC1", "DNAJA3", "PTPN23", "SMARCD1", "SART1", "TYK2", "SMARCE1", "UTRN…
NCK2, "IL6ST", "PIK3R2", "CHST2", "JUP", "ITGA3", "SRC", "ITGAV", "ST3GAL4", "RIN2", "EDIL3", "BAG4", "CD47", "LAMB1", "SOCS5", "ITGB1BP1")
GOBP_RNA_3_END_PROCESSING	0.458541	0.804868	0.0495902	0.650144	1.00012	66	c("SSU72", "AHCYL1", "PABPC1", "CDK9", "SSB", "RPRD1B", "GRSF1", "EXOSC10", "CPSF7", "CPSF1", "CPSF6", "CPSF2", "RPRD2", "DHX36", "TUT1", "NCBP1", "PAPOLA", "SYMPK", "CSTF2T", "PARN", "SCAF8", "CSTF3", "DKC1", "SUPV3L1", "INTS8", "PCF11", "APLP1", "SLBP", "TRMT10C", "VIRMA", "INTS5", "CSTF1", "INTS9", "INTS7", "INTS12", "ZFP36L1", "TOE1")
GOBP_REGULATION_OF_LAMELLIPODIUM_ORGANIZATION	0.455544	0.804868	0.0498907	0.665238	1.00015	34	c("HSP90AA1", "RAC1", "ARPC2", "CDC42", "ACTR2", "CAPZB", "NCKAP1", "ACTR3", "AKIRIN1", "ARHGEF7", "MTOR", "CYFIP1", "KANK1", "FSCN1", "ABI2", "SRC", "PIK3R1", "TWF1", "WASF2")
GOBP_SOMATIC_DIVERSIFICATION_OF_IMMUNOGLOBULINS	0.458541	0.804868	0.0495902	0.664711	1.00017	35	c("NDFIP1", "SUPT6H", "PMS2", "KMT5B", "ERCC1", "TCF3", "MCM3AP", "MSH6", "RNF8", "SLC15A4", "THOC1", "MSH2", "KMT5C", "NSD2")
GOBP_IMMUNE_EFFECTOR_PROCESS	0.477522	0.820856	0.0477342	0.63368	1.00017	312	c("CLU", "RPS19", "HMGB1", "GPI", "TUBB4B", "CD81", "NDFIP1", "WDR1", "PRDX1", "HPRT1", "SELENOK", "TUSC2", "MYO18A", "DDX1", "C1QBP", "ARL8B", "KARS1", "PPP3CB", "PDPK1", "CYRIB", "FYN", "AP1G1", "XBP1", "PHB2", "GPRC5B", "TSC1", "HLA-B", "BTK", "SUPT6H", "CRK", "PMS2", "KMT5B", "PTK2", "RELB", "SNX4", "ERCC1", "MTOR", "ADORA2B", "YES1", "DHX36", "APPL2", "PHF14", "STAT3", "RABGEF1", "MAPKAPK2",…
PTPN6, "STAT5B", "STXBP1", "STXBP3", "THOC1", "DNAJB9", "MAVS", "MSH2", "PLCL2", "LIPA", "PSEN1", "SRC", "LITAF", "GAB2", "CD47", "SOCS5", "PLEC", "JAGN1")
GOBP_REGULATION_OF_DNA_RECOMBINATION	0.454545	0.804868	0.0499914	0.647072	1.00025	81	c("MORF4L1", "NDFIP1", "MORF4L2", "ACTR2", "H1-0", "MEAF6", "FUS", "VPS72", "TERF2", "BRD8", "UBQLN4", "DMAP1", "KAT5", "SUPT6H", "PMS2", "KMT5B", "HDGFL2", "WDR48", "PPP4C", "MMS19", "KPNA1", "MSH6", "KMT5A", "SETD2", "EPC2", "ERCC2", "SLC15A4", "KPNA2", "THOC1", "RPA2", "MRGBP", "MSH2", "MBTD1", "RAD50", "UBE2B", "PPP4R2", "MAGEF1", "ACTL6A", "KMT5C", "NSD2", "SPIDR", "H1-2")
GOBP_REGULATION_OF_MUSCLE_CONTRACTION	0.455544	0.804868	0.0498907	0.645854	1.00029	88	c("CALM2", "CALM3", "HSP90AA1", "RHOA", "SOD1", "PRKACA", "ATP2B1", "CAMK2D", "C12orf57", "ORMDL3", "GSTO1", "ADORA2B", "ENO1", "TMEM38A", "ANXA6", "P2RX4", "DAPK3", "DMPK", "PDE4B", "JUP", "ANK2", "CACNB1", "TMEM38B", "CHGA")
GOBP_MITOTIC_SPINDLE_ASSEMBLY	0.463536	0.806697	0.049094	0.662196	1.0003	39	c("HNRNPU", "RHOA", "CHMP4B", "GOLGA2", "ZNF207", "KPNB1", "LSM14A", "SMC1A", "KIF2A", "PDCD6IP", "FLNA", "CHMP2B", "CHMP1B", "VPS4B", "SMC3", "SPICE1", "STAG1", "CHMP1A", "AURKC")
GOBP_ANIMAL_ORGAN_REGENERATION	0.45954	0.805227	0.0494905	0.662639	1.00035	38	c("CSNK2A2", "SRSF1", "GUCD1", "IGF2R", "ATIC", "PCNA", "SLC7A5", "GFER", "MED1", "UPF2", "PTCH1", "SULF2")
GOBP_CELLULAR_COMPONENT_MORPHOGENESIS	0.493506	0.82972	0.0462303	0.632359	1.0004	467	c("UBB", "HSP90AB1", "GDI1", "HSP90AA1", "STMN1", "RAB3A", "APOE", "YWHAH", "GPM6A", "THY1", "RAC1", "EPB41L3", "PAFAH1B1", "PRKAR1A", "PTPRS", "RTN4", "CDC42", "CTNNB1", "MAP6", "WDR1", "MAP1B", "TSC22D4", "MFF", "HPRT1", "APBB1", "DDR1", "PPP3CA", "RPL24", "NCKAP1", "STAU2", "NRDC", "ADARB1", "CUL7", "STK25", "ARHGAP44", "ADNP", "DTNBP1", "CUX1", "NDEL1", "STK11", "PPP3CB", "PACSIN2", "IST1", "…
KIDINS220, "ATP9A", "DNM1L", "LZTS3", "RNF6", "DAB2IP", "BCL2L1", "NDN", "LLPH", "KIFBP", "SNX2", "MECP2", "SHTN1", "BTBD3", "NSMF", "NEDD4L", "PTK2", "DVL3", "GAS7", "ARHGEF7", "SS18L1", "LMO4", "ABI1", "FEZ1", "SNX1", "PLEKHG4", "SYT3", "CYFIP1", "DPYSL5", "AMIGO1", "MAP2K2", "DHX36", "FEZ2", "TOP2B", "NFIB", "NUMB", "MAP1A", "RAB21", "SPART", "KANK1", "SLC9A8", "CNP", "TUBB3", "SEMA7A", "PHLDB…
ERCC2, "SUPV3L1", "FBXW8", "VLDLR", "VCL", "PACSIN1", "NEFL", "PLXNA2", "STXBP1", "PLXNB1", "SIN3A", "EEF2K", "CDK5R2", "MFSD14A", "SH3GL2", "SLC23A2", "SIAH1", "CHN1", "SEMA6A", "SEMA5A", "OLFM1", "ABI2", "B4GALT5", "PTPRM", "SMURF1", "APLP1", "ANKRD27", "PSEN1", "TTL", "SRC", "SLC11A2", "SYT1", "TRAK1", "ENAH", "WASL", "SEMA4G", "MIOS", "PLEC", "LLGL1", "ANK2", "SIPA1L1", "RNF157", "NLGN3", "EX…
GOBP_CELL_CELL_SIGNALING_BY_WNT	0.488511	0.827704	0.0466948	0.634683	1.00042	270	c("CPE", "APOE", "PPP2R1A", "RNF220", "OTUD5", "RHOA", "RAC1", "RBX1", "CDC42", "CTNNB1", "VCP", "DDB1", "ATP6AP2", "CTDNEP1", "PFDN5", "SDHAF2", "PPM1A", "CSNK1A1", "TMEM9", "ILK", "ADNP", "GSK3A", "AMFR", "STK11", "RAB5A", "PPM1B", "PIN1", "PKD1", "SNX3", "CSNK2A2", "TLE1", "CSNK1G2", "GSK3B", "GPRC5B", "DAB2IP", "KLHL12", "NDRG2", "PPP1CA", "APC", "WNK2", "DVL3", "USP47", "CTNND1", "HDAC1", "S…
TMEM132A, "PTPN23", "KPNA1", "MARK2", "IFT20", "PKD2", "ZEB2", "DAPK3", "UBAC2", "PLPP3", "FAM53B", "FUZ", "ZRANB1", "DIXDC1", "CUL3", "G3BP1", "ATP6V1C2", "SIAH1", "SEMA5A", "TAX1BP3", "DKK3", "JUP", "SMURF1", "ITGA3", "PSEN1", "SRC", "VPS4B", "BCL9L", "CITED1", "KREMEN1", "UBE2B", "LMBR1L", "EXT1", "NFKB1", "STK4", "NLK", "WWOX", "DACT3", "TNIK", "FRAT2", "XIAP", "GRB10", "SULF2", "NDP", "CDK14…
GOBP_B_CELL_ACTIVATION	0.460539	0.805227	0.049391	0.640082	1.00043	140	c("CD81", "NDFIP1", "SLC25A5", "XBP1", "PHB2", "GPS2", "BTK", "SUPT6H", "PMS2", "IRF2BP2", "KMT5B", "IGBP1", "LRRC8A", "AKIRIN2", "ERCC1", "ID2", "TCF3", "DCAF1", "TOP2B", "PHF14", "SP3", "SH3KBP1", "MSH6", "TNFRSF21", "TRAF3IP2", "RNF8", "ITGB1", "SLC15A4", "PTPN6", "ZBTB7A", "STAT5B", "THOC1", "DNAJB9", "PTPN2", "PIK3R2", "MSH2", "PLCL2", "TXLNA", "ZFP36L2", "ZFP36L1", "PIK3R1", "TPD52", "KMT5C…
GOBP_REGULATION_OF_CARBOHYDRATE_METABOLIC_PROCESS	0.470529	0.811944	0.0484088	0.643406	1.0005	110	c("PRKACA", "PPP1CB", "DDB1", "CLTC", "USP7", "GSK3A", "OGT", "STK11", "PHKG2", "FLCN", "PGP", "MIDN", "GSK3B", "PRKAG1", "PPP1CA", "FOXK2", "SELENOS", "ARL2", "PDK2", "MTOR", "HIF1A", "INPP5K", "WDR5", "STAT3", "EPM2AIP1", "CLK2", "PPP1R3F", "EIF6", "ZBTB7A", "SIRT7", "PTPN2", "PSEN1", "KAT2A", "SRC", "DDIT4", "DUSP12", "POMC", "NFKB1", "SNCA", "GNMT", "HDAC4", "NCOA2")
GOBP_REGULATION_OF_SUPRAMOLECULAR_FIBER_ORGANIZATION	0.463536	0.806697	0.049094	0.635506	1.00057	238	c("CLU", "STMN1", "SPTBN1", "ARF1", "APOE", "SPTAN1", "DCTN1", "MAPRE3", "RHOA", "RAC1", "ARPC2", "CDC42", "CLIP3", "CAPZB", "WDR1", "MAP1B", "ARPC3", "CAPZA2", "ARFIP2", "FKBP4", "PFDN5", "NCKAP1", "GRB2", "PFDN2", "CKAP5", "PFN1", "CYRIB", "GBA2", "MTPN", "RNH1", "WASHC2A", "TSC1", "CHADL", "SORBS3", "ARF6", "MECP2", "PDXP", "HIP1R", "ARHGEF2", "APC", "ARL2", "ARHGEF7", "MTOR", "NF2", "ARPC5L",…
MAP1A, "MAPRE1", "HAX1", "KANK1", "ARHGEF10L", "MTSS1", "WASHC5", "PDE4DIP", "EFEMP2", "CYFIP2", "DAPK3", "EMILIN1", "WASHC1", "DYRK1A", "FLNA", "SPTBN2", "NCK2", "CDKN1B", "PFDN1", "PFN2", "CORO2B", "PIK3R2", "SEMA5A", "ABI2", "FCHSD2", "HDGFL3", "CAMSAP3", "PSEN1", "TRIM27", "BAG4", "STMN2", "SPTB", "CD47", "ITGB1BP1", "MID1IP1", "ARFGEF1", "ARAP1", "WASF3", "SLAIN2", "TMOD4", "SNCA", "PIK3R1",…
GOBP_SPINDLE_ORGANIZATION	0.462537	0.806697	0.0491928	0.642871	1.00061	114	c("STMN1", "PPP2R1A", "DCTN1", "MAPRE3", "HNRNPU", "RHOA", "DCTN2", "VCP", "MAPRE2", "DDB1", "CHMP4B", "CLTC", "PTPA", "RAN", "DYNC1H1", "TUBG2", "NUDC", "GOLGA2", "CKAP5", "ZNF207", "RNF4", "PKD1", "TUBGCP2", "MECP2", "GNAI1", "KPNB1", "DCAF13", "LSM14A", "TACC2", "LIMK2", "MAPRE1", "SMC1A", "KIF2A", "PDCD6IP", "GOLGA8M", "SUGT1", "WASHC5", "INO80", "EZR", "FLNA", "CHMP2B", "TUBGCP3", "SENP6", "…
HAUS7, "MAP1S", "TACC1")
GOBP_NEGATIVE_REGULATION_OF_LIPID_BIOSYNTHETIC_PROCESS	0.45954	0.805227	0.0494905	0.66418	1.00063	36	c("APOE", "SOD1", "ORMDL3", "SCAP", "WDTC1", "INSIG1", "SLC27A1", "DKK3", "NFKB1", "ERLIN1", "PDE8B")
GOBP_MYELOID_CELL_DIFFERENTIATION	0.466533	0.808778	0.048799	0.635749	1.00071	232	c("RPS19", "ATP6AP1", "CD81", "NDFIP1", "THRA", "RPS14", "PAFAH1B1", "CDC42", "CTNNB1", "SLC25A5", "WDR1", "PRXL2A", "PPP3CA", "PITHD1", "HSPA9", "P4HTM", "GPR137", "PURB", "PRMT1", "ANKRD54", "SMAP1", "ADAR", "CUL4A", "THOC5", "UBA5", "TCTA", "RELB", "MTURN", "MTOR", "CBFB", "SNX10", "ABI1", "ID2", "HIF1A", "G6PD", "HSF1", "ALAS1", "SRP54", "ZNF385A", "LARGE1", "HAX1", "STAT3", "SP3", "STAT1", "…
PSEN1, "SRC", "TMEM178A", "SLC11A2", "IREB2", "GAB2", "HIPK2", "JAGN1", "MED1")
GOBP_CELL_SUBSTRATE_ADHESION	0.468531	0.809118	0.0486034	0.636444	1.00091	215	c("THY1", "RHOA", "RAC1", "ARPC2", "WDPCP", "CDC42", "CTNNB1", "PTPRA", "SPOCK2", "DUSP3", "DDR1", "RAB1A", "ACTN4", "C1QBP", "ILK", "PPFIA2", "PKD1", "GSK3B", "TSC1", "SORBS3", "CRK", "HSD17B12", "PTK2", "ARL2", "ARHGEF7", "ADAM15", "BCAM", "NF2", "SGCE", "GPM6B", "PPM1F", "ATP1B2", "RCC2", "ITGB5", "KANK1", "VAMP3", "CDK5", "UTRN", "CRKL", "EFEMP2", "DAPK3", "EMILIN1", "ITGB1", "PTPRK", "FLNA",…
EDIL3, "LAMB1", "FAM107A", "COL5A3", "ITGB1BP1", "MKLN1", "PIK3R1", "STK4", "PARVA", "SPOCK1")
GOBP_NEGATIVE_REGULATION_OF_INTERLEUKIN_6_PRODUCTION	0.456543	0.804868	0.0497903	0.675148	1.00094	26	c("ARRB1", "SIRPA", "CD200", "SELENOS", "RABGEF1", "PTPN6", "CSK", "SOCS5", "SYT11")
GOBP_REGULATION_OF_CENTROSOME_CYCLE	0.456543	0.804868	0.0497903	0.675174	1.00098	26	c("CHMP4B", "XRCC3", "CCNL2", "PDCD6IP", "XPO1", "CHMP2B", "CHORDC1", "CHMP1B", "KAT2A", "VPS4B", "CEP76", "NUBP1", "SPICE1", "MARK4", "CEP295", "CHMP1A")
GOBP_CHROMOSOME_LOCALIZATION	0.458541	0.804868	0.0495902	0.64993	1.00102	69	c("HNRNPU", "KIF2C", "DCTN2", "CDC42", "ACTR2", "CHMP4B", "DYNC1H1", "VPS4A", "BECN1", "NUDC", "BUB3", "NDEL1", "ACTR3", "ZNF207", "SIRT2", "KAT5", "CHAMP1", "APC", "KPNB1", "RCC2", "MAPRE1", "PDCD6IP", "CHMP2B", "MAD1L1", "CUL3", "CHMP1B", "RRS1", "PINX1", "TTL", "VPS4B", "SPICE1", "UBE2B", "KIF22", "CHMP1A", "AURKC", "MAP1S", "LMNA")
GOBP_CELLULAR_RESPONSE_TO_AMYLOID_BETA	0.452547	0.804868	0.0501934	0.676632	1.00103	25	c("PRNP", "BCL2L2", "FYN", "GSK3B", "LGMN", "CDK5", "SNX6", "PSEN1", "CACNB1")
GOBP_REGULATION_OF_SYNAPTIC_PLASTICITY	0.460539	0.805227	0.049391	0.641372	1.00108	131	c("RAB3A", "ARF1", "APOE", "PRNP", "YWHAH", "NPTN", "YWHAG", "NCDN", "PAIP2", "MAP1B", "SQSTM1", "STAU2", "PPP3CB", "RAB5A", "MAPK1", "RAB3GAP1", "GSK3B", "STAU1", "FMR1", "MPP2", "MECP2", "NSMF", "CALB2", "LGMN", "SYAP1", "ABHD6", "HRAS", "MAP1A", "LARGE1", "NEURL1", "RELN", "CDK5", "YTHDF1")
GOBP_POSITIVE_REGULATION_OF_STRESS_ACTIVATED_PROTEIN_KINASE_SIGNALING_CASCADE	0.458541	0.804868	0.0495902	0.648858	1.00109	73	c("HMGB1", "PJA2", "MAPK8IP3", "STK25", "PRMT1", "MAP3K10", "DAB2IP", "CRK", "NAIP", "MAP4K2", "MTURN", "RNF13", "RB1CC1", "HRAS", "STK39", "MAP3K3", "KLHDC10", "MAPK8IP1", "MAP2K7", "SASH1", "TPD52L1", "SDCBP", "ZNF622", "MAP3K5", "HIPK2", "GADD45A", "MAP2K4", "TNIK", "XIAP", "PLCB1", "MAP3K11")
GOBP_FATTY_ACID_DERIVATIVE_BIOSYNTHETIC_PROCESS	0.445554	0.798937	0.0509083	0.672544	1.0011	28	c("TECR", "PAM", "PPT1", "HSD17B12", "SLC27A5", "HMGCL", "ACSL1", "FAR1", "ELOVL4", "ACSL6", "GGT7")
GOBP_REGULATION_OF_STEM_CELL_POPULATION_MAINTENANCE	0.455544	0.804868	0.0498907	0.658613	1.00113	47	c("SMARCA2", "RBBP4", "OGT", "BRD9", "CNOT2", "HDAC2", "ELAVL1", "RBBP7", "HDAC1", "CNOT3", "BCL7B", "DPF2", "SMARCC1", "SMARCD1", "SMARCE1", "SUDS3", "ZNF322", "WDR43", "SAP130", "SIN3A", "BICRAL", "KDM2B", "BCL7C", "KAT2A", "TAF5L", "SAV1", "SS18")
GOBP_REGULATION_OF_CILIUM_ASSEMBLY	0.450549	0.804041	0.0503964	0.653482	1.0012	58	c("SEPTIN7", "WDPCP", "TBC1D24", "GSK3B", "GDI2", "ODF2", "TBC1D17", "KCTD17", "SDCCAG8", "ATG3", "LIMK2", "TAPT1", "CDK10", "IFT20", "FUZ", "RABEP2", "DZIP1", "TCHP", "TBC1D22A", "TBC1D10B", "ATMIN", "CROCC", "MARK4")
GOBP_NEGATIVE_REGULATION_OF_TRANSPORTER_ACTIVITY	0.454545	0.804868	0.0499914	0.663217	1.00122	38	c("CALM2", "CALM3", "YWHAE", "NDFIP1", "FKBP1A", "UBQLN1", "CAMK2D", "FMR1", "GSTO1", "CAB39", "NEDD4L", "STK39", "PKD2", "SLC6A9")
GOBP_POSITIVE_REGULATION_OF_ERK1_AND_ERK2_CASCADE	0.460539	0.805227	0.049391	0.643723	1.00127	111	c("APOE", "HMGB1", "MAPK3", "ARRB1", "DDR1", "RAP1A", "PHB2", "MTURN", "HRAS", "DDT", "SEMA7A", "CRKL", "MAP2K7", "FGF1", "RAP1B", "GLIPR2", "SRC", "NELFE", "MAP3K12", "NDRG4")
GOBP_REGULATION_OF_NEURONAL_SYNAPTIC_PLASTICITY	0.452547	0.804868	0.0501934	0.663332	1.0014	38	c("RAB3A", "APOE", "NPTN", "NCDN", "RAB5A", "RAB3GAP1", "NSMF", "SYAP1", "HRAS", "NEURL1", "ZDHHC2", "SNCA", "SYP", "SLC8A2", "SYT4")
GOBP_REGULATION_OF_DNA_BINDING	0.440559	0.795061	0.0514265	0.657004	1.00143	50	c("HMGB1", "RNF220", "NME1", "ILRUN", "H1-0", "SIRT2", "DDRGK1", "DAZAP2", "SKI", "NSD1", "ERCC4", "NIBAN2", "NFKBIA", "ZBTB7A", "PINX1", "PSEN1", "DOT1L", "JUN")
GOBP_RNA_METHYLATION	0.461538	0.806345	0.0492918	0.651778	1.00143	63	c("SNRPB", "CMTR1", "WTAP", "NOP2", "BUD23", "WDR6", "METTL3", "SNRPD1", "METTL2B", "EMG1", "RNMT", "THUMPD3", "METTL14", "RBM15B", "DIMT1", "MEPCE", "METTL5", "TRMT10C", "VIRMA", "METTL16", "TRMT9B")
GOBP_REGULATION_OF_PROTEIN_POLYMERIZATION	0.456543	0.804868	0.0497903	0.642395	1.00143	125	c("HSP90AA1", "STMN1", "SPTBN1", "SPTAN1", "DCTN1", "MAPRE3", "RAC1", "ARPC2", "CLIP3", "CAPZB", "MAP1B", "ARPC3", "CAPZA2", "FKBP4", "NCKAP1", "GRB2", "VDAC2", "CKAP5", "PFN1", "CYRIB", "GBA2", "MTPN", "ARF6", "MECP2", "HIP1R", "ARL2", "ARHGEF7", "MTOR", "ARPC5L", "CYFIP1", "AMBRA1", "EML2", "ESAM", "ARPC5", "PRUNE1", "CDC42EP4", "CAMSAP1", "MAPRE1", "HAX1", "KANK1", "PDE4DIP", "CYFIP2", "DYRK1A…
SLAIN2, "TMOD4", "SNCA", "TWF1", "NCK1", "HAUS1", "TMOD2")
GOBP_CERAMIDE_METABOLIC_PROCESS	0.458541	0.804868	0.0495902	0.649372	1.00144	72	c("PPP2R1A", "GLA", "DEGS1", "TM9SF2", "GBA2", "CERS2", "HEXA", "ORMDL3", "ST3GAL3", "AGK", "B3GALT4", "ASAH1", "UGT8", "PLPP1", "PLPP3", "GALC", "TLCD3B", "CERS5", "B4GALT5", "SGMS1", "NSMAF", "B4GALT3", "CERS4", "B4GALT4", "SPTLC2", "DEGS2")
GOBP_NEURON_PROJECTION_REGENERATION	0.454545	0.804868	0.0499914	0.664376	1.00154	37	c("THY1", "PTPRS", "MAP1B", "MAPK8IP3", "CTNNA1", "CERS2", "MAP2K2", "FLNA", "NEFL", "KREMEN1", "RTN4RL1", "DHFR")
GOBP_POSITIVE_REGULATION_OF_STRESS_FIBER_ASSEMBLY	0.445554	0.798937	0.0509083	0.671328	1.00156	29	c("RHOA", "RAC1", "CDC42", "SORBS3", "MTOR", "NF2", "PPM1F", "ARHGEF10L", "PFN2", "BAG4", "CD47", "ITGB1BP1")
GOBP_MYELOID_LEUKOCYTE_MEDIATED_IMMUNITY	0.435564	0.791134	0.0519512	0.656111	1.00161	53	c("WDR1", "TUSC2", "DDX1", "PDPK1", "BTK", "SNX4", "ADORA2B", "DHX36", "RABGEF1", "VAMP3", "TRAF3IP2", "SNX6", "STXBP1", "STXBP3", "MAVS", "GAB2", "JAGN1", "CHGA", "VAMP7", "CPLX2")
GOBP_ALPHA_AMINO_ACID_METABOLIC_PROCESS	0.438561	0.792092	0.0516356	0.641169	1.00163	137	c("GOT1", "SERINC3", "PYCR3", "DLST", "KYAT3", "GMPS", "AUH", "ODC1", "MECP2", "KYAT1", "SMS", "SLC7A7", "PHGDH", "ACAD8", "IVD", "AZIN1", "PYCR2", "HIBADH", "PSPH", "OTC", "SEPHS1", "SHMT2", "ASS1", "ADSS2", "ALDH18A1", "THAP4", "BCAT1", "HMGCL", "ARG2", "BLMH", "MSRA", "ALDH6A1", "DDAH2", "CDO1", "CBS", "MCCC1", "HOGA1", "AZIN2", "GNMT", "CTPS2", "DHFR", "MTHFD1", "NDP", "ASNSD1", "GCLC")
GOBP_ADAPTIVE_IMMUNE_RESPONSE_BASED_ON_SOMATIC_RECOMBINATION_OF_IMMUNE_RECEPTORS_BUILT_FROM_IMMUNOGLOBULIN_SUPERFAMILY_DOMAINS	0.437562	0.791561	0.0517405	0.639371	1.00168	159	c("CLU", "HMGB1", "CD81", "NDFIP1", "HPRT1", "C1QBP", "PPP3CB", "CYRIB", "HLA-B", "BTK", "SUPT6H", "PMS2", "KMT5B", "RELB", "ERCC1", "MTOR", "HRAS", "STAT3", "MSH6", "TYK2", "TRAF3IP2", "RNF8", "HLA-A", "SLC15A4", "PTPN6", "THOC1", "MSH2")
GOBP_DETECTION_OF_STIMULUS	0.454545	0.804868	0.0499914	0.641797	1.00174	131	c("CALM2", "CALM3", "CTNNB1", "ROM1", "FYN", "NR2F6", "PKD1", "GNA11", "HLA-B", "ATF2", "NAIP", "PTK2", "TAS1R3", "GRK4", "KCNIP2", "SCARB1", "UNC119", "CCDC66", "PKD2", "OR2T29", "HLA-A", "CDS1", "OR10H1", "JUP", "SYT1", "RDH11", "ELOVL4", "CDHR2", "CYB5R4", "CD1D")
GOBP_REGULATION_OF_VASOCONSTRICTION	0.452547	0.804868	0.0501934	0.664597	1.00187	37	c("RHOA", "ATP2B1", "KCNA5", "FAAH", "AGT", "ADRA2A", "KCNMB4", "CAV1", "MMP2")
GOBP_NUCLEUS_ORGANIZATION	0.444555	0.798937	0.0510114	0.647074	1.00191	87	c("RPS19", "DCTN1", "SERBP1", "PAFAH1B1", "TSSK6", "RTN4", "CHMP4B", "SF1", "VPS4A", "CTDNEP1", "MACROH2A1", "AKAP8L", "TARDBP", "SIRT2", "BAZ2A", "PHF2", "KAT5", "NUP93", "SRPK2", "LMNB2", "RRN3", "PDCD6IP", "EMG1", "RNF8", "NUP153", "DMPK", "SRPK1", "CHMP2B", "TOR1AIP1", "BROX", "CHMP1B", "MFSD14A", "TOR1B", "NUP155", "VPS4B", "PLEC", "HIPK2", "PHF8", "VRK1", "CHMP1A", "TMEM43")
GOBP_NEUROMUSCULAR_JUNCTION_DEVELOPMENT	0.445554	0.798937	0.0509083	0.67725	1.00195	25	c("DCTN1", "LARGE1", "DNAJA3", "ALS2", "CRKL", "CACNB2", "PPFIBP1", "CACNB1")
GOBP_REGULATION_OF_CELLULAR_RESPONSE_TO_GROWTH_FACTOR_STIMULUS	0.435564	0.791134	0.0519512	0.637742	1.00195	200	c("HSP90AB1", "FKBP8", "NPTN", "HTRA1", "HSPA5", "FKBP1A", "CTNNB1", "STRAP", "STUB1", "PPM1A", "PPP2R5B", "RBBP4", "ILK", "OGT", "STK11", "PDPK1", "PRMT1", "PIN1", "FLCN", "HDAC2", "EID2", "HGS", "DAB2IP", "SORL1", "UBE2O", "RBBP7", "TOB1", "CRIM1", "HDAC1", "SKI", "HIF1A", "FAM89B", "CYFIP1", "WFIKKN1", "UBE2D3", "SPART", "SUDS3", "NIBAN2", "ZEB2", "SNX6", "CYFIP2", "EMILIN1", "MEN1", "FUZ", "F…
SPRED2, "CITED1", "INTS9", "HIPK2", "FSTL5", "AGT", "EPN2", "PBLD", "ZEB1", "PALS1", "NBL1", "XIAP", "GRB10", "SULF2")
GOBP_TRANSFORMING_GROWTH_FACTOR_BETA_PRODUCTION	0.448551	0.802389	0.0506004	0.67458	1.00202	27	c("HSP90AB1", "ATP6AP2", "CD200", "ATF2", "LAPTM4B", "HIF1A", "ITGAV", "AGT", "BMPR1A", "TGFB2", "CD2AP", "SMAD3")
GOBP_PHAGOCYTOSIS	0.443556	0.797904	0.0511148	0.642987	1.00218	124	c("HMGB1", "RAC1", "SOD1", "CDC42", "BECN1", "TUSC2", "MYO18A", "SIRPA", "ARL8B", "ELMO1", "C1orf43", "RAB5A", "FYN", "CAMK1D", "BLTP1", "SNX3", "BTK", "TM9SF4", "PTK2", "ATG3", "YES1", "SCARB1", "APPL2", "ARHGAP12", "ITGB1", "LETMD1", "CSK", "SRC", "ITGAV", "CD47", "PIP4P2", "VAV2", "RAB34", "VAMP7", "RARA", "DOCK1", "SYT11")
GOBP_CELLULAR_ALDEHYDE_METABOLIC_PROCESS	0.448551	0.802389	0.0506004	0.659905	1.00223	45	c("TKT", "HAGH", "AKR1A1", "PDXP", "ADH5", "TKFC", "ESD", "ALDH7A1", "AKR7A2", "DKK3", "RDH11", "IDH1", "GRHPR", "HOGA1", "DHRS4L2", "ALDH3A2")
GOBP_REACTIVE_OXYGEN_SPECIES_METABOLIC_PROCESS	0.423576	0.77945	0.0532386	0.641563	1.00224	137	c("GSTP1", "VDAC1", "RHOA", "RAC1", "SOD1", "PRDX1", "BECN1", "TUSC2", "PARL", "GRB2", "FYN", "SIRT2", "NDUFS4", "COQ7", "HIF1A", "G6PD", "CRYAB", "SLC25A33", "CCS", "EIF6", "ARG2", "TRAP1", "SLC5A3", "NFE2L2", "NNT", "BIRC2", "LIPA", "DDIT4", "NDUFS3", "ABCB7", "CBS", "GADD45A", "AGT", "SNCA", "SESN1", "DHFR", "CYB5R4")
GOBP_REGULATION_OF_EPITHELIAL_CELL_MIGRATION	0.448551	0.802389	0.0506004	0.642496	1.0023	128	c("ATP5F1A", "APOE", "HMGB1", "GPI", "RHOA", "RAC1", "RTN4", "MAPRE2", "EMC10", "PFN1", "PDPK1", "AAMP", "DNAJA4", "DAB2IP", "ARF6", "MECP2", "PTK2", "PLCG1", "MTOR", "HIF1A", "PPM1F", "LGMN", "SCARB1", "MAP3K3", "PTPN23", "MACIR", "P2RX4", "PLPP3", "FGF1", "NFE2L2", "GLIPR2", "SASH1", "PFN2", "SEMA5A", "HSPB1", "PTPRM", "JUP", "BCAR1", "ITGA3", "SRC", "RIN2", "SVBP", "GADD45A", "ITGB1BP1", "AKT3…
GOBP_POSITIVE_REGULATION_OF_POST_TRANSLATIONAL_PROTEIN_MODIFICATION	0.44955	0.803536	0.0504983	0.644451	1.0024	111	c("UBB", "NDFIP1", "HSPA5", "RBX1", "VCP", "UBE2N", "UBQLN1", "UBE2V1", "SF3B1", "MTA1", "STUB1", "GSK3A", "OGT", "TNIP1", "BAZ1B", "PIN1", "SAE1", "UBE2S", "GSK3B", "BAZ2A", "NELFA", "MARCHF7", "KANSL1", "FZR1", "PEF1", "COMMD1", "WDR5", "HSPBP1", "FANCM", "AIMP2", "NSMCE3", "PHF23", "WFS1", "CUL3", "BIRC2", "UBE3A", "DCUN1D5", "DCUN1D4", "NELFE", "TOPORS", "FAM107A")
GOBP_AMINE_TRANSPORT	0.442557	0.796745	0.0512184	0.649748	1.00246	73	c("GABBR1", "DTNBP1", "RAB3GAP1", "SLC6A1", "SLC44A2", "SLC38A3", "SYT3", "SLC7A5", "ITGB1", "STXBP1", "PSEN1", "SYT1", "SNCA", "CHGA", "SYT4", "ADRA2A", "SYT11")
GOBP_HEXOSE_CATABOLIC_PROCESS	0.437562	0.791561	0.0517405	0.673503	1.00253	28	c("PFKM", "PFKL", "FOXK2", "TKFC", "ENO1", "GALT", "PFKFB2", "GLB1")
GOBP_MULTICELLULAR_ORGANISMAL_MOVEMENT	0.438561	0.792092	0.0516356	0.677653	1.00254	25	c("HSP90AA1", "C12orf57", "GSTO1", "MTOR", "MAP1A", "GIGYF2", "DMPK", "STAC2", "VTI1A", "HIPK2", "SYNM")
GOBP_ACTIN_POLYMERIZATION_OR_DEPOLYMERIZATION	0.437562	0.791561	0.0517405	0.644331	1.00259	113	c("SPTBN1", "SPTAN1", "RAC1", "ARPC2", "CAPZB", "WDR1", "ARPC3", "CAPZA2", "NCKAP1", "SPIRE1", "GRB2", "PPP1R9B", "PFN1", "CYRIB", "GBA2", "MTPN", "ARPC4", "ARF6", "PDXP", "HIP1R", "DIAPH1", "GAS7", "MTOR", "ABI1", "MICAL2", "ARPC5L", "CYFIP1", "ESAM", "ARPC5", "CDC42EP4", "HAX1", "KANK1", "TTC17", "WASHC5", "CYFIP2", "SPTBN2", "NCK2", "PFN2", "PIK3R2", "SEMA5A", "ABI2", "FCHSD2", "BAG4", "ENAH",…
GOBP_NEURAL_PRECURSOR_CELL_PROLIFERATION	0.430569	0.787157	0.0524828	0.645265	1.00262	103	c("RHOA", "PAFAH1B1", "CTNNB1", "SPINT2", "NAP1L1", "ILK", "PSMG1", "RERE", "CTNNA1", "PCM1", "ID4", "SIRT2", "LNX2", "ARHGEF2", "ID2", "NF2", "RRM1", "HIF1A", "APPL2", "NFIB", "NUMB", "IFT20", "SMARCD3", "ITGB1", "FLNA", "DIXDC1", "KDM2B", "MIOS", "DISP3", "TRNP1", "ACSL6", "NR2E1", "SMO", "ADGRG1", "SHOC2", "DAGLB", "NFIA", "RORA")
GOBP_MAST_CELL_ACTIVATION	0.442557	0.796745	0.0512184	0.66692	1.00268	34	c("PDPK1", "NDRG1", "BTK", "SNX4", "ADORA2B", "RABGEF1", "VAMP3", "SNX6", "PTPN6", "STXBP1", "GAB2", "CHGA", "VAMP7", "CPLX2")
GOBP_REGULATION_OF_P38MAPK_CASCADE	0.436563	0.791561	0.0518458	0.673632	1.00272	28	c("PJA2", "PRMT1", "DAB2IP", "STK39", "MAP3K3", "EZR", "SASH1", "MAP3K5", "GADD45A")
GOBP_REGULATION_OF_REACTIVE_OXYGEN_SPECIES_METABOLIC_PROCESS	0.425574	0.781845	0.0530213	0.646886	1.00274	93	c("GSTP1", "VDAC1", "RHOA", "RAC1", "SOD1", "BECN1", "TUSC2", "PARL", "GRB2", "FYN", "SIRT2", "COQ7", "HIF1A", "G6PD", "CRYAB", "SLC25A33", "EIF6", "ARG2", "TRAP1", "SLC5A3", "NFE2L2", "NNT", "BIRC2", "ABCB7", "GADD45A", "AGT", "SNCA", "DHFR")
GOBP_RESPONSE_TO_FUNGUS	0.441558	0.796224	0.0513223	0.675122	1.00283	27	c("GAPDH", "BTK", "CRK", "FAM3A", "IL17RC", "JAGN1", "CHGA")
GOBP_REGULATION_OF_BLOOD_PRESSURE	0.415584	0.772917	0.0541201	0.645784	1.00289	100	c("RHOA", "SOD1", "NCALD", "ATP6AP2", "ATP2B1", "GSK3A", "GNA11", "MECP2", "ADH5", "ID2", "GNA12", "STK39", "ERAP1", "SNX5", "P2RX4", "EMILIN1", "CTSZ", "EXT2", "CORO2B", "SCPEP1", "EXT1", "AGT", "POMC")
GOBP_CELL_CYCLE_PHASE_TRANSITION	0.40959	0.771943	0.054794	0.635152	1.00293	328	c("CALM2", "CALM3", "EIF4G1", "RPL26", "DDB1", "CHMP4B", "XRCC3", "PPME1", "PRPF19", "SMARCA2", "CDK16", "IK", "ANAPC5", "SMARCC2", "EME1", "APBB1", "VPS4A", "PPP3CA", "RPL24", "SMARCD2", "BUB3", "RAD21", "PSME3", "FHL1", "CUL1", "MACROH2A1", "PBX1", "PPP1R9B", "AKAP8L", "PSME1", "CDC16", "ZNF207", "PPP1R10", "KHDRBS1", "PHB2", "PKD1", "ID4", "CUL4A", "KLHL22", "SIRT2", "UBE2S", "DDRGK1", "THOC5"…
CDKN2D, "TELO2", "EIF4E", "ANAPC7", "USP47", "ID2", "NABP2", "RRM1", "CDK18", "TFDP1", "TRIM39", "FZR1", "BCL7B", "UBE2A", "DPF2", "MDC1", "AMBRA1", "BRD7", "TIPRL", "E2F4", "SMARCC1", "FANCD2", "RCC2", "APPL2", "NFIB", "GIGYF2", "ANAPC15", "SMARCD1", "CDK5", "SMARCE1", "CDK10", "STXBP4", "CDK17", "PKD2", "BCAT1", "SMARCD3", "CCNQ", "ITGB1", "INO80", "ERCC2", "PTPN6", "CDKN1B", "SIRT7", "MDM2", "…
ANAPC1, "CAMSAP3", "VPS4B", "CCND3", "ZFP36L2", "RAD50", "PRMT2", "PABIR1", "RAD1", "CDK4", "DOT1L", "XPC", "FAM107A", "MIIP", "SDE2", "CEP63", "CCNH", "PHF8", "INTS7", "CDK7", "ZFP36L1", "CCNG1", "ACTL6A", "FEM1B", "TOPBP1", "MTBP", "BRCC3", "RINT1", "CHFR", "DYNC1LI1", "PLCB1", "MAP3K11", "CDK14", "RNASEH2B")
GOBP_PLACENTA_DEVELOPMENT	0.427572	0.784232	0.052805	0.647834	1.00296	86	c("HSP90AB1", "BSG", "HTRA1", "SOD1", "SPINT2", "TMED2", "GRB2", "CUL7", "MAPK1", "ALKBH1", "PKD1", "RTCB", "NCOA1", "HS6ST1", "PTK2", "HECTD1", "DCAF13", "HIF1A", "DEDD", "SP3", "PKD2", "EGLN1", "SETD2", "FBXW8", "CDKN1B", "BIRC2", "PLCD3", "LDOC1", "CITED1", "MED1", "ZFP36L1", "STK4")
GOBP_DNA_TEMPLATED_TRANSCRIPTION_ELONGATION	0.416583	0.772917	0.0540088	0.647362	1.00297	90	c("HNRNPU", "ELOB", "CTNNB1", "TCEA2", "ZMYND11", "MED10", "HTATSF1", "MED25", "MED24", "WDR82", "KAT7", "CDK9", "HMGN1", "SETD5", "SART3", "THOC5", "SUPT6H", "NELFA", "NELFCD", "ELOA", "HEXIM1", "MED8", "NCBP1", "MED20", "SCAF8", "IWS1", "ZNF326", "MED22", "RNF8", "WDR43", "SETD2", "ELP2", "NELFB", "ERCC2", "MED28", "THOC1", "MED30", "MED17", "INTS8", "ENY2", "MED14", "MED27", "INTS10", "POLR1E"…
GOBP_TRANSCRIPTION_BY_RNA_POLYMERASE_I	0.435564	0.791134	0.0519512	0.659883	1.00306	47	c("SF3B1", "MACROH2A1", "BAZ1B", "MARS1", "BAZ2A", "POLR1C", "CARM1", "PWP1", "MTOR", "RRN3", "DEDD", "WDR43", "ERCC2", "FLNA", "EIF2AK3", "SIRT7", "CAVIN1", "POLR1E", "MACROH2A2", "PHF8")
GOBP_RESPONSE_TO_TYPE_I_INTERFERON	0.435564	0.791134	0.0519512	0.659897	1.00308	47	c("UBE2K", "ADAR", "IRF3", "METTL3", "LSM14A", "GIGYF2", "SHMT2", "STAT1", "TYK2", "YTHDF2", "TRAF3", "AZI2", "SETD2", "YTHDF3", "TTLL12", "PTPN6", "CACTIN", "SIN3A", "PTPN2", "TBK1", "MAVS", "EIF4E2")
GOBP_MUSCLE_CONTRACTION	0.41958	0.775913	0.053677	0.63919	1.00311	187	c("CALM2", "CALM3", "HSP90AA1", "MYL6", "MYL6B", "RHOA", "SOD1", "PRKACA", "APBB1", "SCN2B", "ATP2B1", "RAP1GDS1", "SCN1B", "CAMK2D", "C12orf57", "SLC6A8", "ORMDL3", "GSTO1", "ARHGEF11", "KCNA5", "NEDD4L", "MTOR", "KCNIP2", "ADORA2B", "CRYAB", "ENO1", "TMEM38A", "LARGE1", "ANXA6", "UTRN", "P2RX4", "DAPK3", "ARG2", "DMPK", "FLNA", "CACNB2", "PDE4B", "JUP", "NUP155", "KCNH2", "STAC2", "BBS2", "ANK2…
GOBP_RESPONSE_TO_BACTERIUM	0.413586	0.772917	0.0543434	0.635776	1.00313	300	c("RPS19", "HMGB1", "GPM6A", "GSTP1", "LIAS", "OTUD5", "RHOA", "RPL13A", "VIM", "MAPK3", "PRB3", "FBXO3", "TUSC2", "MARCHF2", "RAB1A", "SIRPA", "LGALS4", "OPTN", "NFKBIB", "TNIP1", "NAGK", "MAPK1", "CYRIB", "XBP1", "HDAC2", "SNX3", "IRF3", "WDR83", "NLRP7", "HLA-B", "DAB2IP", "DHX15", "BTK", "HNRNPA0", "KYAT1", "ADH5", "NAIP", "SELENOS", "AKIRIN2", "NFKBIL1", "PLAAT3", "MTDH", "ERBIN", "HSF1", "S…
HLA-A, "EMILIN1", "MAP2K7", "GFER", "ARG2", "CACTIN", "SASH1", "TBK1", "MAVS", "PDE4B", "PLSCR4", "STAB1", "SRC", "LITAF", "LDOC1", "CITED1", "CDK4", "WASL")
GOBP_REGULATION_OF_NON_CANONICAL_NF_KAPPAB_SIGNAL_TRANSDUCTION	0.418581	0.775913	0.0537873	0.657119	1.00315	53	c("RHOA", "PRDX1", "TRIM44", "ACTN4", "PPM1A", "ILK", "PPM1B", "PHB2", "MKRN2", "PDCD4", "NFKBIA", "EZR", "SASH1", "BIRC2", "LITAF")
GOBP_RECOMBINATIONAL_REPAIR	0.433566	0.790704	0.052163	0.644896	1.00326	112	c("MORF4L1", "MORF4L2", "ACTR2", "XRCC3", "UBE2N", "SFR1", "SFPQ", "NUCKS1", "RAD21", "CHD4", "MEAF6", "FUS", "VPS72", "PSMD14", "BRD8", "UBQLN4", "DMAP1", "KAT5", "HDGFL2", "WDR48", "NABP2", "ERCC4", "PPP4C", "EXD2", "MMS19", "FANCM", "KMT5A", "XRCC6", "NSMCE3", "SETD2", "EPC2", "INO80", "NSMCE4A", "LIG3", "RPA3", "FEN1", "RPA2", "MRGBP", "RAD52", "RPA1", "MBTD1", "ERCC5", "FAN1", "ZFYVE26", "XR…
GOBP_IMPORT_ACROSS_PLASMA_MEMBRANE	0.436563	0.791561	0.0518458	0.645505	1.00329	106	c("PRNP", "PPP3R1", "PPP3CA", "ATP1B3", "PPP3CB", "FYN", "SLC6A1", "SLC38A3", "LRRC8A", "SLC39A6", "PPP3CC", "ATP1B2", "SLC27A5", "SLC5A6", "SLC6A9", "SLC7A5", "ITGB1", "LRRC8D", "SLC15A4", "SLC5A3", "ACSL1", "SLC27A1", "KCNH2", "PSEN1", "SLC12A5", "SLC2A1", "SLC1A3", "SLC9A6", "SLC8A2")
GOBP_NON_CANONICAL_NF_KAPPAB_SIGNAL_TRANSDUCTION	0.430569	0.787157	0.0524828	0.651171	1.0033	70	c("RHOA", "COPS8", "PRDX1", "TRIM44", "ACTN4", "PPM1A", "ILK", "AMFR", "PPM1B", "PHB2", "RELB", "MKRN2", "PPP4C", "PDCD4", "NFKBIA", "TAB2", "EZR", "SASH1", "BIRC2", "LITAF")
GOBP_DOUBLE_STRAND_BREAK_REPAIR	0.410589	0.771943	0.0546808	0.639071	1.00331	190	c("MORF4L1", "HMGB1", "MORF4L2", "ACTR2", "VCP", "XRCC3", "UBE2N", "PRPF19", "SMARCA2", "SFR1", "SMARCC2", "EME1", "SFPQ", "OTUB1", "NUCKS1", "SMARCD2", "RAD21", "DDX1", "CHD4", "MTA1", "MEAF6", "FUS", "SPIRE1", "VPS72", "GGN", "PSMD14", "BRD8", "UBQLN4", "DMAP1", "KAT5", "PPP5C", "KMT5B", "HDGFL2", "WDR48", "ERCC1", "HPF1", "NABP2", "BCL7B", "DPF2", "HSF1", "BRD7", "SMARCC1", "FANCD2", "ERCC4", …
BRME1, "XRCC6", "NSMCE3", "SETD2", "EPC2", "INO80", "NSMCE4A", "LIG3", "ACTR8", "SETX", "ZBTB7A", "RPA3", "DCLRE1B", "FEN1", "RPA2", "MRGBP", "RAD52", "MSH2", "BCL7C", "RPA1", "MBTD1", "ERCC5", "SMARCAL1", "FAN1", "ZFYVE26", "XRCC5", "RAD50", "MCM4", "TNKS1BP1", "PPP4R2", "UVRAG", "MAGEF1", "NIPBL", "ACTL6A", "KMT5C", "UBE2V2", "NSMCE1", "BRCC3", "NSD2")
GOBP_POSITIVE_REGULATION_OF_CYTOKINE_PRODUCTION	0.408591	0.771943	0.0549074	0.637334	1.00346	237	c("GAPDH", "CLU", "HSP90AA1", "SPTBN1", "HMGB1", "CD81", "SOD1", "ATP6AP2", "SELENOK", "TUSC2", "RAB1A", "RAD21", "DDX1", "TMED10", "CD200", "AGPAT1", "CYRIB", "XBP1", "HDAC2", "IRF3", "GPRC5B", "STOML2", "SORL1", "BTK", "ATF2", "ARHGEF2", "NAIP", "AKIRIN2", "HIF1A", "ADORA2B", "DHX36", "HRAS", "STAT3", "DDT", "MAPKAPK2", "STAT1", "KPNA6", "ARFGEF2", "SEMA7A", "TYK2", "IL17RC", "TRAF3", "SLC7A5",…
KAT2A, "TRIM27", "SRC")
GOBP_SMALL_MOLECULE_BIOSYNTHETIC_PROCESS	0.392607	0.76246	0.0567672	0.635041	1.00347	370	c("APOE", "SLC37A4", "GPI", "GSTP1", "GSTM4", "LIAS", "CYB5R3", "SOD1", "TECR", "GOT1", "PRKACA", "DDB1", "FADS2", "ACLY", "USP7", "HACD3", "SUCLA2", "HPRT1", "SERINC3", "FDFT1", "SLC25A11", "OSBPL2", "DEGS1", "ACOT7", "OGT", "STK11", "PTGES3", "PYCR3", "SEC14L2", "SREBF2", "PGM1", "XBP1", "ABCG1", "SCD5", "PRPS1", "PGP", "THTPA", "FDPS", "SIRT2", "AKR1A1", "DHCR24", "IP6K2", "PRKAG1", "LTA4H", "…
PYCR2, "PSPH", "OSBP", "ABCD3", "COQ8A", "OTC", "ENO1", "WDR5", "SEPHS1", "WDTC1", "SLC27A5", "SHMT2", "ASS1", "CLK2", "ASAH1", "ALDH18A1", "BCAT1", "HMGCL", "IMPA1", "EIF6", "FGF1", "LSS", "SIRT7", "PLP1", "INSIG1", "PTPN2", "EBP", "G6PC3", "QKI", "MGLL", "PDSS1", "CDO1", "PPIP5K1", "DKK3", "ACSS2", "LPCAT3", "LIPA", "KAT2A", "HSD3B7")
GOBP_GLYCEROLIPID_CATABOLIC_PROCESS	0.435564	0.791134	0.0519512	0.66236	1.00349	42	c("PRDX6", "PNPLA6", "ABHD12", "DDHD2", "SORL1", "GDPD3", "FAAH", "ABHD6", "SCARB1", "PNPLA2", "MGLL", "GPCPD1", "PLCB1", "DAGLB")
GOBP_HISTONE_MODIFICATION	0.432567	0.789523	0.0522693	0.650794	1.00363	72	c("MORF4L1", "ATXN7L3", "MORF4L2", "SET", "UBE2N", "MSL1", "TAF9", "SF3B1", "MTA1", "RBBP4", "OGT", "MIER2", "BAZ1B", "FLCN", "HDAC2", "BRD8", "SIRT2", "DMAP1", "BAZ2A", "CARM1", "MSL3", "MECP2", "RBBP7", "NELFA", "KANSL1", "HDAC1", "RNF40", "UBE2A", "SMYD2", "WDR5", "SETD2", "SIRT7", "KDM6A", "ENY2", "MRGBP", "YEATS2", "HDAC8", "KAT2A", "TAF5L", "DOT1L", "NELFE", "UBE2B")
GOBP_AXON_EXTENSION	0.414585	0.772917	0.0542316	0.649727	1.00373	78	c("HSP90AB1", "GDI1", "HSP90AA1", "APOE", "PAFAH1B1", "PTPRS", "RTN4", "MAP1B", "ADNP", "PPP3CB", "GSK3B", "RNF6", "NDN", "SHTN1", "CYFIP1", "RAB21", "SEMA7A", "CDK5", "ITGB1", "VCL", "SIN3A", "SEMA6A", "SEMA5A", "OLFM1", "SMURF1", "TTL", "SEMA4G", "NLGN3", "GOLGA4")
GOBP_POSITIVE_REGULATION_OF_ENDOTHELIAL_CELL_PROLIFERATION	0.415584	0.772917	0.0541201	0.655578	1.00373	57	c("HMGB1", "EMC10", "PDPK1", "PLCG1", "HIF1A", "STAT3", "SCG2", "SEMA5A", "AKT3")
GOBP_REGULATION_OF_CELL_CYCLE_PHASE_TRANSITION	0.392607	0.76246	0.0567672	0.637105	1.00378	254	c("EIF4G1", "RPL26", "DDB1", "XRCC3", "PRPF19", "SMARCA2", "IK", "ANAPC5", "SMARCC2", "EME1", "APBB1", "VPS4A", "SMARCD2", "BUB3", "RAD21", "PSME3", "FHL1", "MACROH2A1", "PBX1", "PPP1R9B", "PSME1", "CDC16", "ZNF207", "PPP1R10", "PHB2", "PKD1", "CUL4A", "KLHL22", "SIRT2", "DDRGK1", "THOC5", "FBXO31", "MECP2", "KCNA5", "PSME2", "ATF2", "FOXO4", "APC", "ECD", "CDKN2D", "TELO2", "ANAPC7", "USP47", "I…
FANCD2, "RCC2", "APPL2", "GIGYF2", "ANAPC15", "SMARCD1", "SMARCE1", "CDK10", "STXBP4", "PKD2", "SMARCD3", "CCNQ", "INO80", "ERCC2", "PTPN6", "CDKN1B", "MDM2", "SIN3A", "THOC1", "MAD1L1", "CUL3", "RPA2", "MSH2", "MEPCE", "BCL7C", "PINX1", "CAMSAP3", "VPS4B", "ZFP36L2", "RAD50", "PRMT2", "PABIR1", "RAD1", "CDK4", "DOT1L", "XPC", "FAM107A", "MIIP", "SDE2", "CEP63", "CCNH", "INTS7", "CDK7", "ZFP36L1"…
GOBP_INTRACILIARY_TRANSPORT	0.420579	0.776481	0.0535669	0.669791	1.00385	32	c("WDPCP", "ARL3", "PCM1", "TRAF3IP1", "IFT46", "IFT20", "WDR35", "FUZ", "CLUAP1")
GOBP_REGULATION_OF_CELL_ACTIVATION	0.387612	0.759991	0.0573667	0.635895	1.00391	322	c("APOE", "PRNP", "HMGB1", "PJA2", "THY1", "CD81", "NDFIP1", "RHOA", "SOD1", "PRKAR1A", "CTNNB1", "CLPTM1", "PRELID1", "SMARCA2", "SMARCC2", "DUSP3", "SELENOK", "AP3D1", "PPP3CA", "SMARCD2", "MYO18A", "SIRPA", "CD200", "KARS1", "PDPK1", "CYRIB", "FYN", "AP1G1", "XBP1", "KAT5", "BTK", "SUPT6H", "PMS2", "KMT5B", "SNX4", "AKIRIN2", "METTL3", "MTOR", "CBFB", "LMO4", "MARCHF7", "ID2", "FUNDC2", "ADORA…
TYK2, "SMARCE1", "TNFRSF21", "SMARCD3", "XRCC6", "HLA-A", "MAPK8IP1", "EMILIN1", "SOX12", "ARG2", "SLC15A4", "FLNA", "PTPN6", "TWSG1", "STAT5B", "CSK", "NCK2", "IL6ST", "STXBP1", "THOC1", "PTPN2", "MAD1L1", "ITCH", "ZC3H8", "MSH2")
GOBP_CARDIAC_MUSCLE_CONTRACTION	0.430569	0.787157	0.0524828	0.650985	1.00393	72	c("CALM2", "CALM3", "HSP90AA1", "PRKACA", "SCN2B", "SCN1B", "CAMK2D", "GSTO1", "KCNA5", "NEDD4L", "MTOR", "TMEM38A", "P2RX4", "FLNA", "CACNB2", "PDE4B", "JUP", "NUP155", "KCNH2", "ANK2", "TMEM38B", "CHGA")
GOBP_REGULATION_OF_SMALL_MOLECULE_METABOLIC_PROCESS	0.396603	0.766243	0.0562941	0.639166	1.00399	198	c("APOE", "SOD1", "PRKACA", "VCP", "DDB1", "USP7", "MACROH2A1", "GSK3A", "OGT", "STK11", "SEC14L2", "SREBF2", "ABCG1", "PHKG2", "FLCN", "PGP", "SIRT2", "MIDN", "DNM1L", "PRKAG1", "FOXK2", "SELENOS", "ARL2", "PDK2", "SLC7A7", "MTOR", "SCAP", "LONP2", "HIF1A", "APPL2", "ENO1", "WDR5", "WDTC1", "STAT3", "EPM2AIP1", "CLK2", "EIF6", "FGF1", "ZBTB7A", "SIRT7", "INSIG1", "PTPN2", "DKK3", "CLYBL", "LPCAT…
GOBP_ANTERIOR_POSTERIOR_AXIS_SPECIFICATION	0.41958	0.775913	0.053677	0.66994	1.00407	32	c("CTNNB1", "TMED2", "SKI", "TDRD7", "TDRKH", "RNF2", "NEUROG1")
GOBP_SMALL_MOLECULE_CATABOLIC_PROCESS	0.378621	0.753551	0.0584693	0.63791	1.0041	233	c("APOE", "PFKM", "GOT1", "BCKDHA", "ECHS1", "LPIN2", "AIG1", "DLD", "OXCT1", "GSK3A", "PHYH", "NAGK", "DLST", "HAGH", "KYAT3", "HEXA", "AUH", "AKR1A1", "PFKL", "SLC25A44", "CRAT", "KYAT1", "PDXP", "ADH5", "FOXK2", "HADHA", "ACAD10", "LONP2", "ACAD8", "PEX5", "IVD", "TKFC", "HIBADH", "ESD", "ABCD3", "FAAH", "OTC", "SCARB1", "ENO1", "DERA", "SLC16A1", "SHMT2", "NUDT1", "HMGCL", "DECR1", "ARG2", "D…
ECI2, "GNPDA1", "ACAD11", "CBS", "MCCC1", "GLB1", "HOGA1")
GOBP_REGULATION_OF_TRANSPORTER_ACTIVITY	0.398601	0.766804	0.0560596	0.642762	1.00412	137	c("CALM2", "CALM3", "YWHAE", "PRNP", "YWHAH", "NDFIP1", "FKBP1A", "PRKACA", "UBQLN1", "SCN2B", "AHCYL1", "FHL1", "ACTN4", "ATP1B3", "CHP1", "SCN1B", "CAMK2D", "PHB2", "FMR1", "GSTO1", "CAB39", "NEDD4L", "WNK2", "KCNIP2", "HPCA", "ATP1B2", "FXYD6", "LRRC26", "CAPN1", "STK39", "RELN", "UTRN", "PKD2", "SLC6A9", "ITGB1", "CACNB2", "RXRA", "PDE4B", "TCAF1", "PPIF", "SELENON", "STAC2", "WWP2", "KCNG1",…
GOBP_MITOCHONDRIAL_RESPIRATORY_CHAIN_COMPLEX_ASSEMBLY	0.415584	0.772917	0.0541201	0.651953	1.00414	69	c("NDUFS7", "NDUFA10", "NDUFB4", "SDHAF2", "NDUFA6", "UQCRFS1", "NDUFB6", "NDUFA8", "NDUFS4", "COX20", "NDUFB8", "UQCC3", "ECSIT", "DMAC2", "SLC25A33", "AIFM1", "SCO1", "NDUFA12", "NDUFAF8", "UQCC1", "DMAC1", "NDUFS3", "NDUFAF1", "NDUFAF7", "COX19", "NDUFAF3")
GOBP_RESPIRATORY_SYSTEM_DEVELOPMENT	0.408591	0.771943	0.0549074	0.642911	1.00415	135	c("RAB3A", "THRA", "RPL13A", "EIF4G1", "WDPCP", "CDC42", "CTNNB1", "MAPK3", "PPP3R1", "BAG6", "SRSF6", "PTGES3", "MAPK1", "PKD1", "HS6ST1", "TAB1", "LTA4H", "MECP2", "PPP1CA", "SKI", "MAP2K2", "NFIB", "PHF14", "ASS1", "SP3", "ASXL1", "AIMP2", "CTSZ", "SEC24B", "FGF1", "ELK1", "SELENON", "ITGA3", "LIPA", "SAV1", "HIPK2", "EXT1", "STK40", "TMEM38B", "BMPR1A")
GOBP_REGULATION_OF_MICROTUBULE_BASED_MOVEMENT	0.42957	0.787157	0.0525899	0.677322	1.00416	26	c("STK11", "MECP2", "IGBP1", "FEZ1", "BORCS5", "GAS2L2", "CFAP20", "BBS2", "HAP1", "MAP2")
GOBP_REGULATION_OF_STEM_CELL_DIFFERENTIATION	0.413586	0.772917	0.0543434	0.656252	1.00424	56	c("HNRNPU", "OCIAD1", "CHD4", "MTA1", "RBBP4", "HSPA9", "MTCH2", "MBD3", "HDAC2", "GSK3B", "KAT5", "PWP1", "RBBP7", "METTL3", "HDAC1", "DHX36", "STAT3", "YTHDF2", "NELFB", "NFE2L2", "SMYD5", "ITCH", "GATAD2B", "ZFP36L2", "GATAD2A")
GOBP_MACROMOLECULE_DEACYLATION	0.431568	0.788341	0.0523759	0.660139	1.00442	48	c("MTA1", "RBBP4", "MIER2", "HDAC2", "PPT1", "SIRT2", "ABHD12", "BAZ2A", "NDN", "RBBP7", "TADA3", "HDAC1", "WDR5", "DYRK1A", "FLNA", "SIRT7", "BEX4", "YEATS2", "HDAC8", "KAT2A", "SPRED2")
GOBP_POSITIVE_REGULATION_OF_EPITHELIAL_CELL_PROLIFERATION	0.408591	0.771943	0.0549074	0.64515	1.00443	118	c("HMGB1", "RTN4", "CDC42", "CTNNB1", "NME1", "EMC10", "SRSF6", "PDPK1", "XBP1", "BTK", "PLCG1", "WDR48", "HIF1A", "HRAS", "STAT3", "SCG2", "STXBP4", "FGF1", "SEMA5A", "LAMB1", "MED1", "AKT3", "BMPR1A")
GOBP_REGULATION_OF_POTASSIUM_ION_TRANSPORT	0.400599	0.768015	0.0558265	0.656757	1.00446	55	c("YWHAE", "PRNP", "GNB2", "FHL1", "ATP1B3", "CAB39", "KCNA5", "NEDD4L", "KCNIP2", "ATP1B2", "AMIGO1", "LRRC26", "STK39", "KCNAB3", "ITGB1", "DPP6", "FLNA", "KCNC1", "KCNH2", "WWP2", "KCNG1", "ANK2", "KCNC2")
GOBP_TRANSMEMBRANE_RECEPTOR_PROTEIN_SERINE_THREONINE_KINASE_SIGNALING_PATHWAY	0.371628	0.748256	0.0593488	0.637706	1.0045	244	c("HSP90AB1", "SPTBN1", "FKBP8", "DDX5", "HTRA1", "HSPA5", "FKBP1A", "VIM", "MAPK3", "SUB1", "STRAP", "STUB1", "PPM1A", "RBBP4", "ILK", "OGT", "STK11", "PDPK1", "PRMT1", "PIN1", "FLCN", "ZMIZ2", "HDAC2", "GDF9", "HEXA", "EID2", "TAB1", "SORL1", "UBE2O", "NUP93", "ATF2", "RBBP7", "PTK2", "TOB1", "CRIM1", "HDAC1", "SKI", "FAM89B", "ECSIT", "ZFYVE9", "WFIKKN1", "UBE2D3", "APPL2", "ITGB5", "SPART", "…
TGFBRAP1, "GDF11", "SAP130", "SIN3A", "SDCBP", "ZNF423", "DKK3", "SMURF1", "ITGA3", "SRC", "BCL9L", "SPRED2", "CITED1", "INTS9", "HIPK2", "JUN", "EXT1", "FSTL5", "PBLD", "NLK", "BMPR1A", "ZEB1", "PALS1", "NBL1", "XIAP", "NDP")
GOBP_BILE_ACID_METABOLIC_PROCESS	0.421578	0.777047	0.0534572	0.672037	1.00451	30	c("OSBPL2", "GBA2", "NPC1", "OSBP", "ABCD3", "SLC27A5", "ACAA1", "HSD3B7", "OSBPL7", "AMACR")
GOBP_REGULATION_OF_CHOLESTEROL_METABOLIC_PROCESS	0.424575	0.780649	0.0531298	0.674843	1.00452	28	c("APOE", "SOD1", "SEC14L2", "SREBF2", "ABCG1", "SCAP", "FGF1", "LPCAT3", "ERLIN1")
GOBP_RESPONSE_TO_TRANSFORMING_GROWTH_FACTOR_BETA	0.390609	0.761214	0.057006	0.640472	1.00456	178	c("HSP90AB1", "HTRA1", "HSPA5", "FKBP1A", "STRAP", "STUB1", "PPM1A", "RBBP4", "OGT", "STK11", "PDPK1", "FYN", "PIN1", "FLCN", "ZMIZ2", "HDAC2", "GDF9", "EID2", "TAB1", "CRK", "FNDC4", "RBBP7", "PTK2", "HDAC1", "SKI", "FAM89B", "YES1", "ZFYVE9", "WFIKKN1", "APPL2", "ITGB5", "STAT3", "SUDS3", "CRKL", "ZEB2", "SNX6", "EMILIN1", "ITGB1", "PTPRK", "MEN1", "TWSG1", "ZBTB7A", "TGFBRAP1", "SAP130", "SIN3…
JUN, "ZFP36L1", "PBLD", "NLK", "BMPR1A", "WWOX", "ZEB1", "PALS1")
GOBP_MITOCHONDRIAL_FUSION	0.427572	0.784232	0.052805	0.677616	1.0046	26	c("MFF", "MFN2", "PARL", "MTCH2", "STOML2", "CHCHD3", "OPA1", "MCL1", "MIEF1", "MFN1", "VAT1")
GOBP_EAR_DEVELOPMENT	0.411588	0.771943	0.0545681	0.645186	1.00465	119	c("SOD1", "PAFAH1B1", "WDPCP", "MAPK3", "DDR1", "ANP32B", "MAPK1", "MYO6", "HPCA", "MAPKAPK2", "PRKRA", "IFT20", "SEC24B", "SLC44A4", "CDKN1B", "INSIG1", "SHROOM2")
GOBP_RESPONSE_TO_RADIATION	0.378621	0.753551	0.0584693	0.637322	1.00469	272	c("CIRBP", "RBX1", "RPL26", "PPP1CB", "DDB1", "ROM1", "NUCKS1", "PPP1CC", "MTA1", "GRB2", "KARS1", "STK11", "RBM4", "CRY2", "USP2", "NR2F6", "CUL4A", "HMGN1", "GNA11", "DDHD2", "SDF4", "BCL2L1", "KAT5", "USF1", "RIC8A", "MECP2", "PPP1CA", "CRTC1", "UBE4B", "ERCC1", "METTL3", "H2AC25", "CDKN2D", "B4GALT2", "USP47", "ID2", "BHLHE40", "NABP2", "RRM1", "HIF1A", "GRK4", "FBXL17", "UBE2A", "COP1", "DNM…
CLK2, "RO60", "MSH6", "REV1", "CCDC66", "CDK5", "IFT20", "RNF8", "XRCC6", "NSMCE3", "MAP2K7", "ITGB1", "PTPRK", "INO80", "MEN1", "ERCC2", "UVSSA", "CDS1", "ELK1", "MDM2", "FEN1", "FBXL3", "KCNC1", "MAP4K3", "MSH2", "GTF2H2", "ERCC5", "HYAL3", "PPP1R1B", "XRCC5", "RDH11", "RAD1", "XPC", "XPA", "TNKS1BP1", "GADD45A", "SDE2", "UBE2B", "EXT1", "USP1", "INTS7", "GNB5", "KCNC2", "ELOVL4", "PIK3R1", "ND…
GOBP_RRNA_METABOLIC_PROCESS	0.385614	0.758724	0.0576091	0.640629	1.00481	178	c("RPL35A", "RPS7", "RPS19", "RPL7A", "RPL7", "RPS16", "RPL5", "RPS14", "RPL26", "SNU13", "PA2G4", "MACROH2A1", "WBP11", "MARS1", "TSR2", "PDCD11", "NOP2", "EXOSC10", "BUD23", "RSL1D1", "PWP1", "MTOR", "NOL9", "DCAF13", "MTREX", "SPIN1", "EBNA1BP2", "NOL8", "NOP14", "DEDD", "DDX27", "NSA2", "WDR55", "KRI1", "SART1", "YTHDF2", "EMG1", "GTF3C6", "NVL", "DKC1", "MPHOSPH10", "WDR43", "EIF6", "GTF3C4"…
DIMT1, "RPF2", "POP4", "METTL5", "NUDT16", "POLR1E", "GTPBP4", "SLX9", "MACROH2A2", "DDX47", "SDE2", "DDX51", "RRP7A", "METTL16", "UTP20", "GEMIN4", "SHQ1", "ESF1", "BMS1")
GOBP_STEROID_BIOSYNTHETIC_PROCESS	0.411588	0.771943	0.0545681	0.645921	1.00486	112	c("APOE", "CYB5R3", "SOD1", "ACLY", "SF1", "FDFT1", "OSBPL2", "PBX1", "SEC14L2", "SREBF2", "ABCG1", "FDPS", "DHCR24", "HSD17B12", "SCAP", "G6PD", "OSBP", "ABCD3", "ACBD3", "SLC27A5", "ASAH1", "FGF1", "SQLE", "LSS", "IGFBP7", "INSIG1", "EBP", "DKK3", "LPCAT3", "LIPA", "HSD3B7", "CYB5R2", "MED1", "NFKB1", "ERLIN1")
GOBP_REGULATION_OF_ALPHA_BETA_T_CELL_ACTIVATION	0.416583	0.772917	0.0540088	0.658767	1.00486	51	c("HMGB1", "CD81", "NDFIP1", "RHOA", "AP3D1", "CBFB", "TYK2", "HLA-A", "MAPK8IP1", "ARG2", "TWSG1", "ITCH")
GOBP_REGULATION_OF_ERYTHROCYTE_DIFFERENTIATION	0.420579	0.776481	0.0535669	0.672282	1.00487	30	c("HSPA9", "P4HTM", "PRMT1", "ANKRD54", "SMAP1", "HIF1A", "STAT3", "STAT1", "BRD1", "STAT5B", "MED1", "ZFP36L1", "KLF13")
GOBP_REGULATION_OF_CELL_ADHESION	0.345654	0.731426	0.0628004	0.635745	1.00511	426	c("PRNP", "HMGB1", "PPP2R1A", "THY1", "CD81", "NDFIP1", "RHOA", "RAC1", "ARPC2", "PRKAR1A", "WDPCP", "CDC42", "SPINT2", "PPP1CB", "PTPRA", "SMARCA2", "SPOCK2", "SMARCC2", "DUSP3", "SELENOK", "DDR1", "AP3D1", "PPP3CA", "SMARCD2", "ACTN4", "C1QBP", "SIRPA", "ILK", "PDPK1", "CYRIB", "DUSP26", "FYN", "XBP1", "PKD1", "FLCN", "GSK3B", "TSC1", "KAT5", "CRK", "HSD17B12", "PTK2", "ARL2", "ARHGEF7", "METTL…
RCC2, "KANK1", "DNAJA3", "ASS1", "CYTH1", "PTPN23", "SMARCD1", "SART1", "TYK2", "YTHDF2", "SMARCE1", "TNFRSF21", "UTRN", "CRKL", "SMARCD3", "EFEMP2", "DAPK3", "HLA-A", "EMILIN1", "PLPP3", "SOX12", "ARG2", "FLNA", "PTPN6", "TWSG1", "VCL", "STAT5B", "CSK", "NCK2", "IL6ST", "PLXNA2", "PLXNB1", "PTPN2", "MAD1L1", "CORO2B", "ZDHHC2", "ITCH", "PIK3R2", "ZC3H8", "SEMA6A", "SEMA5A", "CHST2", "JUP", "ITGA…
SOCS5, "FAM107A", "ITGB1BP1")
GOBP_AMINO_ACID_ACTIVATION	0.41958	0.775913	0.053677	0.679403	1.00513	25	c("NARS1", "WARS1", "KARS1", "DARS1", "MARS1", "TARS3", "FARSB", "EPRS1", "IARS2", "RARS2")
GOBP_NEGATIVE_REGULATION_OF_NEURON_PROJECTION_DEVELOPMENT	0.392607	0.76246	0.0567672	0.647926	1.00517	95	c("GDI1", "APOE", "THY1", "PAFAH1B1", "PTPRS", "RTN4", "VIM", "FKBP4", "DENND5A", "DTNBP1", "GAK", "HDAC2", "CERS2", "RNF6", "CARM1", "ARF6", "BAG5", "SNAPIN", "SPART", "KANK1", "SEMA7A", "CDK5", "CBFA2T2", "FLNA", "MDM2", "SEMA6A", "SEMA5A", "DGUOK", "PSEN1", "STMN2", "KREMEN1", "SEMA4G")
GOBP_MOTILE_CILIUM_ASSEMBLY	0.421578	0.777047	0.0534572	0.668615	1.00523	34	c("VDAC3", "DNAH1", "KLC3", "E2F4", "NEURL1", "DZIP1", "ATMIN", "BBS2", "UBE2B", "TTLL1")
GOBP_ANATOMICAL_STRUCTURE_MATURATION	0.397602	0.766804	0.0561767	0.6442	1.00523	130	c("PPP2R1A", "RHOA", "PRKACA", "CTNNB1", "MTCH1", "ATP6AP2", "TUSC2", "BFSP1", "DLD", "WDR77", "RERE", "SIRT2", "ARCN1", "BTK", "MECP2", "CBFB", "SNX10", "HIF1A", "G6PD", "KCNIP2", "TCP11", "BRD1", "YTHDF2", "WASHC5", "ERCC2", "ZBTB7A", "GDF11", "PLXNB1", "EBP", "CDK5R2", "B4GALT5", "TDRD7")
GOBP_REGULATION_OF_DNA_TEMPLATED_TRANSCRIPTION_ELONGATION	0.403596	0.770471	0.0554793	0.65146	1.00531	74	c("HNRNPU", "CTNNB1", "TCEA2", "ZMYND11", "MED10", "HTATSF1", "MED25", "MED24", "WDR82", "KAT7", "CDK9", "HMGN1", "SETD5", "THOC5", "SUPT6H", "NELFA", "NELFCD", "HEXIM1", "MED8", "NCBP1", "MED20", "SCAF8", "ZNF326", "MED22", "RNF8", "WDR43", "NELFB", "MED28", "THOC1", "MED30", "MED17", "INTS8", "MED14", "MED27", "INTS10", "INTS5", "NELFE", "INTS9", "MED1", "INTS7", "INTS12")
GOBP_RNA_MODIFICATION	0.406593	0.771943	0.0551352	0.645961	1.00542	114	c("SNRPB", "CMTR1", "ADARB1", "WTAP", "SSB", "ALKBH1", "ADAR", "ELP5", "HNRNPAB", "ALKBH5", "TRIT1", "NOP2", "ELP3", "BUD23", "DNAJB11", "WDR6", "METTL3", "OSGEP", "SNRPD1", "METTL2B", "ELP1", "PARN", "EMG1", "DKC1", "URM1", "ELP2", "RNMT", "NHP2", "MOCS3", "THUMPD3", "METTL14", "RBM15B", "DIMT1", "MEPCE", "METTL5", "TRMT10C", "VIRMA", "BAG4", "METTL16", "TRMT9B", "CDKAL1", "CDK5RAP1")
GOBP_PIGMENT_BIOSYNTHETIC_PROCESS	0.415584	0.772917	0.0541201	0.663218	1.00545	43	c("NFE2L1", "SRRD", "PMEL", "UROD", "ALAS1", "FXN", "HMBS", "DDT", "SLC6A9", "ZEB2", "SLC25A39", "SLC11A2", "CITED1", "IREB2", "ABCB7")
GOBP_ERBB_SIGNALING_PATHWAY	0.400599	0.768015	0.0558265	0.65157	1.00548	74	c("RTN4", "DUSP3", "RNF126", "STUB1", "GRB2", "VPS25", "MAPK1", "PDPK1", "TSG101", "DAB2IP", "HIP1R", "PTK2", "PLCG1", "ERBIN", "LGMN", "RALA", "SNX5", "ZGPAT", "SNX6", "NCK2", "RALB", "PTPN2", "RHBDF1", "GAB1", "BCAR1", "SRC", "DGKD", "SOCS5", "AGT")
GOBP_AUTOPHAGOSOME_MATURATION	0.40959	0.771943	0.054794	0.662724	1.00553	44	c("VCP", "MAP1LC3B", "CHMP4B", "UBQLN1", "MAP1LC3A", "VPS4A", "BECN1", "UBQLN4", "WIPI2", "TSG101", "CALCOCO2", "VPS16", "LAMP2", "SNAPIN", "TECPR1", "ATG12", "LIX1L", "PIK3C3", "SNAP29", "PHF23", "CHMP2B", "PIK3R4", "CHMP1B", "VPS33A", "VPS4B", "UVRAG", "TMEM39A", "CHMP1A", "VAMP7")
GOBP_KERATINOCYTE_DIFFERENTIATION	0.395604	0.766243	0.0564118	0.656796	1.0056	57	c("PPP3CA", "MACROH2A1", "SRSF6", "TSG101", "PPHLN1", "DNASE1L2", "ASAH1", "MACROH2A2", "SAV1", "KDF1", "PLEC", "MED1", "ZFP36L1", "STK4")
GOBP_LIPOPROTEIN_METABOLIC_PROCESS	0.401598	0.768618	0.0557104	0.649812	1.00566	85	c("APOE", "CLIP3", "CTSD", "ATG13", "SELENOK", "GOLGA7", "PPM1A", "WDR45", "PPM1B", "PPT1", "RAB3GAP1", "WIPI2", "ZDHHC3", "ATG101", "RB1CC1", "ZDHHC24", "PORCN", "ZDHHC5", "ATG12", "PIK3C3", "ZDHHC16", "ATG7", "SLC30A5", "ZDHHC2", "ZDHHC9", "WDR45B", "LIPA", "ITGAV", "ATG16L1", "PIGQ", "PIGG")
GOBP_NEURON_PROJECTION_EXTENSION	0.397602	0.766804	0.0561767	0.646033	1.00568	116	c("HSP90AB1", "GDI1", "HSP90AA1", "APOE", "PAFAH1B1", "PTPRS", "RTN4", "CTNNB1", "MAP1B", "TSC22D4", "DDR1", "ADNP", "NDEL1", "STK11", "PPP3CB", "GSK3B", "RNF6", "NDN", "LLPH", "MECP2", "SHTN1", "NEDD4L", "SYT3", "CYFIP1", "RAB21", "SEMA7A", "CDK5", "CYFIP2", "ITGB1", "NRN1", "VCL", "SIN3A", "SH3GL2", "SLC23A2", "SEMA6A", "SEMA5A", "OLFM1", "SMURF1", "TTL", "SYT1", "SEMA4G", "RNF157", "NLGN3", "C…
GOBP_RECEPTOR_RECYCLING	0.403596	0.770471	0.0554793	0.671159	1.0059	32	c("NSF", "PEX12", "CTSD", "ACHE", "OPTN", "EPS15", "SORL1", "PEX5", "VAMP3", "ARFGEF2", "ALS2", "PTPN2", "PSEN1", "ARAP1", "SNCA")
GOBP_LONG_CHAIN_FATTY_ACID_TRANSPORT	0.422577	0.77825	0.0533478	0.667688	1.00591	36	c("APOE", "ABCD3", "EPRS1", "SLC27A5", "ACSL1", "SLC27A1", "SLC2A1", "CPT2")
GOBP_DEVELOPMENTAL_GROWTH_INVOLVED_IN_MORPHOGENESIS	0.352647	0.73516	0.0618406	0.642387	1.00597	155	c("HSP90AB1", "GDI1", "HSP90AA1", "APOE", "PAFAH1B1", "PTPRS", "RTN4", "CTNNB1", "MAP1B", "TSC22D4", "DDR1", "ADNP", "NDEL1", "STK11", "PPP3CB", "IST1", "GSK3B", "RNF6", "NDN", "LLPH", "MECP2", "SHTN1", "NEDD4L", "SYT3", "CYFIP1", "RAB21", "SPART", "SEMA7A", "CDK5", "CYFIP2", "ITGB1", "NRN1", "FGF1", "VCL", "SIN3A", "SH3GL2", "SLC23A2", "SEMA6A", "SEMA5A", "OLFM1", "SMURF1", "TTL", "SYT1", "SEMA4…
GOBP_RESPONSE_TO_OSMOTIC_STRESS	0.408591	0.771943	0.0549074	0.66051	1.00601	49	c("HSP90AA1", "TSC22D4", "PDPK1", "CAB39", "MICU1", "ATF2", "ARHGEF2", "LRRC8A", "RELB", "MTOR", "STK39", "PKD2", "XRCC6", "MAP2K7", "LRRC8D", "SLC12A5", "XRCC5", "SLC2A1", "ZFP36L1", "NLK", "TSC22D2")
GOBP_LUNG_ALVEOLUS_DEVELOPMENT	0.404595	0.771722	0.0553643	0.672133	1.00604	31	c("PTGES3", "HS6ST1", "MECP2", "PHF14", "ASXL1", "SELENON", "STK40", "TMEM38B")
GOBP_HORMONE_BIOSYNTHETIC_PROCESS	0.416583	0.772917	0.0540088	0.669178	1.00608	34	c("HSD17B12", "HIF1A", "DKK3", "MED1", "NFKB1", "PDE8B")
GOBP_REGULATION_OF_NERVOUS_SYSTEM_DEVELOPMENT	0.354645	0.73516	0.0615707	0.638054	1.00614	284	c("GDI1", "YWHAH", "NPTN", "THY1", "PAFAH1B1", "PTPRS", "RTN4", "CTNNB1", "MAP6", "MAP1B", "NAP1L1", "PPP3CA", "PPP1CC", "STAU2", "NRDC", "CUL7", "STK25", "ADNP", "CUX1", "STK11", "IST1", "CTNNA1", "HDAC2", "PCM1", "CERS2", "ID4", "TBC1D24", "SIRT2", "PARP6", "RNF6", "SORL1", "MECP2", "SHTN1", "DNAJB11", "SS18L1", "MTOR", "ID2", "BHLHE40", "NF2", "HDAC1", "SKI", "HIF1A", "CYFIP1", "DPYSL5", "AMIG…
CDK5, "TNFRSF21", "SMARCD3", "SLC7A5", "ITGB1", "EIF2AK3", "FBXW8", "IL6ST", "NEFL", "PLXNA2", "PLXNB1", "EEF2K", "DYNLT1", "SEMA6A", "SEMA5A", "SPEN", "SMURF1", "ANKRD27", "PSEN1", "BHLHE41", "XRCC5", "TRAK1", "SEMA4G", "NLGN3", "WASF3", "GOLGA4", "ETV5", "CBLN2")
GOBP_POSITIVE_REGULATION_OF_CELL_ACTIVATION	0.356643	0.736582	0.0613026	0.640745	1.00618	194	c("HMGB1", "THY1", "CD81", "RHOA", "SMARCA2", "SMARCC2", "SELENOK", "AP3D1", "PPP3CA", "SMARCD2", "SIRPA", "KARS1", "PDPK1", "CYRIB", "FYN", "AP1G1", "XBP1", "KAT5", "BTK", "PMS2", "KMT5B", "SNX4", "AKIRIN2", "MTOR", "CBFB", "ADORA2B", "YES1", "AMBRA1", "BRD7", "SMARCC1", "DNAJA3", "SMARCD1", "SH3KBP1", "SART1", "TYK2", "SMARCE1", "SMARCD3", "XRCC6", "HLA-A", "SOX12", "FLNA", "PTPN6", "STAT5B", "…
GOBP_POSITIVE_REGULATION_OF_CANONICAL_WNT_SIGNALING_PATHWAY	0.38961	0.760587	0.0571259	0.652052	1.00622	74	c("RNF220", "VCP", "ATP6AP2", "CTDNEP1", "PPM1A", "TMEM9", "ILK", "ADNP", "PPM1B", "PIN1", "CSNK1G2", "GPRC5B", "WNK2", "USP47", "RNF146", "GID8", "GSKIP", "KANK1", "ZEB2", "DAPK3", "FAM53B", "SEMA5A", "JUP", "SRC", "UBE2B", "NFKB1", "XIAP", "SULF2")
GOBP_REGULATION_OF_MITOCHONDRIAL_MEMBRANE_PERMEABILITY	0.407592	0.771943	0.0550211	0.670374	1.00622	33	c("SLC25A5", "BCL2L2", "VDAC2", "BLOC1S2", "GSK3A", "GSK3B", "BCL2L1", "HIP1R", "ATF2", "CNP", "RHOT1", "PPIF", "RTL10", "GCLC", "ACAA2")
GOBP_NEGATIVE_REGULATION_OF_NUCLEAR_DIVISION	0.407592	0.771943	0.0550211	0.670495	1.00641	33	c("XRCC3", "TOM1L2", "IK", "BUB3", "RAD21", "ZNF207", "KLHL22", "APC", "ANAPC15", "TOM1L1", "MAD1L1", "RAD1", "MTBP", "DYNC1LI1")
GOBP_NUCLEAR_MEMBRANE_ORGANIZATION	0.411588	0.771943	0.0545681	0.669397	1.00641	34	c("DCTN1", "PAFAH1B1", "CHMP4B", "VPS4A", "CTDNEP1", "AKAP8L", "TARDBP", "SIRT2", "CHMP2B", "TOR1AIP1", "BROX", "CHMP1B", "TOR1B", "VPS4B", "VRK1", "CHMP1A", "TMEM43")
GOBP_DEVELOPMENTAL_CELL_GROWTH	0.338661	0.726226	0.0637845	0.642864	1.00655	153	c("HSP90AB1", "GDI1", "HSP90AA1", "APOE", "PAFAH1B1", "PTPRS", "RTN4", "CTNNB1", "MAP1B", "TSC22D4", "DDR1", "ADNP", "GSK3A", "NDEL1", "STK11", "PPP3CB", "IST1", "GDF9", "GSK3B", "RNF6", "NDN", "LLPH", "MECP2", "SHTN1", "ARIH2", "NEDD4L", "DCAF13", "G6PD", "SYT3", "CYFIP1", "RAB21", "SPART", "SEMA7A", "CDK5", "CYFIP2", "ITGB1", "NRN1", "VCL", "SIN3A", "SH3GL2", "SLC23A2", "SEMA6A", "SEMA5A", "OLF…
)
GOBP_LEUKOCYTE_DEGRANULATION	0.406593	0.771943	0.0551352	0.666772	1.00659	38	c("PDPK1", "AP1G1", "BTK", "SNX4", "ADORA2B", "RABGEF1", "VAMP3", "SNX6", "STXBP1", "STXBP3", "GAB2", "CHGA", "VAMP7", "CPLX2")
GOBP_CELLULAR_RESPONSE_TO_CORTICOSTEROID_STIMULUS	0.412587	0.772526	0.0544556	0.665593	1.00661	40	c("ATP5F1A", "HNRNPU", "RAN", "GSK3A", "EIF4E", "ASS1", "AIFM1", "ZFP36L2", "DDIT4", "FAM107A", "ZFP36L1", "SMYD3")
GOBP_REACTIVE_OXYGEN_SPECIES_BIOSYNTHETIC_PROCESS	0.3996	0.767411	0.0559429	0.671657	1.00664	32	c("RHOA", "SOD1", "FYN", "SLC25A33", "ARG2", "TRAP1", "SLC5A3", "LIPA", "ABCB7", "SNCA")
GOBP_DETECTION_OF_VISIBLE_LIGHT	0.414585	0.772917	0.0542316	0.66778	1.00667	37	c("ROM1", "GNA11", "GRK4", "CCDC66", "RDH11", "ELOVL4")
GOBP_HEART_PROCESS	0.360639	0.738718	0.0607719	0.644254	1.00667	139	c("CALM2", "CALM3", "HSP90AA1", "YWHAE", "THRA", "SOD1", "CDC42", "PRKACA", "SCN2B", "ATP2B1", "GSK3A", "RAP1GDS1", "SCN1B", "FYN", "CAMK2D", "CELF2", "DNM1L", "GSTO1", "ATP2B2", "KCNA5", "NEDD4L", "MTOR", "KCNIP2", "ZNHIT1", "ATP1B2", "TMEM38A", "P2RX4", "DMPK", "FLNA", "EXT2", "MDM2", "CACNB2", "PDE4B", "JUP", "NUP155", "KCNH2", "SRC", "ANK2", "EXT1", "AGT", "TMEM38B", "CHGA", "SLC8A2", "CXADR")
GOBP_NEUTRAL_LIPID_METABOLIC_PROCESS	0.387612	0.759991	0.0573667	0.651341	1.00668	80	c("APOE", "LPIN2", "CTDNEP1", "DGKZ", "PGS1", "GNPAT", "ABHD12", "DDHD2", "SORL1", "KAT5", "PLAAT3", "FITM2", "FAAH", "ABHD6", "SCARB1", "SLC27A5", "SEL1L", "AGPAT5", "ACSL1", "PNPLA2", "INSIG1", "SLC27A1", "MGLL", "LIPA", "DGKD")
GOBP_TELENCEPHALON_DEVELOPMENT	0.34965	0.733612	0.062249	0.641797	1.00669	175	c("YWHAE", "RHOA", "PAFAH1B1", "PTPRS", "RTN4", "CTNNB1", "NARS1", "RAN", "HPRT1", "PPP1R9B", "OGDH", "NDEL1", "C12orf57", "ID4", "CSNK2A2", "GSK3B", "NCOA1", "TSC1", "DAB2IP", "MECP2", "CRK", "BTBD3", "AKIRIN2", "ID2", "FEZ1", "NF2", "PEX5", "HDAC1", "SKI", "HIF1A", "TACC2", "ATP1B2", "ATIC", "NFIB", "NUMB", "LARGE1", "CCDC85C", "SEMA7A", "WDR37", "RELN", "CDK5", "CRKL", "ZDHHC16", "FLNA", "SECI…
ATG16L1, "EXT1")
GOBP_PROTEIN_COMPLEX_OLIGOMERIZATION	0.346653	0.731426	0.0626618	0.642477	1.00681	163	c("PRNP", "HPRT1", "ROM1", "GOLGA2", "G3BP2", "FUS", "OSBPL2", "KCTD2", "RBMX", "PRMT1", "PKD1", "DNM1L", "STOML2", "MPP2", "CPSF7", "KCNA5", "MICU1", "ELAVL1", "CPSF6", "LRRC8A", "CRTC1", "KCTD17", "OPA1", "FARSB", "RRM1", "TNFAIP1", "APPL2", "SHMT2", "PDCD6IP", "ALS2", "PKD2", "CEP57", "LRRC8D", "KCTD5", "USP16", "KCTD3", "EHD1", "KCTD1", "KCNC1", "CUTC", "CLYBL", "KCNG1", "ATL3", "SYT1", "CRTC…
GOBP_NON_MEMBRANE_BOUNDED_ORGANELLE_ASSEMBLY	0.336663	0.723955	0.0640704	0.63998	1.00689	224	c("RPSA", "RPS19", "RPLP0", "RPL23A", "CIRBP", "RPL5", "MAPRE3", "HNRNPU", "RPS14", "RHOA", "PRKAR1A", "CSDE1", "MAPRE2", "DDB1", "CHMP4B", "WDR1", "EIF5", "DYNC1H1", "BSCL2", "GOLGA2", "RPL24", "G3BP2", "C1QBP", "PRRC2C", "CNOT2", "ZNF207", "ATXN2L", "RNF4", "DHX30", "TUBGCP2", "LSM4", "FMR1", "NOP2", "USP10", "MPV17L2", "DAZAP2", "CETN2", "KPNB1", "DCAF13", "LSM14A", "FITM2", "EIF2A", "EDC3", "…
WASHC5, "EIF6", "ITGB1", "INO80", "EZR", "YTHDF3", "FLNA", "CHMP2B", "SQLE", "CEP85", "TUBGCP3", "CDS1", "SENP6", "MSN", "FSCN1", "G3BP1", "CHMP1B", "RRS1", "RPL10L", "RPF2", "KAT2A", "SRC", "VPS4B", "CEP76", "XRCC5", "SMC3", "SPICE1", "PLEC", "CEP63", "RRP7A", "STAG1", "TMOD4")
GOBP_FATTY_ACID_TRANSPORT	0.392607	0.76246	0.0567672	0.654543	1.00689	66	c("APOE", "RBP7", "ABCD3", "EPRS1", "SLC27A5", "P2RX4", "ACSL1", "SLC27A1", "SLCO3A1", "SLC2A1", "CPT2", "PPARD")
GOBP_REGULATION_OF_LIPID_METABOLIC_PROCESS	0.341658	0.727726	0.0633597	0.6409	1.00691	200	c("PSAP", "APOE", "THRA", "SOD1", "SF1", "BSCL2", "CTDNEP1", "STUB1", "MACROH2A1", "DGKZ", "OGT", "CHP1", "SEC14L2", "SREBF2", "ABCG1", "PHB2", "GPS2", "CERS2", "ORMDL3", "SIRT2", "SORL1", "KAT5", "NR1D2", "PDK2", "MTOR", "ID2", "SCAP", "LONP2", "FITM2", "AMBRA1", "ABHD6", "SCARB1", "APPL2", "WDTC1", "MTMR1", "ASAH1", "MTMR3", "DNAJC15", "EIF6", "PLPP1", "WASHC1", "FGF1", "STAT5B", "PNPLA2", "IGF…
)
GOBP_REGULATION_OF_MEMBRANE_PERMEABILITY	0.410589	0.771943	0.0546808	0.665818	1.00695	40	c("SLC25A5", "BCL2L2", "VDAC2", "BLOC1S2", "GSK3A", "GSK3B", "BCL2L1", "HIP1R", "ATF2", "MTOR", "LAPTM4B", "CNP", "PDCD6IP", "RHOT1", "PPIF", "RTL10", "GCLC", "ACAA2", "HEG1")
GOBP_CHROMOSOME_CONDENSATION	0.411588	0.771943	0.0545681	0.68064	1.00696	25	c("H1-0", "AKAP8L", "BAZ1B", "NCAPH2", "AIFM1", "KMT5A", "NCAPG2", "CHMP1A", "H1-2")
GOBP_TISSUE_REGENERATION	0.396603	0.766243	0.0562941	0.663684	1.00699	44	c("CD81", "PPP3CA", "AKIRIN1", "MTPN", "HDGFL2", "ADAM15", "LARGE1", "KPNA1", "CDKN1B", "SELENON")
GOBP_POSITIVE_REGULATION_OF_CELL_MATRIX_ADHESION	0.407592	0.771943	0.0550211	0.668481	1.00711	36	c("THY1", "RAC1", "GSK3B", "TSC1", "PPM1F", "UTRN", "EFEMP2", "JUP", "RIN2", "ITGB1BP1")
GOBP_RELEASE_OF_CYTOCHROME_C_FROM_MITOCHONDRIA	0.407592	0.771943	0.0550211	0.668484	1.00711	36	c("CLU", "GHITM", "PRELID1", "MFF", "PARL", "BCL2L2", "DNM1L", "BCL2L1", "OPA1", "FXN", "MCL1", "PPIF", "FAM162A", "PLSCR3")
GOBP_POSITIVE_REGULATION_OF_CELL_CELL_ADHESION	0.330669	0.717249	0.0649408	0.643147	1.00716	155	c("HMGB1", "THY1", "CD81", "RHOA", "SMARCA2", "SMARCC2", "SELENOK", "AP3D1", "PPP3CA", "SMARCD2", "SIRPA", "PDPK1", "CYRIB", "FYN", "XBP1", "KAT5", "MTOR", "CBFB", "YES1", "AMBRA1", "BRD7", "SMARCC1", "DNAJA3", "PTPN23", "SMARCD1", "SART1", "TYK2", "SMARCE1", "SMARCD3", "HLA-A", "EMILIN1", "PLPP3", "SOX12", "PTPN6", "STAT5B", "CSK", "NCK2", "IL6ST", "CHST2", "SRC", "ST3GAL4", "CD47", "SOCS5")
GOBP_RIBOSOMAL_SMALL_SUBUNIT_BIOGENESIS	0.38961	0.760587	0.0571259	0.65344	1.00719	71	c("RPS3A", "RPSA", "RPS7", "RPS19", "RPS13", "RPS16", "RPS14", "RPS9", "SNU13", "TSR2", "EXOSC10", "DCAF13", "NOL7", "NOP14", "KRI1", "C1orf131", "EMG1", "MPHOSPH10", "WDR43", "ERCC2", "RPS19BP1", "UTP4", "NGDN", "UTP11", "UTP18", "RRS1", "DIMT1", "SLX9", "XRCC5", "LTV1", "RRP7A", "UTP20", "BMS1")
GOBP_REGULATION_OF_LIPID_LOCALIZATION	0.370629	0.748256	0.059476	0.649929	1.00719	91	c("APOE", "PRELID1", "SREBF2", "CRY2", "ABCG1", "GPS2", "GDF9", "TMEM30A", "NAXE", "FITM2", "EPRS1", "SCARB1", "NFKBIA", "P2RX4", "ACSL1", "PNPLA2", "EHD1", "PTPN2", "RXRA", "ABCB4", "LPCAT3", "ITGAV", "DISP3", "AGT", "PTCH1", "POMC", "NFKB1", "SAR1B")
GOBP_RIBOSOME_BIOGENESIS	0.331668	0.717337	0.0647943	0.639991	1.0072	228	c("RPS3A", "RPL35A", "RPSA", "RPS7", "RPS19", "RPLP0", "RPL23A", "RPL7A", "RPL7", "RPS13", "RPS16", "RPL5", "RPS14", "SERBP1", "RPL26", "RPS9", "SNU13", "EIF5", "RAN", "RPL24", "PA2G4", "C1QBP", "NOP16", "DHX30", "WBP11", "CUL4A", "TSR2", "PDCD11", "NOP2", "EXOSC10", "TSC1", "MPV17L2", "BUD23", "RSL1D1", "PWP1", "GNL2", "NUP88", "RPL26L1", "NOL9", "CINP", "DCAF13", "MTREX", "NOL7", "ABCE1", "EBNA…
C1orf131, "EMG1", "XPO1", "NVL", "DKC1", "MPHOSPH10", "WDR43", "EIF6", "ERCC2", "RPS19BP1", "NPM3", "USP16", "NHP2", "NOC4L", "SIRT7", "UTP4", "NGDN", "UTP14A", "UTP11", "UTP18", "RRS1", "DIMT1", "RPL10L", "RPF2", "POP4", "METTL5", "NUDT16", "ZNF622", "GTPBP4", "SLX9", "XRCC5", "DDX47", "LTV1", "SDE2", "DDX51", "RRP7A", "METTL16", "UTP20", "GEMIN4", "SHQ1", "ESF1", "BMS1")
GOBP_TRIGLYCERIDE_METABOLIC_PROCESS	0.388611	0.760587	0.0572461	0.656133	1.00728	61	c("APOE", "LPIN2", "CTDNEP1", "GNPAT", "DDHD2", "SORL1", "KAT5", "PLAAT3", "FITM2", "SCARB1", "SLC27A5", "SEL1L", "ACSL1", "PNPLA2", "INSIG1", "SLC27A1", "MGLL", "LIPA")
GOBP_RESPONSE_TO_INORGANIC_SUBSTANCE	0.314685	0.698091	0.0673624	0.638014	1.00739	327	c("CALM2", "CALM3", "GDI1", "ATP5F1A", "PRNP", "GPI", "BSG", "HNRNPA1", "HNRNPD", "SOD1", "VCP", "MAP1B", "PRDX1", "MAPK3", "HSP90B1", "MAP1LC3A", "BECN1", "AHCYL1", "PPP3CA", "RTF2", "PAM", "SIRPA", "STK25", "ADNP", "GSK3A", "MAPK1", "ANKH", "FYN", "CAMK2D", "SEC31A", "HDAC2", "NDRG1", "NPC1", "SLC6A1", "ANKZF1", "LTA4H", "MECP2", "PPP1CA", "CRK", "KCNA5", "PPP5C", "D2HGDH", "ERCC1", "PEF1", "HI…
STK39, "FXN", "TOP2B", "PCNA", "ASS1", "STAT1", "SLC41A1", "ADSS2", "AIFM1", "NUDT1", "PKD2", "EGLN1", "P2RX4", "CCS", "NSMCE3", "GSS", "SETD2", "SETX", "EIF2AK3", "NEFL", "CDKN1B", "NFE2L2", "MDM2", "EEF2K", "KCNC1", "PPIF", "SRC", "SLC11A2", "SYT1", "MAP3K5", "OSER1", "ALG2", "PLEC", "DAXX", "JUN", "CPNE6", "KCNC2", "PTCH1", "JUND", "SNCA")
GOBP_BIOLOGICAL_PROCESS_INVOLVED_IN_INTRASPECIES_INTERACTION_BETWEEN_ORGANISMS	0.410589	0.771943	0.0546808	0.675277	1.00745	29	c("SEPTIN5", "PCM1", "MECP2", "CIC", "NLGN3", "EXT1", "NR2E1", "PTEN")
GOBP_REGULATION_OF_FIBROBLAST_MIGRATION	0.412587	0.772526	0.0544556	0.679595	1.00753	26	c("RAC1", "WDPCP", "PTK2", "ARHGEF7", "GNA12", "RCC2", "APPL2", "MACIR", "ZEB2", "ITGB1", "BAG4", "RFFL", "ITGB1BP1")
GOBP_RESPONSE_TO_ESTROGEN	0.408591	0.771943	0.0549074	0.666219	1.00755	40	c("HSP90AA1", "WBP2", "SFR1", "CTNNA1", "MDM2", "CITED1", "RARA", "ASH2L", "MMP14", "CAV1", "ARPC1B", "MMP2", "TRIM24")
GOBP_POSITIVE_REGULATION_OF_PHOSPHORYLATION	0.294705	0.690619	0.0706196	0.637939	1.00764	356	c("HSP90AB1", "CLU", "CALM2", "CALM3", "HSP90AA1", "PRNP", "NPTN", "PPIA", "MAPRE3", "RHOA", "EIF4G1", "RAC1", "CLIP3", "COPS8", "MAPK3", "ARRB1", "DDR1", "SQSTM1", "UBE2K", "DGKZ", "ILK", "ADNP", "DTNBP1", "GSK3A", "STK11", "PTGES3", "MAPK1", "PDPK1", "RAP1A", "FYN", "PIN1", "PHB2", "PKD1", "FLCN", "HDAC2", "MAP3K10", "FMR1", "GPRC5B", "DDRGK1", "CAB39", "IP6K2", "TAB1", "DAB2IP", "PRKAG1", "ATF…
HSF1, "AMBRA1", "RB1CC1", "LIMK2", "MAP2K2", "SYAP1", "HRAS", "HAX1", "UNC119", "SEMA7A", "RELN", "ALS2", "MOB2", "MARK2", "CRKL", "PKD2", "TAB2", "TOM1L1", "XRCC6", "PLPP3", "MAP2K7", "FGF1", "STRADA", "IL6ST", "RALB", "CDKN1B", "SASH1", "TBK1", "PFN2", "TPD52L1", "SDCBP", "SLCO3A1", "MAVS", "CAMK1", "ZNF622", "PSEN1", "SRC", "CCND3", "BAG4", "MAP3K5", "XRCC5", "RAD50", "TNKS1BP1", "HIPK2", "DAX…
GOBP_ACTIN_FILAMENT_BASED_PROCESS	0.277722	0.673312	0.0736213	0.637194	1.00767	439	c("STMN1", "SPTBN1", "ARF1", "MYL6", "SPTAN1", "MYL6B", "RHOA", "RAC1", "ARPC2", "EPB41L3", "PAFAH1B1", "PRKAR1A", "CDC42", "ACTR2", "CAPZB", "WDR1", "RAN", "ARPC3", "HSP90B1", "CAPZA2", "ARFIP2", "SCN2B", "ARRB1", "VPS4A", "NISCH", "CAP1", "MYO18A", "NCKAP1", "ARPC1A", "STAU2", "ACTN4", "SPIRE1", "GRB2", "PPP1R9B", "ARHGAP44", "ELMO1", "DTNBP1", "CDC42BPB", "PACSIN2", "RAP1GDS1", "PFN1", "PDPK1"…
WASHC2A, "TSC1", "ARHGEF11", "SORBS3", "ARF6", "CRK", "SHTN1", "KCNA5", "PDXP", "HIP1R", "ARHGEF2", "DIAPH1", "NEDD4L", "CDC42BPA", "GAS7", "MTOR", "AIF1L", "ABI1", "MICAL2", "NF2", "TNFAIP1", "MYO6", "ARPC5L", "GPM6B", "PPM1F", "CYFIP1", "GAS2L2", "INPP5K", "ESAM", "ARPC5", "STRIP1", "LIMK2", "RALA", "HRAS", "CDC42EP4", "PLS3", "ITGB5", "RHOQ", "HAX1", "KANK1", "ARHGAP12", "PDCD6IP", "SH3KBP1", …
EZR, "SPECC1L", "RHOT1", "FLNA", "SPTBN2", "PACSIN1", "NCK2", "DIXDC1", "EEF2K", "CACNB2", "SHROOM2", "CUL3", "PFN2", "FSCN1", "CORO2B", "PDLIM7", "SDCBP", "PIK3R2", "SEMA5A", "PDE4B", "ABI2", "FCHSD2", "EPDR1", "JUP", "BCAR1", "NUP155", "KCNH2", "TRIM27", "SRC", "BAG4", "EPB41L1", "ENAH", "SPTB", "CD47", "WASL", "MYO1B", "FAM107A", "KLHL17", "PLEC", "ITGB1BP1", "LLGL1", "ANK2", "SIPA1L1", "PHACT…
GOBP_POSITIVE_REGULATION_OF_CELL_SUBSTRATE_ADHESION	0.371628	0.748256	0.0593488	0.650875	1.00767	86	c("THY1", "RAC1", "ARPC2", "CDC42", "SPOCK2", "C1QBP", "ILK", "GSK3B", "TSC1", "CRK", "HSD17B12", "ARL2", "ARHGEF7", "PPM1F", "UTRN", "CRKL", "EFEMP2", "EMILIN1", "FLNA", "JUP", "ITGA3", "RIN2", "EDIL3", "ITGB1BP1")
GOBP_IN_UTERO_EMBRYONIC_DEVELOPMENT	0.318681	0.703052	0.0667426	0.640029	1.0077	239	c("GPI", "MATR3", "RTN4", "CTNNB1", "SPINT2", "EPN1", "RPL13", "HM13", "MFN2", "PPP1CC", "ZFAND5", "TMED2", "GRB2", "DAD1", "C1orf43", "NDEL1", "MBD3", "CMIP", "MAPK1", "PRMT1", "CNOT2", "TERF2", "ALKBH1", "PKD1", "FLCN", "CUL4A", "RTCB", "NCOA1", "HS6ST1", "KIDINS220", "TAB1", "BCL2L1", "KIFBP", "RIC8A", "SUPT6H", "ATF2", "HECTD1", "PLCG1", "XAB2", "GNA12", "ATP11A", "COPS2", "HIF1A", "CNOT3", "…
EIF2S2, "SETD2", "ITGB1", "ERCC2", "FBXW8", "NCAPG2", "SIN3A", "CUL3", "STMN3", "MSH2", "CAMSAP3", "KAT2A", "PLCD3", "CITED1", "KEAP1", "DNAAF2", "MED1", "UBE2B", "OTUD7B", "RRP7A", "SLC35E2B", "ZFP36L1", "PTCH1", "TTLL1", "ACTL6A", "STK4", "RCN1", "BMPR1A")
GOBP_ADIPOSE_TISSUE_DEVELOPMENT	0.398601	0.766804	0.0560596	0.669758	1.00777	35	c("UBB", "XBP1", "SLC25A25", "NCOA1", "SORL1", "ATF2", "PLAAT3", "PGRMC2", "HRAS", "SPART", "LIPA", "SPTLC2", "DGAT2", "NCOA2", "ARID5B", "PPARD")
GOBP_CELLULAR_RESPONSE_TO_CAMP	0.402597	0.769873	0.0555947	0.674241	1.0078	30	c("RAP1A", "RAPGEF1", "INPP5K", "ASS1", "PKD2", "EZR", "RAP1B", "RAP1BL", "EEF2K", "ZFP36L1", "DMTN")
GOBP_NOTCH_SIGNALING_PATHWAY	0.358641	0.737317	0.0610364	0.648601	1.0078	103	c("GOT1", "EPN1", "ARRB1", "DTX3", "SREBF2", "MAML3", "APH1A", "MECP2", "KCNA5", "GALNT11", "METTL3", "STAT3", "NEURL1", "SEL1L", "YTHDF2", "NIBAN2", "NFKBIA", "CBFA2T2", "ZBTB7A", "IL6ST", "CDKN1B", "TSPAN15", "TSPAN5", "ZNF423", "SPEN", "POGLUT1", "PSEN1", "WWP2", "SRC", "RFNG", "ITGB1BP1", "LLGL1", "EPN2")
GOBP_CELLULAR_RESPONSE_TO_UV	0.376623	0.753551	0.0587186	0.657818	1.00784	58	c("RBX1", "RPL26", "DDB1", "STK11", "CUL4A", "ERCC1", "METTL3", "H2AC25", "USP47", "ERCC4", "DHX36", "PCNA", "NSMCE3", "PTPRK", "INO80", "MDM2", "HYAL3", "XPC", "XPA", "SDE2", "PIK3R1")
GOBP_MICROTUBULE_CYTOSKELETON_ORGANIZATION_INVOLVED_IN_MITOSIS	0.360639	0.738718	0.0607719	0.649709	1.00794	95	c("STMN1", "DCTN1", "HNRNPU", "RHOA", "PAFAH1B1", "DCTN2", "VCP", "CHMP4B", "CLTC", "PTPA", "RAN", "DYNC1H1", "TUBG2", "NUDC", "GOLGA2", "NDEL1", "CKAP5", "ZNF207", "PKD1", "KAT5", "MECP2", "GNAI1", "KPNB1", "LSM14A", "TACC2", "MAPRE1", "SMC1A", "KIF2A", "PDCD6IP", "SETD2", "ITGB1", "FLNA", "CHMP2B", "DYNLT1", "CHMP1B", "VPS4B", "SMC3", "SPICE1", "FAM110A", "STAG1", "FSD1", "CHMP1A", "AURKC", "MA…
GOBP_SUPRAMOLECULAR_FIBER_ORGANIZATION	0.262737	0.652484	0.0764767	0.637029	1.00796	474	c("HSP90AB1", "CLU", "STMN1", "SPTBN1", "ARF1", "APOE", "SPTAN1", "DCTN1", "HNRNPA1", "MAPRE3", "RHOA", "RAC1", "FKBP1A", "KIF2C", "ARPC2", "PAFAH1B1", "PRKAR1A", "CDC42", "ACTR2", "CLIP3", "CAPZB", "WDR1", "MAP1B", "VIM", "ARPC3", "DYNC1H1", "TUBG2", "HSP90B1", "CAPZA2", "ARFIP2", "ARRB1", "FKBP4", "PFDN5", "GOLGA2", "CAP1", "BFSP1", "NCKAP1", "ARPC1A", "FUS", "SPIRE1", "GRB2", "PFDN2", "PPP1R9B…
MTPN, "PIN1", "ARPC4", "TARDBP", "PCM1", "MARCKS", "TUBGCP2", "RNH1", "WASHC2A", "TSC1", "CHADL", "SORBS3", "ARF6", "MECP2", "SHTN1", "PDXP", "HIP1R", "ARHGEF2", "DIAPH1", "APC", "ARL2", "GAS7", "ARHGEF7", "MTOR", "KPNB1", "AIF1L", "ABI1", "MICAL2", "NF2", "TNFAIP1", "MYO6", "ARPC5L", "PPM1F", "CYFIP1", "GAS2L2", "VBP1", "EML2", "INPP5K", "ESAM", "ARPC5", "PRUNE1", "LIMK2", "CRYAB", "CDC42EP4", "…
ARHGEF10L, "TTC17", "MTSS1", "WASHC5", "ZEB2", "PDE4DIP", "EFEMP2", "CYFIP2", "DAPK3", "NCKAP5L", "EMILIN1", "WASHC1", "DYRK1A", "ITGB1", "EZR", "RHOT1", "FLNA", "SPTBN2", "PACSIN1", "NCK2", "NEFL", "CDKN1B", "TUBGCP3", "PFDN1", "MDM2", "EEF2K", "SHROOM2", "CUL3", "PFN2", "FSCN1", "CORO2B", "STMN3", "PIK3R2", "SIAH1", "SEMA5A", "ABI2", "FCHSD2", "HDGFL3", "BCAR1", "CAMSAP3", "PSEN1", "TRIM27", "S…
MID1IP1, "CRTAP", "ARFGEF1", "EXT1", "ARAP1", "WASF3", "SAMD14", "SLAIN2", "TMOD4", "KLHL24", "SNCA", "PIK3R1", "FSD1", "TWF1", "NCK1")
GOBP_METAPHASE_CHROMOSOME_ALIGNMENT	0.378621	0.753551	0.0584693	0.657305	1.00796	59	c("HNRNPU", "KIF2C", "DCTN2", "CDC42", "CHMP4B", "DYNC1H1", "VPS4A", "BECN1", "NUDC", "BUB3", "ZNF207", "SIRT2", "KAT5", "CHAMP1", "APC", "KPNB1", "RCC2", "MAPRE1", "PDCD6IP", "CHMP2B", "MAD1L1", "CUL3", "CHMP1B", "RRS1", "PINX1", "TTL", "VPS4B", "SPICE1", "KIF22", "CHMP1A", "AURKC")
GOBP_TRANSFORMING_GROWTH_FACTOR_BETA_RECEPTOR_SIGNALING_PATHWAY	0.343656	0.729214	0.063079	0.644926	1.008	140	c("HSP90AB1", "HTRA1", "HSPA5", "FKBP1A", "STRAP", "STUB1", "PPM1A", "RBBP4", "OGT", "STK11", "PDPK1", "PIN1", "FLCN", "ZMIZ2", "HDAC2", "GDF9", "EID2", "TAB1", "RBBP7", "PTK2", "HDAC1", "SKI", "FAM89B", "ZFYVE9", "WFIKKN1", "APPL2", "ITGB5", "STAT3", "SUDS3", "ZEB2", "SNX6", "EMILIN1", "ITGB1", "PTPRK", "MEN1", "TWSG1", "ZBTB7A", "TGFBRAP1", "SAP130", "SIN3A", "SDCBP", "DKK3", "SMURF1", "ITGA3",…
NDP)
GOBP_ZYMOGEN_ACTIVATION	0.396603	0.766243	0.0562941	0.667726	1.00803	38	c("DHCR24", "LGMN", "ENO1", "CYFIP2", "CTSZ", "MMP14", "S100A10", "PLAT")
GOBP_CYTOKINE_MEDIATED_SIGNALING_PATHWAY	0.313686	0.698091	0.0675189	0.640413	1.00804	233	c("GSTP1", "EIF5A", "PAFAH1B1", "PRKACA", "MAPK3", "TRIM44", "ACTN4", "UBE2K", "RRAGA", "COMMD7", "ILK", "RNF113A", "AGPAT1", "ADAR", "GPS2", "IRF3", "OASL", "NAIP", "METTL3", "LSM14A", "HIF1A", "STK39", "APPL2", "GIGYF2", "STAT3", "RABGEF1", "MAPKAPK2", "PADI2", "STAT1", "TYK2", "YTHDF2", "IL17RC", "PELI3", "TRAF3IP2", "NFKBIA", "TRAF3", "AZI2", "YTHDF3", "TTLL12", "ACSL1", "PTPN6", "CACTIN", "S…
SPATA2, "SRC", "BBS2", "SOCS5", "JAGN1", "RFFL", "MED1", "EXT1")
GOBP_NEGATIVE_REGULATION_OF_GENE_EXPRESSION_EPIGENETIC	0.37962	0.754202	0.0583453	0.654818	1.00805	68	c("HMGB1", "USP7", "CBX3", "H1-0", "MTA1", "MACROH2A1", "GSK3A", "MBD3", "HDAC2", "SIRT2", "BAZ2A", "PHF2", "MECP2", "HDAC1", "LMNB2", "CREBZF", "DNMT3A", "MBD2", "CTCF", "PPHLN1", "FAM172A", "DYRK1A", "JARID2", "MPHOSPH8", "BAHD1", "SCMH1", "SIRT7", "SIN3A", "SMYD5", "TRIM27", "MACROH2A2", "DOT1L", "HAT1", "PHF8")
GOBP_P38MAPK_CASCADE	0.401598	0.768618	0.0557104	0.669135	1.00809	36	c("PJA2", "PRMT1", "DAB2IP", "ATF2", "STK39", "MAPKAPK2", "MAP3K3", "EZR", "SASH1", "MAP3K5", "GADD45A", "ZFP36L1")
GOBP_MONOSACCHARIDE_METABOLIC_PROCESS	0.313686	0.698091	0.0675189	0.643314	1.00812	163	c("GAPDH", "SLC37A4", "GPI", "PFKM", "GOT1", "PDHA1", "PRKACA", "DDB1", "USP7", "PMM1", "SLC25A11", "GSK3A", "PDHB", "OGT", "STK11", "PGM1", "PHKG2", "PGP", "HEXA", "MIDN", "GDPGP1", "AKR1A1", "GSTO1", "PFKL", "PFKFB3", "FOXK2", "SELENOS", "PDK2", "MAN2A2", "G6PD", "TKFC", "ENO1", "WDR5", "WDTC1", "EPM2AIP1", "CLK2", "KBTBD2", "GALK2", "GALT", "SIRT7", "PTPN2", "B3GLCT", "G6PC3", "SLC23A2", "LIPA…
GOBP_REGULATION_OF_PROTEIN_SECRETION	0.327672	0.714198	0.0653834	0.644349	1.00814	147	c("APOE", "PPIA", "PFKM", "PRKAR1A", "PRKACA", "CDK16", "APBB1", "PPP3CA", "MYO18A", "C2CD2L", "ACHE", "TMED10", "MPC2", "CD200", "PPP3CB", "RAP1GDS1", "ABCG1", "TARDBP", "MIDN", "DNM1L", "GNA11", "PFKL", "ARF6", "KCNA5", "GNAZ", "LRRC8A", "HIF1A", "ATP13A2", "OSBP", "SERGEF", "SYBU", "SLC16A1", "TMEM132A", "PTPN23", "RAB11FIP5", "STXBP4")
GOBP_REGULATION_OF_VESICLE_MEDIATED_TRANSPORT	0.2997	0.693543	0.0697793	0.63845	1.00814	328	c("CLU", "RAB3A", "ARF1", "APOE", "HMGB1", "NSF", "SEPTIN5", "AP2M1", "UBQLN2", "RAC1", "SOD1", "CDC42", "CLIP3", "SEPTIN2", "USP7", "MAPK3", "PPP3R1", "ARRB1", "VPS4A", "PPP3CA", "DNAJC5", "MYO18A", "GRIPAP1", "SIRPA", "SCRN1", "ARHGAP44", "DTNBP1", "PPP3CB", "PACSIN2", "PPFIA2", "RAB5A", "MAPK1", "PDPK1", "PICALM", "RAP1A", "CAMK1D", "AP1G1", "SMAP1", "ATP2C1", "PPT1", "SNX3", "HGS", "RAB3GAP1"…
SNX4, "NF2", "PPP3CC", "SYT3", "HPCA", "ATG3", "ADORA2B", "ATP13A2", "SNX12", "SNAPIN", "RALA", "MAP2K2", "ATXN2", "SCARB1", "SCFD1", "APPL2", "NUMB", "RAB21", "RAB15", "RABGEF1", "PACSIN3", "UNC119", "PTPN23", "PDCD6IP", "CDK5", "CNST", "RAB2B", "DENND10", "EZR", "RAP1B", "PACSIN1", "LETMD1", "CSK", "STXBP1", "RAP1BL", "STXBP3", "EHD1", "MSN", "EEF2K", "SV2B", "PFN2", "CDK5R2", "ZDHHC2", "SDCBP"…
WASL)
GOBP_ENDOTHELIAL_CELL_MIGRATION	0.352647	0.73516	0.0618406	0.646875	1.00824	124	c("ATP5F1A", "APOE", "HMGB1", "GPI", "RHOA", "RAC1", "EMC10", "PDPK1", "AAMP", "DNAJA4", "DAB2IP", "MECP2", "PTK2", "PLCG1", "HIF1A", "LGMN", "SCARB1", "MAP3K3", "STAT1", "SCG2", "P2RX4", "ZEB2", "PLPP3", "ITGB1", "FGF1", "LGALS8", "NFE2L2", "SASH1", "SEMA5A", "HSPB1", "PTPRM", "JUP", "BCAR1", "RIN2", "SVBP", "GADD45A", "ITGB1BP1", "AKT3", "AGT")
GOBP_RESPONSE_TO_KETONE	0.351648	0.73516	0.0619763	0.647614	1.00827	118	c("ATP5F1A", "WBP2", "GPI", "HNRNPD", "GNB1", "MAP4K1", "LARP1", "PPP1R9B", "NCOA1", "ADCY2", "BCL2L1", "SLC39A9", "GNAI1", "ADAM15", "EIF4E", "RWDD1", "HPCA", "PSPH", "HSF1", "STK39", "PCNA", "ASS1", "AIFM1", "NEFL", "ELK1", "SIN3A", "IGFBP7", "MSN", "ABCB4", "UBE3A", "LIPA", "SRC", "DDIT4", "CDK4")
GOBP_GLUCAN_METABOLIC_PROCESS	0.376623	0.753551	0.0587186	0.659261	1.00829	55	c("PFKM", "GABARAPL1", "PPP1CB", "PPP1CC", "GSK3A", "PTGES3", "PHKG2", "PPP1R2B", "NPC1", "GSK3B", "PPP1R1A", "PPP1CA", "SELENOS", "GYG1", "UGP2", "INPP5K", "RB1CC1", "EPM2AIP1", "PPP1R3F", "IL6ST", "PHKB", "PHKA1", "POMC", "GBE1", "STK40", "GNMT", "PYGL")
GOBP_RAC_PROTEIN_SIGNAL_TRANSDUCTION	0.398601	0.766804	0.0560596	0.678833	1.00834	27	c("RAC1", "HACD3", "NISCH", "NCKAP1", "ARHGAP44", "ELMO1", "OGT", "ARF6", "CRK", "CYFIP1", "ALS2", "STMN3", "ABI2")
GOBP_POSITIVE_REGULATION_OF_JNK_CASCADE	0.384615	0.758724	0.0577309	0.661554	1.00836	50	c("HMGB1", "PJA2", "MAPK8IP3", "MAP3K10", "DAB2IP", "CRK", "NAIP", "MAP4K2", "MTURN", "RB1CC1", "HRAS", "MAPK8IP1", "MAP2K7", "TPD52L1", "SDCBP", "ZNF622", "MAP3K5", "HIPK2", "GADD45A", "MAP2K4", "TNIK", "XIAP", "PLCB1", "MAP3K11")
GOBP_GLANDULAR_EPITHELIAL_CELL_DIFFERENTIATION	0.3996	0.767411	0.0559429	0.666273	1.00838	41	c("CTNNB1", "GSK3A", "WDR77", "PDPK1", "RBM4", "GSK3B", "HIF1A", "NFIB", "GDF11", "EXT1", "RARA", "SMO")
GOBP_POSITIVE_REGULATION_OF_PROTEIN_KINASE_ACTIVITY	0.30969	0.695255	0.0681513	0.644067	1.00843	153	c("HSP90AB1", "CLU", "CALM2", "CALM3", "HSP90AA1", "PRNP", "PPIA", "MAPRE3", "RHOA", "COPS8", "STK11", "PDPK1", "RAP1A", "PHB2", "PKD1", "MAP3K10", "GPRC5B", "CAB39", "TAB1", "DAB2IP", "PRKAG1", "MAP4K2", "PTK2", "DVL3", "TELO2", "ABI1", "MMD", "MAP2K2", "SYAP1", "HRAS", "UNC119", "RELN", "ALS2", "MARK2", "PKD2", "TAB2", "TOM1L1", "XRCC6", "MAP2K7", "FGF1", "STRADA", "RALB", "SASH1", "TPD52L1", "…
GOBP_ASTROCYTE_DIFFERENTIATION	0.384615	0.758724	0.0577309	0.661603	1.00844	50	c("VIM", "MAPK3", "MAPK1", "ID4", "MECP2", "ID2", "LARGE1", "STAT3", "ZEB2", "PLPP3", "IL6ST", "PLP1", "PSEN1")
GOBP_INTRACELLULAR_RECEPTOR_SIGNALING_PATHWAY	0.311688	0.698091	0.0678338	0.641871	1.00844	200	c("YWHAH", "HMGB1", "WBP2", "DDX5", "THRA", "DNAJA1", "RHOA", "PTPRS", "RTN4", "UFD1", "UBQLN1", "FKBP4", "ACTN4", "C1QBP", "CSNK1A1", "NR2C2", "PTGES3", "NAGK", "MAPK1", "CNOT2", "CRY2", "NR2F6", "PHB2", "GPS2", "PUM1", "SIRT2", "IRF3", "VPS11", "NCOA1", "DDRGK1", "UBA5", "RNF6", "CARM1", "BTK", "NR1D2", "OASL", "TADA3", "RWDD1", "LSM14A", "HDAC1", "TKFC", "NPLOC4", "ERBIN", "TAF7", "RXRB", "TRI…
RXRA, "ITCH", "BIRC2", "MAVS", "UBE3A")
GOBP_CELL_CHEMOTAXIS	0.32967	0.716466	0.0650878	0.644688	1.00846	146	c("RPS19", "HMGB1", "PPIA", "BSG", "RPL13A", "RAC1", "MAPK3", "PPIB", "C1QBP", "MAPK1", "CCL27", "AKIRIN1", "CAMK1D", "DNM1L", "CRK", "PTK2", "LGMN", "SRP54", "STK39", "DDT", "PADI2", "IL17RC", "SCG2", "CRKL", "P2RX4", "FGF1", "SEMA5A", "HSPB1", "PDE4B", "GAB1", "BCAR1", "HSD3B7", "PLEC", "PARVA", "MCU", "CHGA", "NBL1", "CXADR")
GOBP_ACTIN_MEDIATED_CELL_CONTRACTION	0.373626	0.751605	0.0590955	0.659375	1.00847	55	c("MYL6", "MYL6B", "SCN2B", "SCN1B", "CAMK2D", "SHTN1", "KCNA5", "NEDD4L", "ZEB2", "FLNA", "CACNB2", "PDE4B", "EPDR1", "JUP", "NUP155", "KCNH2", "ANK2", "PARVA")
GOBP_REGULATION_OF_TRANSMEMBRANE_RECEPTOR_PROTEIN_SERINE_THREONINE_KINASE_SIGNALING_PATHWAY	0.313686	0.698091	0.0675189	0.643395	1.00849	166	c("HSP90AB1", "FKBP8", "HTRA1", "HSPA5", "FKBP1A", "STRAP", "STUB1", "PPM1A", "RBBP4", "ILK", "OGT", "STK11", "PDPK1", "PRMT1", "PIN1", "FLCN", "HDAC2", "EID2", "SORL1", "UBE2O", "NUP93", "RBBP7", "TOB1", "CRIM1", "HDAC1", "SKI", "FAM89B", "WFIKKN1", "UBE2D3", "SPART", "SUDS3", "ZEB2", "SNX6", "EMILIN1", "MEN1", "TWSG1", "ZBTB7A", "SAP130", "SIN3A", "SDCBP", "ZNF423", "DKK3", "SMURF1", "ITGA3", "…
)
GOBP_SULFUR_COMPOUND_TRANSPORT	0.390609	0.761214	0.057006	0.670282	1.00855	35	c("SLC25A11", "LRRC8A", "SLC5A6", "SLC7A5", "LRRC8D", "SLC44A4", "SLC27A1", "SLC25A19", "SLC25A26")
GOBP_REGULATION_OF_ENDOTHELIAL_CELL_MIGRATION	0.353646	0.73516	0.0617054	0.649948	1.00857	96	c("ATP5F1A", "APOE", "HMGB1", "GPI", "RHOA", "RAC1", "EMC10", "PDPK1", "AAMP", "DNAJA4", "DAB2IP", "MECP2", "PTK2", "PLCG1", "HIF1A", "LGMN", "SCARB1", "MAP3K3", "P2RX4", "PLPP3", "FGF1", "NFE2L2", "SASH1", "SEMA5A", "HSPB1", "PTPRM", "JUP", "BCAR1", "RIN2", "SVBP", "GADD45A", "ITGB1BP1", "AKT3", "AGT")
GOBP_POST_EMBRYONIC_DEVELOPMENT	0.384615	0.758724	0.0577309	0.661209	1.00859	51	c("RAB3A", "ATN1", "CCDC47", "C12orf57", "HMGN1", "NDN", "MECP2", "ERCC1", "MTOR", "IGF2R", "GIGYF2", "LARGE1", "ERCC2", "PSEN1", "IREB2")
GOBP_REGULATION_OF_BLOOD_VESSEL_ENDOTHELIAL_CELL_MIGRATION	0.386613	0.759991	0.0574877	0.663901	1.00866	46	c("ATP5F1A", "APOE", "HMGB1", "RHOA", "PDPK1", "MECP2", "PLCG1", "HIF1A", "MAP3K3", "P2RX4", "NFE2L2", "HSPB1", "JUP", "GADD45A", "ITGB1BP1", "AKT3")
GOBP_RESPONSE_TO_METAL_ION	0.301698	0.693543	0.0694481	0.641405	1.00869	213	c("CALM2", "CALM3", "GDI1", "PRNP", "GPI", "BSG", "HNRNPD", "MAPK3", "HSP90B1", "MAP1LC3A", "BECN1", "AHCYL1", "PPP3CA", "PAM", "GSK3A", "MAPK1", "CAMK2D", "SEC31A", "NDRG1", "NPC1", "SLC6A1", "LTA4H", "MECP2", "PPP1CA", "PPP5C", "D2HGDH", "ERCC1", "PEF1", "HIF1A", "G6PD", "KCNIP2", "SYT3", "HPCA", "DNMT3A", "ATP13A2", "HSF1", "OTC", "LGMN", "STK39", "FXN", "PCNA", "ASS1", "SLC41A1", "NUDT1", "PK…
SYT1, "ALG2", "DAXX", "JUN", "CPNE6", "KCNC2", "JUND", "SNCA")
GOBP_REGULATION_OF_FILOPODIUM_ASSEMBLY	0.380619	0.75485	0.0582216	0.673146	1.00887	32	c("GPM6A", "CDC42", "CAPZB", "STAU2", "ARHGAP44", "RAB5A", "FMR1", "ARF6", "RALA", "RHOQ", "NEURL1", "TENM2", "MIEN1", "FSCN1", "WASL", "ARAP1", "PIK3R1")
GOBP_PROTEIN_LOCALIZATION_TO_CHROMATIN	0.385614	0.758724	0.0576091	0.674044	1.0089	31	c("WBP2", "VCP", "RAD21", "MACROH2A1", "CDK9", "RNF4", "PPHLN1", "SETD2", "JARID2", "H2AC8", "MSH2", "MACROH2A2", "VRK1", "NIPBL")
GOBP_MITOTIC_CELL_CYCLE_PHASE_TRANSITION	0.293706	0.690619	0.0707899	0.64011	1.00894	266	c("CALM2", "CALM3", "EIF4G1", "RPL26", "DDB1", "CHMP4B", "XRCC3", "PPME1", "SMARCA2", "CDK16", "IK", "ANAPC5", "SMARCC2", "VPS4A", "PPP3CA", "RPL24", "SMARCD2", "BUB3", "RAD21", "PSME3", "FHL1", "CUL1", "PBX1", "PPP1R9B", "PSME1", "CDC16", "ZNF207", "KHDRBS1", "PHB2", "PKD1", "ID4", "CUL4A", "KLHL22", "SIRT2", "UBE2S", "FBXO31", "GSPT1", "MECP2", "KCNA5", "E2F6", "PPP6C", "PSME2", "FOXO4", "APC",…
FZR1, "BCL7B", "UBE2A", "DPF2", "AMBRA1", "BRD7", "E2F4", "SMARCC1", "RCC2", "APPL2", "NFIB", "GIGYF2", "ANAPC15", "SMARCD1", "CDK5", "SMARCE1", "CDK10", "CDK17", "PKD2", "BCAT1", "SMARCD3", "ITGB1", "INO80", "ERCC2", "PTPN6", "CDKN1B", "SIRT7", "MDM2", "SIN3A", "MAD1L1", "CUL3", "TPD52L1", "TAF2", "CUL2", "RPA2", "MEPCE", "BCL7C", "PINX1", "ANAPC1", "VPS4B", "CCND3", "ZFP36L2", "RAD50", "PRMT2",…
TOPBP1, "MTBP", "BRCC3", "RINT1", "CHFR", "DYNC1LI1", "PLCB1", "CDK14", "RNASEH2B")
GOBP_REGULATION_OF_RAS_PROTEIN_SIGNAL_TRANSDUCTION	0.352647	0.73516	0.0618406	0.650819	1.00908	94	c("STMN1", "APOE", "RAC1", "MAPRE2", "ARRB1", "MFN2", "SQSTM1", "ARHGAP44", "OGT", "FLCN", "CYTH2", "DAB2IP", "ARF6", "CRK", "ARHGEF2", "TNFAIP1", "KANK1", "RABGEF1", "CYTH1", "ARFGEF2", "LZTR1", "ALS2", "ITGB1", "CUL3", "STMN3", "STAMBP", "ITGA3", "SRC")
GOBP_REGULATION_OF_MONOATOMIC_ION_TRANSPORT	0.285714	0.678978	0.0721798	0.639781	1.00913	291	c("CALM2", "CALM3", "YWHAE", "PRNP", "YWHAH", "THY1", "VDAC1", "YWHAQ", "FKBP1A", "GNB2", "PRKACA", "CTNNB1", "SARAF", "UBQLN1", "PPP3R1", "SCN2B", "AHCYL1", "PPP3CA", "ATP2B1", "FHL1", "ACTN4", "ATP1B3", "PPP3CB", "CHP1", "PDPK1", "SCN1B", "FYN", "CAMK2D", "PHB2", "MLLT6", "FMR1", "GSTO1", "CAB39", "KCNA5", "DIAPH1", "NEDD4L", "WNK2", "PLCG1", "TPCN1", "PPP3CC", "G6PD", "KCNIP2", "HPCA", "ATP1B2…
UTRN, "PKD2", "SLC6A9", "P2RX4", "ITGB1", "DPP6", "DMPK", "FLNA", "PTPN6", "WFS1", "PLP1", "UBR3", "CACNB2", "KCNC1", "PDE4B", "TCAF1", "PPIF", "GPR89B", "SELENON", "KCNH2", "STAC2", "WWP2", "TRIM27", "KCNG1", "KCNQ2", "FGF11", "ANK2", "NLGN3", "GNB5", "KCNC2", "CACNB1", "SNCA", "STIM2")
GOBP_SPHINGOLIPID_BIOSYNTHETIC_PROCESS	0.358641	0.737317	0.0610364	0.653169	1.0092	79	c("VAPA", "HACD3", "DEGS1", "TM9SF2", "CERS2", "ORMDL3", "CSNK1G2", "ST3GAL3", "AGK", "B3GALT4", "OSBP", "LARGE1", "ASAH1", "UGT8", "PLPP1", "PLPP3", "KDSR", "TLCD3B", "CERS5", "B4GALT5", "SGMS1", "B4GALT3", "ELOVL4", "CERS4", "B4GALT4", "SPTLC2", "DEGS2")
GOBP_REGULATION_OF_MYELOID_LEUKOCYTE_DIFFERENTIATION	0.370629	0.748256	0.059476	0.656321	1.00923	65	c("NDFIP1", "CTNNB1", "PRXL2A", "PPP3CA", "GPR137", "CUL4A", "TCTA", "MTOR", "ID2", "HSF1", "HAX1", "PTPN2", "TMEM178A", "ZFP36L1", "PIK3R1")
GOBP_APOPTOTIC_MITOCHONDRIAL_CHANGES	0.370629	0.748256	0.059476	0.656343	1.00926	65	c("CLU", "SLC25A5", "GHITM", "PRELID1", "MFF", "PARL", "BCL2L2", "VDAC2", "BLOC1S2", "GSK3A", "GSK3B", "DNM1L", "BCL2L1", "HIP1R", "ATF2", "OPA1", "ATG3", "FXN", "RHOT1", "MCL1", "PPIF", "FAM162A", "RTL10", "PLSCR3")
GOBP_POTASSIUM_ION_TRANSPORT	0.326673	0.714101	0.0655321	0.646396	1.00926	133	c("YWHAE", "PRNP", "NSF", "GNB2", "GHITM", "FHL1", "ATP1B3", "CHP1", "CCDC51", "CAB39", "TSC1", "KCNA5", "NEDD4L", "KCNIP2", "ATP1B2", "AMIGO1", "LRRC26", "ABCB8", "STK39", "TMEM38A", "LARGE1", "KCNAB3", "SLC9A8", "PKD2", "ITGB1", "DPP6", "FLNA", "CDKN1B", "KCNC1", "KCNH2", "WWP2", "VPS4B", "KCNG1", "KCNQ2", "SLC12A5", "KCNN1", "SLC24A3", "ANK2", "KCNC2", "TMEM38B", "SLC1A3", "TRPM5", "SLC9A6", "…
GOBP_MRNA_3_END_PROCESSING	0.394605	0.765678	0.05653	0.669955	1.00933	36	c("SSU72", "AHCYL1", "PABPC1", "CDK9", "RPRD1B", "GRSF1", "CPSF7", "CPSF1", "CPSF6", "CPSF2", "RPRD2", "DHX36", "TUT1", "NCBP1", "PAPOLA", "SYMPK", "CSTF2T", "SCAF8", "CSTF3", "PCF11", "APLP1", "SLBP", "VIRMA", "CSTF1", "ZFP36L1")
GOBP_COLLAGEN_CATABOLIC_PROCESS	0.395604	0.766243	0.0564118	0.68225	1.00934	25	c("RETREG2", "RETREG3", "ADAM15", "MMP15", "ITGB1", "MMP9", "MMP14", "MMP2")
GOBP_RESPONSE_TO_EPIDERMAL_GROWTH_FACTOR	0.377622	0.753551	0.0585938	0.67349	1.00939	32	c("MAPK3", "DUSP3", "BECN1", "PPP1R9B", "MAPK1", "PDPK1", "MARS1", "DAB2IP", "PLCG1", "INPP5K", "SYAP1", "SNX6", "STAT5B", "ZFP36L2", "BAG4", "MED1", "ZFP36L1")
GOBP_REGULATION_OF_RELEASE_OF_SEQUESTERED_CALCIUM_ION_INTO_CYTOSOL	0.380619	0.75485	0.0582216	0.665333	1.00949	44	c("CALM2", "CALM3", "THY1", "FKBP1A", "PRKACA", "PDPK1", "CAMK2D", "GSTO1", "DIAPH1", "PLCG1", "TMEM38A", "PKD2", "PTPN6", "SELENON", "ANK2", "SNCA", "TMEM38B")
GOBP_GERM_CELL_DEVELOPMENT	0.295704	0.691517	0.0704501	0.644599	1.00957	156	c("PPP2R1A", "PAFAH1B1", "TSSK6", "PRKACA", "VDAC3", "CTNNB1", "RAN", "SMARCA2", "PITHD1", "STAU2", "DLD", "WDR77", "DNAH1", "GDF9", "KLC3", "SIRT2", "STAU1", "BCL2L1", "NDN", "KAT5", "SBF1", "ERCC1", "METTL3", "MTOR", "DCAF13", "STRBP", "DNMT3A", "CTCF", "TCP11", "SLC9A8", "NEURL1", "YTHDF2", "WASHC5", "RNF8", "CEP57", "SRPK1", "DZIP1", "MFSD14A", "QKI", "MSH2", "TDRD7", "SRC", "BBS2", "UBE2B", …
GOBP_MITOTIC_SPINDLE_ORGANIZATION	0.354645	0.73516	0.0615707	0.65425	1.00962	74	c("STMN1", "DCTN1", "HNRNPU", "RHOA", "DCTN2", "VCP", "CHMP4B", "CLTC", "PTPA", "RAN", "DYNC1H1", "TUBG2", "NUDC", "GOLGA2", "CKAP5", "ZNF207", "PKD1", "MECP2", "GNAI1", "KPNB1", "LSM14A", "TACC2", "SMC1A", "KIF2A", "PDCD6IP", "FLNA", "CHMP2B", "CHMP1B", "VPS4B", "SMC3", "SPICE1", "FAM110A", "STAG1", "FSD1", "CHMP1A", "AURKC", "MAP1S", "TACC1")
GOBP_RECEPTOR_METABOLIC_PROCESS	0.374625	0.752267	0.0589694	0.661757	1.00963	52	c("APOE", "NSF", "PEX12", "CTSD", "BECN1", "GPRASP1", "ACHE", "OPTN", "EPS15", "SORL1", "PEX5", "LGMN", "CAPN1", "VAMP3", "ARFGEF2", "ALS2", "CDK5", "PIK3R4", "PTPN2", "ITCH", "SMURF1", "PSEN1", "UVRAG", "ARAP1", "SNCA")
GOBP_STEROL_BIOSYNTHETIC_PROCESS	0.381618	0.755497	0.0580984	0.664216	1.00964	47	c("APOE", "CYB5R3", "SOD1", "ACLY", "FDFT1", "SEC14L2", "SREBF2", "ABCG1", "FDPS", "DHCR24", "SCAP", "G6PD", "FGF1", "SQLE", "LSS", "INSIG1", "EBP", "LPCAT3", "LIPA", "CYB5R2")
GOBP_REGULATION_OF_LIPID_TRANSPORT	0.354645	0.73516	0.0615707	0.654279	1.00966	74	c("APOE", "PRELID1", "SREBF2", "CRY2", "ABCG1", "GPS2", "GDF9", "TMEM30A", "NAXE", "EPRS1", "NFKBIA", "P2RX4", "ACSL1", "RXRA", "ABCB4", "LPCAT3", "ITGAV", "DISP3", "AGT", "PTCH1", "POMC", "NFKB1", "SAR1B")
GOBP_RESPONSE_TO_COCAINE	0.375624	0.752926	0.0588438	0.672672	1.00967	33	c("HSP90AA1", "HDAC2", "EFTUD2", "SLC6A1", "MECP2", "DNMT3A", "CDK5", "MDM2", "PPP1R1B", "SLC1A3")
GOBP_VESICLE_MEDIATED_TRANSPORT_IN_SYNAPSE	0.312687	0.698091	0.067676	0.645048	1.00968	151	c("RAB3A", "SEPTIN5", "AP2M1", "ATP6V1E1", "CANX", "ATP6AP1", "ATP6V1A", "ATP6V0A1", "CTNNB1", "ATP6V0D1", "ATP6AP2", "CTBP1", "PPP3R1", "AP3D1", "DNAJC5", "ATP6V1G1", "ATP6V1H", "GRIPAP1", "SCRN1", "DTNBP1", "PPP3CB", "GAK", "PPFIA2", "RAB5A", "PICALM", "SH3GL1", "RAP1A", "AP1G1", "BLTP1", "TPRG1L", "TBC1D24", "RAB3GAP1", "FMR1", "ATP6V1C1", "ATP6V1D", "EPS15", "BTBD9", "DNAJC6", "ARF6", "ATAD1"…
RAP1B, "PACSIN1", "STXBP1", "RAP1BL", "SV2B", "PFN2", "SH3GL2", "VAC14", "GRIK5", "PSEN1", "ATP6V1G2", "SYT1", "CTBP2")
GOBP_PALLIUM_DEVELOPMENT	0.33966	0.726226	0.0636424	0.648608	1.00969	117	c("YWHAE", "RHOA", "PAFAH1B1", "PTPRS", "RTN4", "CTNNB1", "NARS1", "RAN", "PPP1R9B", "OGDH", "NDEL1", "ID4", "CSNK2A2", "GSK3B", "NCOA1", "TSC1", "DAB2IP", "MECP2", "CRK", "BTBD3", "AKIRIN2", "FEZ1", "NF2", "PEX5", "HDAC1", "HIF1A", "TACC2", "ATIC", "LARGE1", "CCDC85C", "RELN", "CDK5", "CRKL", "FLNA", "NEFL", "TRAPPC9", "DIXDC1", "CDK5R2", "PSEN1", "BBS2", "SLC2A1", "LAMB1", "ATG16L1")
GOBP_NEGATIVE_REGULATION_OF_INTRACELLULAR_TRANSPORT	0.387612	0.759991	0.0573667	0.670249	1.00977	36	c("GDI1", "MAP1B", "CHP1", "SNX3", "ERLEC1", "RANGAP1", "SNX12", "INPP5K", "CRYAB", "LMAN1", "CDK5", "NUP153", "UBAC2", "INSIG1", "BAG4", "ITGB1BP1")
GOBP_REGULATION_OF_LYMPHOCYTE_ACTIVATION	0.280719	0.675471	0.0730744	0.641047	1.00981	248	c("PRNP", "HMGB1", "THY1", "CD81", "NDFIP1", "RHOA", "SOD1", "PRKAR1A", "CTNNB1", "CLPTM1", "PRELID1", "SMARCA2", "SMARCC2", "DUSP3", "SELENOK", "AP3D1", "PPP3CA", "SMARCD2", "SIRPA", "PDPK1", "CYRIB", "FYN", "AP1G1", "XBP1", "KAT5", "BTK", "SUPT6H", "PMS2", "KMT5B", "AKIRIN2", "METTL3", "MTOR", "CBFB", "MARCHF7", "ID2", "YES1", "AMBRA1", "BRD7", "SMARCC1", "FANCD2", "DNAJA3", "SMARCD1", "SH3KBP1…
PTPN6, "TWSG1", "STAT5B", "CSK", "NCK2", "IL6ST", "THOC1", "PTPN2", "MAD1L1", "ITCH", "ZC3H8", "MSH2", "KAT2A", "SRC", "ZFP36L2")
GOBP_REGULATION_OF_MITOTIC_CELL_CYCLE	0.272727	0.667952	0.0745501	0.640263	1.00985	290	c("YWHAE", "HNRNPU", "EIF4G1", "PAFAH1B1", "RPL26", "CDC42", "CTNNB1", "DDB1", "XRCC3", "TOM1L2", "SMARCA2", "IK", "ANAPC5", "SMARCC2", "DUSP3", "EME1", "VPS4A", "SMARCD2", "BUB3", "RAD21", "PSME3", "FHL1", "PBX1", "CUL7", "PPP1R9B", "PSME1", "CDK9", "CDC16", "ZNF207", "PPP1R10", "USP2", "PIN1", "PHB2", "PKD1", "CUL4A", "KLHL22", "SIRT2", "FBXO31", "MECP2", "KCNA5", "PSME2", "PDXP", "ATF2", "FOXO…
RNF40, "BCL7B", "DPF2", "MDC1", "HSF1", "AMBRA1", "BRD7", "SMARCC1", "FANCD2", "LGMN", "RCC2", "APPL2", "GIGYF2", "ANAPC15", "SMARCD1", "SMARCE1", "CDK10", "PKD2", "TOM1L1", "NEK9", "SMARCD3", "TRIM35", "DAPK3", "INO80", "ERCC2", "TTLL12", "PTPN6", "RPA3", "STAT5B", "CDKN1B", "MDM2", "SIN3A", "MAD1L1", "CUL3", "SDCBP", "RPA2", "MSH2", "MEPCE", "BCL7C", "PINX1", "ANAPC1", "TTL", "VPS4B", "ZFP36L2"…
PTCH1, "CCNG1", "ACTL6A", "TOPBP1", "BRINP2", "MTBP", "BRCC3", "RINT1", "CHFR", "DYNC1LI1", "PLCB1")
GOBP_POSITIVE_REGULATION_OF_CALCIUM_ION_TRANSMEMBRANE_TRANSPORT	0.378621	0.753551	0.0584693	0.663844	1.01006	48	c("CALM2", "CALM3", "THY1", "PPP3R1", "PPP3CA", "PPP3CB", "PDPK1", "GSTO1", "PLCG1", "PPP3CC", "G6PD", "PKD2", "P2RX4", "PLP1", "CACNB2", "STAC2", "ANK2", "SNCA", "STIM2")
GOBP_STRIATED_MUSCLE_CONTRACTION	0.33966	0.726226	0.0636424	0.65194	1.01006	90	c("CALM2", "CALM3", "HSP90AA1", "PRKACA", "SCN2B", "SCN1B", "CAMK2D", "C12orf57", "GSTO1", "ARHGEF11", "KCNA5", "NEDD4L", "MTOR", "TMEM38A", "LARGE1", "P2RX4", "ARG2", "DMPK", "FLNA", "CACNB2", "PDE4B", "JUP", "NUP155", "KCNH2", "STAC2", "ANK2", "TMEM38B", "SYNM", "CHGA")
GOBP_MICROTUBULE_BUNDLE_FORMATION	0.354645	0.73516	0.0615707	0.656353	1.01007	67	c("MAP1B", "NISCH", "CHP1", "DNAH1", "ZNF207", "GAS8", "GAS2L2", "MAPRE1", "NEURL1", "CCDC66", "NCKAP5L", "DNAAF10", "BBS2", "CLUAP1", "DNAAF2", "UBE2B", "MARK4", "TTLL1", "DNAL1", "MTCL1", "MAP1S")
GOBP_POSITIVE_REGULATION_OF_DNA_RECOMBINATION	0.374625	0.752267	0.0589694	0.665722	1.01008	44	c("MORF4L1", "MORF4L2", "ACTR2", "MEAF6", "FUS", "VPS72", "BRD8", "DMAP1", "KAT5", "PMS2", "KMT5B", "HDGFL2", "WDR48", "MMS19", "EPC2", "ERCC2", "MRGBP", "MSH2", "MBTD1", "UBE2B", "ACTL6A", "KMT5C", "NSD2")
GOBP_CARDIAC_MUSCLE_CELL_CONTRACTION	0.385614	0.758724	0.0576091	0.666763	1.01016	42	c("SCN2B", "SCN1B", "CAMK2D", "KCNA5", "NEDD4L", "FLNA", "CACNB2", "PDE4B", "JUP", "NUP155", "KCNH2", "ANK2")
GOBP_REGULATION_OF_DNA_BINDING_TRANSCRIPTION_FACTOR_ACTIVITY	0.275724	0.669915	0.0739901	0.642479	1.01016	209	c("BEX1", "CLU", "PRNP", "PPIA", "RNF220", "CTNNB1", "UBE2N", "USP7", "UBE2V1", "ARRB1", "G3BP2", "COMMD7", "CD200", "NFKBIB", "CHP1", "CAMK1D", "TAX1BP1", "MTPN", "PHB2", "PKD1", "HDAC2", "MAP3K10", "DDRGK1", "DAB2IP", "BTK", "RNF25", "ATF2", "ARHGEF2", "CRTC1", "MTURN", "NFKBIL1", "ID2", "BHLHE40", "TFDP1", "MTDH", "CREBZF", "FAF1", "ERBIN", "HSF1", "TCF3", "COMMD1", "TRIM68", "STAT3", "RELN", …
SLCO3A1, "MAVS", "JUP", "WWP2", "TRIM27", "PRMT2", "KEAP1", "CRTC3", "HIPK2", "AGT", "PTCH1", "PPRC1", "TCEAL7")
GOBP_NEGATIVE_REGULATION_OF_PROTEIN_BINDING	0.37962	0.754202	0.0583453	0.669183	1.01023	38	c("DNAJB2", "GOLGA2", "PSME3IP1", "PIN1", "USP33", "GSK3B", "SORL1", "PPP1CA", "ADAM15", "TFIP11", "SYMPK", "PEX14", "RALB", "CAMK1")
GOBP_NEGATIVE_REGULATION_OF_CELL_CYCLE_G1_S_PHASE_TRANSITION	0.381618	0.755497	0.0580984	0.668832	1.01032	39	c("RPL26", "APBB1", "FHL1", "FBXO31", "APC", "CDKN2D", "BRD7", "GIGYF2", "PKD2", "CDKN1B", "MDM2", "RPA2", "PRMT2", "FAM107A", "SDE2")
GOBP_TRNA_MODIFICATION	0.358641	0.737317	0.0610364	0.658364	1.01033	60	c("SSB", "ALKBH1", "ELP5", "TRIT1", "ELP3", "WDR6", "OSGEP", "METTL2B", "ELP1", "URM1", "ELP2", "MOCS3", "THUMPD3", "TRMT10C", "TRMT9B", "CDKAL1", "CDK5RAP1")
GOBP_POSITIVE_REGULATION_OF_CALCIUM_ION_TRANSPORT	0.358641	0.737317	0.0610364	0.658393	1.01037	60	c("CALM2", "CALM3", "THY1", "PPP3R1", "PPP3CA", "ATP2B1", "PPP3CB", "PDPK1", "GSTO1", "PLCG1", "PPP3CC", "G6PD", "PKD2", "P2RX4", "WFS1", "PLP1", "CACNB2", "STAC2", "ANK2", "SNCA", "STIM2")
GOBP_POSITIVE_REGULATION_OF_NEURON_PROJECTION_DEVELOPMENT	0.327672	0.714198	0.0653834	0.65129	1.01039	95	c("APOE", "NPTN", "PAFAH1B1", "DDR1", "STAU2", "PPP2R5B", "ADNP", "SCN1B", "RAP1A", "FYN", "CAMK1D", "SNX3", "KIDINS220", "RAPGEF1", "DAB2IP", "TMEM30A", "SERPINI1", "RETREG3", "FEZ1", "CYFIP1", "ATP1B2", "AMIGO1", "DHX36", "RELN", "MARK2", "WASHC5", "CBFA2T2", "SETX", "FLNA", "VLDLR", "PACSIN1", "NFE2L2", "EHD1", "EEF2K", "CAMK1", "ITGA3", "ANKRD27", "STMN2")
GOBP_REGULATION_OF_DNA_TEMPLATED_TRANSCRIPTION_IN_RESPONSE_TO_STRESS	0.383616	0.758724	0.057853	0.678803	1.01042	28	c("HSPA5", "BCLAF1", "SIRT2", "ATF6B", "HIF1A", "NCK2", "NFE2L2", "SIN3A", "JUN", "NCK1")
GOBP_FILOPODIUM_ASSEMBLY	0.38961	0.760587	0.0571259	0.667654	1.01047	41	c("GPM6A", "CDC42", "CAPZB", "STAU2", "PPP1R9B", "ARHGAP44", "RAB5A", "FMR1", "ARF6", "RALA", "RHOQ", "NEURL1", "TENM2", "MIEN1", "EZR", "TTYH1", "FSCN1", "WASL", "ARAP1", "PIK3R1")
[truncated: 1,388 more rows]

## Sheet: 13LGS1_02
pathway	pval	padj	log2err	ES	NES	size	leadingEdge
GOBP_VACUOLAR_ACIDIFICATION	0.999001	1	0.0014427	0.502339	0.764156	26	c("TMEM106B", "DMXL1", "CLN6", "GRN", "ATP6V0E2", "ATP6V1F", "ATP6V0E1", "ATP6V1H")
[truncated: 2,718 more rows]

## Sheet: 13LGS1_03
pathway	pval	padj	log2err	ES	NES	size	leadingEdge
[truncated: 2,819 more rows]

[truncated: 94 more sheets: 13LGS1_04, 13LGS1_05, 13LGS1_06, 13LGS1_07, 13LGS1_08, 13LGS1_09, 13LGS1_010, 13LGS1_011, 13LGS1_012, 13LGS1_013, 13LGS1_014, 13LGS1_015, 13LGS1_016, 13LGS1_017, 13LGS1_018, 13LGS1_019, 13LGS1_020, 13LGS_021, 13LGS2_01, 13LGS2_02 …]
